# Supplementary material for: PubChem chemical structure standardization
Source: J Cheminform. 2018 Aug 10;10:36. doi: 10.1186/s13321-018-0293-8 (PMC6086778; doi:10.1186/s13321-018-0293-8)
Supplement: Supplementary file 2 — Additional file 2. Valence Bond Canonicalization Blacklist. List of 65 structures as SMILES that will not be processed during valence bond canonicalization. [file 13321_2018_293_MOESM2_ESM.txt]

C(#N)C1=C(N=C2C(=N1)N=C3C(=N2)C4=NC5=NC(=NC6=C7C(=C([N-]6)N=C8C9=C(C(=N8)N=C3[N-]4)N=C1C(=N9)N=C(C(=N1)C#N)C#N)N=C1C(=N7)N=C(C(=N1)C#N)C#N)C1=C5N=C2C(=N1)N=C(C(=N2)C#N)C#N)C#N
C(#N)C1=C(N=C2C(=N1)N=C3C(=N2)C4=NC5=NC(=NC6=C7C(=C([N-]6)N=C8C9=NC1=NC(=C(N=C1N=C9C(=N8)N=C3[N-]4)C#N)C#N)N=C1C(=N7)N=C(C(=N1)C#N)C#N)C1=NC2=NC(=C(N=C2N=C15)C#N)C#N)C#N
C(=[N+](C1=C(C(=C(C(=C1I)C(=O)O)I)C(=O)O)I)N(C(=O)C(=O)OC(=O)N(NC(=O)C(=O)OC(=O)N)NC(=O)C(=O)OC(=O)N)NC(=O)C(=O)OC(=O)N)=O
C1(=C(C(=C(C(=C1Cl)Cl)[C+](C2=C(C(=C(C(=C2Cl)Cl)Cl)Cl)Cl)C3=C(C(=C(C(=C3Cl)Cl)Cl)Cl)Cl)Cl)Cl)C(=O)[O-]
C1=C(C(=C(C(=C1N(O)[O-])N)N(O)[O-])C2=NN=C(S2)C3=C(C(=C(C=C3N(O)[O-])N(O)[O-])N)N(O)[O-])N(O)[O-]
C1=C(C=C(C(=C1[N+](=O)[O-])N=NC2=C(C(=C(C=C2[N+](=O)[O-])[N+](=O)[O-])C3=C(C(=C(C=C3[N+](=O)[O-])[N+](=O)[O-])N=NC4=C(C=C(C=C4[N+](=O)[O-])[N+](=O)[O-])[N+](=O)[O-])[N+](=O)[O-])[N+](=O)[O-])[N+](=O)[O-])[N+](=O)[O-]
C1=C(C=C(C(=C1[N+](=O)[O-])N=NC2=C(C=C(C(=C2[N+](=O)[O-])C3=C(C(=C(C=C3[N+](=O)[O-])[N+](=O)[O-])N=NC4=C(C=C(C=C4[N+](=O)[O-])[N+](=O)[O-])[N+](=O)[O-])[N+](=O)[O-])[N+](=O)[O-])[N+](=O)[O-])[N+](=O)[O-])[N+](=O)[O-]
C1=C2C3=[C+][C+]=[C-]C4=C3C(=C5C2=C(C(=S)C1=S)C(=S)C(=S)C5=S)C(=S)[C+]=[C-]4
C1=CC(=CC(=C1)N)N2C(=C(C(=N2)N=NC3=CC=C(C=C3)C(=O)NC4=C(C=C(C=C4)NC(=O)NC5=CC(=C(C=C5)NC(=O)C6=CC=C(C=C6)N=NC7=NN(C(=C7C(=O)[O-])O)C8=CC(=CC=C8)N)S(=O)(=O)[O-])S(=O)(=O)[O-])C(=O)[O-])O
C1=CC(=CC(=C1)N2C(=C(C(=N2)N=NC3=CC=C(C=C3)C(=O)NC4=C(C=C(C=C4)NC(=O)NC5=CC(=C(C=C5)NC(=O)C6=CC=C(C=C6)N=NC7=NN(C(=C7C(=O)[O-])O)C8=CC=CC(=C8)N)S(=O)(=O)[O-])S(=O)(=O)[O-])C(=O)[O-])O)N
C1=CC2=C(C=C1C(=O)[O-])C3=NC2=NC4=C5C=C(C=CC5=C([NH2+]4)N=C6C7=C(C=CC(=C7)C(=O)[O-])C(=N6)N=C8C9=CC(=CC=C9C(=N3)[NH2+]8)C(=O)[O-])C(=O)[O-]
C1=CC2=C(C=C1C(=O)[O-])C3=NC4=C5C=C(C=CC5=C([NH2+]4)N=C6C7=C(C=CC(=C7)C(=O)[O-])C(=N6)N=C8C9=CC(=CC=C9C(=NC2=N3)[NH2+]8)C(=O)[O-])C(=O)[O-]
C1=CC2=C(C=C1C(=O)[O-])C3=NC4=NC(=NC5=C6C=CC(=CC6=C([NH2+]5)N=C7C8=C(C=C(C=C8)C(=O)[O-])C(=N7)N=C2[NH2+]3)C(=O)[O-])C9=C4C=CC(=C9)C(=O)[O-]
C1=CC2=C(C=C1C(=O)[O-])C3=NC4=NC(=NC5=C6C=CC(=CC6=C([NH2+]5)N=C7C8=C(C=CC(=C8)C(=O)[O-])C(=N7)N=C2[NH2+]3)C(=O)[O-])C9=C4C=CC(=C9)C(=O)[O-]
C1=CC=C(C=C1)C(=[N+]=[N-])C2=CC(=CC(=C2)C(=[N+]=[N-])C3=CC(=CC=C3)C(=[N+]=[N-])C4=CC(=CC(=C4)C(=[N+]=[N-])C5=CC=CC=C5)C(=[N+]=[N-])C6=CC=CC=C6)C(=[N+]=[N-])C7=CC=CC=C7
C1=CC=C(C=C1)C(=[N+]=[N-])C2=CC(=CC=C2)C(=[N+]=[N-])C3=CC(=CC(=C3)C(=[N+]=[N-])C4=CC(=CC=C4)C(=[N+]=[N-])C5=CC=CC=C5)C(=[N+]=[N-])C6=CC(=CC=C6)C(=[N+]=[N-])C7=CC=CC=C7
C1=CC=C(C=C1)C(=[N+]=[N-])C2=CC(=CC=C2)C(=[N+]=[N-])C3=CC(=CC(=C3)C(=[N+]=[N-])C4=CC(=CC=C4)C(=[N+]=[N-])C5=CC=CC=C5)C(=[N+]=[N-])C6=CC=CC(=C6)C(=[N+]=[N-])C7=CC=CC=C7
C1=CC=C(C=C1)C2=C(C(=C([C-]2[N+]3=CC=CC4=C3C=CC=C4)C5=CC=CC=C5)C6=CC=CC=C6)C7=CC=CC=C7
C1=CC=C(C=C1)C2=C(C(=C([C-]2[N+]3=CC=CC4=CC=CC=C43)C5=CC=CC=C5)C6=CC=CC=C6)C7=CC=CC=C7
C1=CC=C(C=C1)C2=C(C(=C([C-]2[N+]3=CC=CC=C3)C4=CC=CC=C4)C5=CC=CC=C5)C6=CC=CC=C6
C1=CC=C(C=C1)C2=C3C4=C(C=CC=C4)C5=C(C3=C([C-]2[N+]6=C7C=CC=CC7=CC=C6)C8=CC=CC=C8)C=CC=C5
C1=CC=C(C=C1)C2=C3C4=C(C=CC=C4)C5=C(C3=C([C-]2[N+]6=CC=CC=C6)C7=CC=CC=C7)C=CC=C5
C1=CC=C(C=C1)C2=C3C4=C5C(=CC=C4)C=CC=C5C3=C([C-]2[N+]6=C7C=CC=CC7=CC=C6)C8=CC=CC=C8
C1=CC=C(C=C1)C2=C3C4=C5C(=CC=C4)C=CC=C5C3=C([C-]2[N+]6=CC7=C(C=CC=C7)C=C6)C8=CC=CC=C8
C1=CC=C(C=C1)C2=C3C4=C5C(=CC=C4)C=CC=C5C3=C([C-]2[N+]6=CC=CC=C6)C7=CC=CC=C7
C1=CC=C(C=C1)C2=C3C4=CC=CC5=C4C(=CC=C5)C3=C([C-]2[N+]6=CC=CC7=C6C=CC=C7)C8=CC=CC=C8
C1=CC=C(C=C1)C2=C3C4=CC=CC5=C4C(=CC=C5)C3=C([C-]2[N+]6=CC=CC=C6)C7=CC=CC=C7
C1=CC=C(C=C1)C2=C3C4=CC=CC5=CC=CC(=C3C(=C2[N+]6=CC=CC7=CC=CC=C76)C8=CC=CC=C8)[C-]54
C1=CC=C(C=C1)C2=C3C4=CC=CC5=CC=CC(=C3C(=C2[N+]6=CC=CC=C6)C7=CC=CC=C7)[C-]54
C1=CC=C(C=C1)C2=C[C-](C(=C2C3=CC=CC=C3)C4=CC=CC=C4)[N+]5=CC=CC=C5
C1=CC=C(C=C1)[C-]2C=C(C(=C2C3=CC=CC=C3)Br)[N+]4=CC=CC=C4
C1=CC=C(C=C1)[C-]2C=C(C(=C2C3=CC=CC=C3)C4=CC=CC=C4)[N+]5=CC=CC=C5
C1=CC=C(C=C1)[C-]2C=C(C=C2C3=CC=CC=C3)[N+]4=CC=CC=C4
C1=CC=C(C=C1)[C-]2C=CC(=C2C3=CC=CC=C3)[N+]4=CC=CC=C4
C1=CC=C(C=C1)[C-]2C=CC=C2[C+](C3=CC=CC=C3)C4=CC=CC=C4
C1=CC=[N+](C=C1)C2=C(C(=C([C-]2Cl)Cl)[N+]3=CC=CC=C3)[N+]4=CC=CC=C4
C1=CC=[N+](C=C1)C2=C(C(=C([C-]2Cl)[N+]3=CC=CC=C3)Cl)[N+]4=CC=CC=C4
C1=CC=[N+](C=C1)[C-]2C(=C(C(=C2Cl)Cl)[N+]3=CC=CC=C3)[N+]4=CC=CC=C4
C1=CC=[N+](C=C1)[C-]2C(=C(C(=C2Cl)[N+]3=CC=CC=C3)Cl)[N+]4=CC=CC=C4
C1=C[C-](C=C1)C(=CC2=C(C(=C([C-]3C=CC=C3)[C-]4C=CC=C4)C2=C([C-]5C=CC=C5)[C-]6C=CC=C6)C=C([C-]7C=CC=C7)[C-]8C=CC=C8)[C-]9C=CC=C9
C1CCC(CC1)C(=[N+]=[N-])C2=CC(=CC=C2)C(=[N+]=[N-])C3=CC(=CC=C3)C(=[N+]=[N-])C4=CC(=CC(=C4)C(=[N+]=[N-])C5=CC(=CC=C5)C(=[N+]=[N-])C6=CC(=CC=C6)C(=[N+]=[N-])C7CCCCC7)C(=[N+]=[N-])C8=CC=CC(=C8)C(=[N+]=[N-])C9=CC=CC(=C9)C(=[N+]=[N-])C1CCCCC1
C1CCN(C1)C2=CC=[N+](C=C2)[C-](C(=C([N+]3=CC=C(C=C3)N4CCCC4)[N+]5=CC=C(C=C5)N6CCCC6)[N+]7=CC=C(C=C7)N8CCCC8)[N+]9=CC=C(C=C9)N1CCCC1
CC1=CC(=C2C1=CC=CC=C2)[C+]([C-]3C=CC=C3)C4=C5C=CC=CC=C5C(=C4)C
CC1CCN(CC1)C2=CC=[N+](C=C2)[C-](C(=C([N+]3=CC=C(C=C3)N4CCC(CC4)C)[N+]5=CC=C(C=C5)N6CCC(CC6)C)[N+]7=CC=C(C=C7)N8CCC(CC8)C)[N+]9=CC=C(C=C9)N1CCC(CC1)C
CCS[C+]1N(C(=C(S1)C)C)C2=C(C=CC=C2)N3C(=C(S[C+]3SCC)C=CC4=C(N([C+](S4)SCC)C5=C(C=CC=C5)N6C(=C(S[C+]6SCC)C)C)C)C
CN(C)C1=CC=[N+](C=C1)C(=C([C-]([N+]2=CC=C(C=C2)N3CCCC3)[N+]4=CC=C(C=C4)N5CCCC5)[N+]6=CC=C(C=C6)N7CCCC7)[N+]8=CC=C(C=C8)N9CCCC9
CN(C)C1=CC=[N+](C=C1)C2=C(C(=C(C(=C2[N+]3=CC=C(C=C3)N(C)C)[N+]4=CC=C(C=C4)N(C)C)[N+]5=CC=C(C=C5)N(C)C)[N+]6=CC=C(C=C6)N(C)C)N=[N+]=[N-]
CN(C)C1=CC=[N+](C=C1)C2=CC(=C(C(=C2[N+]3=CC=C(C=C3)N(C)C)[N+]4=CC=C(C=C4)N(C)C)[N+]5=C[C-]=C(C=C5)N(C)C)[N+]6=CC=C(C=C6)N(C)C
CN(C)C1=CC=[N+](C=C1)C2=[C-]C(=C(C(=C2[N+]3=CC=C(C=C3)N(C)C)[N+]4=CC=C(C=C4)N(C)C)[N+]5=CC=C(C=C5)N(C)C)[N+]6=CC=C(C=C6)N(C)C
CN(C)C1=CC=[N+](C=C1)[C-](C(=C([N+]2=CC=C(C=C2)N(C)C)[N+]3=CC=C(C=C3)N(C)C)[N+]4=CC=C(C=C4)N(C)C)[N+]5=CC=C(C=C5)N(C)C
CN(C)C1=CC=[N+](C=C1)[C-](C(=C([N+]2=CC=C(C=C2)N3CCCC3)[N+]4=CC=C(C=C4)N(C)C)[N+]5=CC=C(C=C5)N(C)C)[N+]6=CC=C(C=C6)N(C)C
CN1C=C(N=C1C(=O)NC2=CN(C(=N2)C(=O)NC3=CN(C(=N3)C(=O)NCCC(=[NH2+])N)C)C)NC(=O)C4=CC=C(C=C4)C(=O)NC5=CN(C(=N5)C(=O)NC6=CN(C(=N6)C(=O)NC7=CN(C(=N7)C(=O)NCCC(=[NH2+])N)C)C)C
CN1C=C(N=C1C(=O)NC2=CN(C(=N2)C(=O)NC3=CN(C(=N3)C(=O)NCCC(=[NH2+])N)C)C)NC(=O)C4=CN=C(C=C4)C(=O)NC5=CN(C(=N5)C(=O)NC6=CN(C(=N6)C(=O)NC7=CN(C(=N7)C(=O)NCCC(=[NH2+])N)C)C)C
CN1C=C(N=C1C(=O)NC2=CN(C(=N2)C(=O)NC3=CN(C(=N3)C(=O)NCCC(=[NH2+])N)C)C)NC(=O)C=CC(=O)NC4=CN(C(=N4)C(=O)NC5=CN(C(=N5)C(=O)NC6=CN(C(=N6)C(=O)NCCC(=[NH2+])N)C)C)C
[B][B][B][B][B][C-](C1=CC=CC=C1)[C+]([B][B][B])P(C2=CC=CC=C2)C3=CC=CC=C3
[C+]1=[C+]C2=C(C(=[C+]1)[S-])C3=C4C(=[C+]2)[C+]=[C+]C5=[C+]C6=C7C(=C54)C(=C3[S-])C(=C(C7=C(C8=C6[C+]=C(C(=C8[S-])[S-])[S-])[S-])[S-])[S-]
[C+]1=[C+]C2=C([C+]=[C+]1)C(=O)C3=[C+][C+]=C4C5=[C+][C+]=C6C7=C5C(=C(C(=C7C8=C(C6=O)C(=C(C(=C8[S-])[S-])[S-])[S-])[S-])[S-])C9=C4C3=C2C(=C9[S-])[S-]
[C+]1=[C+]C2=[C+]C3=[C+][C+]=C4C5=[C+][C+]=C6C7=C5C(=C8C4=C3C(=C2[C+]=[C+]1)C(=C8[S-])[S-])C(=C(C7=C9C(=C6[S-])C(=C(C(=C9[S-])[S-])[S-])[S-])[S-])[S-]
[C+]1=[C+]C2=[C+][C+]=C(C3=C2C(=[C+]1)C4=[C+]C(=C(C5=C(C(=C(C3=C45)[S-])[S-])[S-])[S-])[S-])[S-]
[C+]1=[C+][C+]=C2C(=[C+]1)C3=C(C(=C4C5=C([C+]=[C+]C(=C53)C2=O)C6=C7C4=C(C(=C8C7=C([C+]=[C+]6)C(=O)C9=C8C(=C(C(=C9S)S)S)S)S)S)S)S
[C+]1=[C+][C+]=C2C(=[C+]1)[C+]=C3[C+]=[C+]C4=C5[C+]=[C+]C6=C7C5=C(C8=C4C3=C2C(=C8S)S)C(=C(C7=C9C(=C6S)C(=C(C(=C9S)S)S)S)S)S
[C-]12[C-]3C4=C5C6=C1C7=C8C2=C9C1=C3C2=C4C3=C4C%10=C2C2=C1C1=C9C9=C8C8=C%11C7=C7C6=C6C5=C3C3=C4C4=C5C%12=C3C6=C3C7=C%11C6=C7C8=C9C8=C1C1=C9C8=C7C(=C5C9=C4C%10=C21)C6=C3%12
[C-]12[C-]3C4=C5C6=C1C7=C8C9=C6C1=C6C%10=C9C9=C%11C%12=C%13C(=C89)C8=C7C2=C2C7=C3C3=C9C%14=C7C7=C%15C(=C%13C8=C27)C2=C%12C7=C8C%12=C(C6=C6C(=C51)C(=C43)C1=C9C3=C(C%12=C16)C8=C2C%15=C%143)C%10=C%117
[CH-]1[CH-][C-]([C-]([CH-]1)P(C2=CC=CC=C2)C3=CC=CC=C3)[C-]4[CH-][CH-][CH-][C-]4P(C5=CC=CC=C5)C6=CC=CC=C6
CN1C=CN=C1C(=O)NC2=CN(C(=C2)C(=O)NC3=CN(C(=C3)C(=O)NC4=CN(C(=C4)C(=O)NC5=CN(C(=C5)C(=O)NC6=CN(C(=C6)C(=O)NC7=CN(C(=C7)C(=O)NCCC[NH+](C)C)C)C)C)C)C)C
