# Supplementary material for: PubChem chemical structure standardization
Source: J Cheminform. 2018 Aug 10;10:36. doi: 10.1186/s13321-018-0293-8 (PMC6086778; doi:10.1186/s13321-018-0293-8)
Supplement: Supplementary file 3 — Additional file 3. Valence Bond Canonicalization Limitlist. List of 1746 structures as SMILES that are subject to a limited processing during valence bond canonicalization (2500 instead of 250,000 enumerated tautomers). [file 13321_2018_293_MOESM3_ESM.txt]

C(CC(C(=O)NC(CCC(=O)O)C(=O)NC(CCCNC(=N)N)C(=O)NC(CCCNC(=N)N)C(=O)NC(CCC(=O)O)C(=O)NC(CCCNC(=N)N)C(=O)NC(CCCNC(=N)N)C(=O)NC(CCC(=O)O)C(=O)NC(CCCNC(=N)N)C(=O)NC(CCCNC(=N)N)C(=O)O)N)CNC(=N)N
C(CC(C(=O)NC(CCCN=C(N)N)C(=O)NC(CC(=O)N)C(=O)NC(CCC(=O)O)C(=O)NC(CCCN=C(N)N)C(=O)NC(CCC(=O)O)C(=O)NC(CCCN=C(N)N)C(=O)NC(CC(=O)N)C(=O)NC(CCCN=C(N)N)C(=O)O)N)CN=C(N)N
C(CC(C(=O)NC(CO)C(=O)NC(CCCN=C(N)N)C(=O)NC(CCCN=C(N)N)C(=O)NC(CO)C(=O)NC(CCCN=C(N)N)C(=O)NC(CCCN=C(N)N)C(=O)NC(CO)C(=O)NC(CCCN=C(N)N)C(=O)NC(CCCN=C(N)N)C(=O)O)N)CN=C(N)N
C(CCN)CC(C(=O)NC(CCCCN)C(=O)NC(CCCCN)C(=O)NC(CCCCN)C(=O)NC(CCCCN)C(=O)NC(CCCCN)C(=O)NC(CCCCN)C(=O)NC(CCCCN)C(=O)NC(CCCCN)C(=O)NC(CCCCN)C(=O)NC(CCCCN)C(=O)NC(CCCCN)C(=O)NC(CCCCN)C(=O)NC(CCCCN)C(=O)NC(CCCCN)C(=O)NC(CCCCN)C(=O)O)NC(=O)CNC(=O)CNC(=O)CNC(=O)CN
C(CCN)CC(C(=O)NC(CCCN=C(N)N)C(=O)NC(CCCN=C(N)N)C(=O)NC(CCCCN)C(=O)NC(CCCN=C(N)N)C(=O)NC(CCCN=C(N)N)C(=O)NC(CCCCN)C(=O)NC(CCCN=C(N)N)C(=O)NC(CCCN=C(N)N)C(=O)O)NC(=O)C(CCCN=C(N)N)N
C(CCN)CC(C(=O)NC(CCCN=C(N)N)C(=O)NC(CS)C(=O)O)NC(=O)C(CCCCN)NC(=O)C(CCCN=C(N)N)NC(=O)C(CCCN=C(N)N)NC(=O)C(CCC(=O)N)NC(=O)C(CCCN=C(N)N)NC(=O)C(CCCN=C(N)N)NC(=O)C(CCCN=C(N)N)N
C(CCN)CC(C(=O)NC(CCCNC(=N)N)C(=O)NC(CCCNC(=N)N)C(=O)NC(CCCCN)C(=O)NC(CCCNC(=N)N)C(=O)NC(CCCNC(=N)N)C(=O)NC(CCCCN)C(=O)NC(CCCNC(=N)N)C(=O)NC(CCCNC(=N)N)C(=O)O)NC(=O)C(CCCNC(=N)N)N
C1(=NON=C1[N+](=NC2=NON=C2N=NC3=NON=C3N=[N+](C4=NON=C4N)[O-])[O-])N
C12=NON=C1N=[N+]([N-]2)C3=NON=C3N4C5=NON=C5N(C6=NON=C64)C7=NON=C7[N+]8=NC9=NON=C9[N-]8
C1=C(C(=C(C(=C1[N+](=O)[O-])N)[N+](=O)[O-])C2=NN=C(O2)C3=C(C(=C(C=C3[N+](=O)[O-])[N+](=O)[O-])N)[N+](=O)[O-])[N+](=O)[O-]
C1=C(C(=C(C(=C1[N+](=O)[O-])N)[N+](=O)[O-])C2=NN=C(O2)C3=C(C=C(C(=C3[N+](=O)[O-])N)[N+](=O)[O-])[N+](=O)[O-])[N+](=O)[O-]
C1=C(C(=CC(=C1[N+](=O)[O-])[O-])[O-])C=NC2=C(C(=C(C=C2Cl)Cl)N=CC3=C(C=C(C(=C3)[N+](=O)[O-])[O-])[O-])Cl
C1=C(C(=CC(=C1[N+](=O)[O-])[O-])[O-])C=NC2=C(C(=C(C=C2Cl)Cl)N=CC3=CC(=C(C=C3[O-])[O-])[N+](=O)[O-])Cl
C1=C(C(=CC2=C1C3=NC4=C5C=C(C(=CC5=C([N-]4)N=C6C7=C(C=C(C(=C7)C(=O)[O-])C(=O)[O-])C(=N6)N=C8C9=C(C=C(C(=C9)C(=O)[O-])C(=O)[O-])C(=NC2=N3)[N-]8)C(=O)[O-])C(=O)[O-])C(=O)O)C(=O)O
C1=C(C(=CC2=C1C3=NC4=NC(=NC5=C6C=C(C(=CC6=C([N-]5)N=C7C8=C(C=C(C(=C8)Br)[N+](=O)[O-])C(=N7)N=C2[N-]3)[N+](=O)[O-])Br)C9=C4C=C(C(=C9)[N+](=O)[O-])Br)Br)[N+](=O)[O-]
C1=C(C(=CC2=C1C3=NC4=NC(=NC5=C6C=C(C(=CC6=C([N-]5)N=C7C8=C(C=C(C(=C8)C(=O)O)C(=O)O)C(=N7)N=C2[N-]3)C(=O)O)C(=O)O)C9=C4C=C(C(=C9)C(=O)O)C(=O)O)C(=O)O)C(=O)O
C1=C(C(=CC2=C1C3=NC4=NC(=NC5=C6C=C(C(=CC6=C([N-]5)N=C7C8=C(C=C(C(=C8)O)O)C(=N7)N=C2[N-]3)O)O)C9=C4C=C(C(=C9)O)O)O)O
C1=C(C(=CC2=C1C3=NC4=NC(=NC5=C6C=C(C(=CC6=C([N-]5)N=C7C8=C(C=C(C(=C8)S(=O)(=O)O)C(=O)O)C(=N7)N=C2[N-]3)C(=O)O)S(=O)(=O)O)C9=C4C=C(C(=C9)C(=O)O)S(=O)(=O)O)S(=O)(=O)O)C(=O)O
C1=C(C=C(C(=C1)[N+](=O)[O-])N)N=NC2=C(C(=C(C(=C2)N=NC3=C4C(=CC(=C3)S(=O)(=O)[O-])C=C(C=C4O)S(=O)(=O)[O-])O)N=NC5=CC=C(C(=C5)N)[N+](=O)[O-])O
C1=C(C=C(C(=C1N2C(=C(C(=N2)C(=O)NC3=C(C=C(C=N3)S(=O)(=O)[O-])S(=O)(=O)[O-])C=CC=C4C(=NN(C4=O)C5=C(C(=CC(=C5)S(=O)(=O)[O-])C(=O)O)O)C(=O)NC6=C(C=C(C=N6)S(=O)(=O)[O-])S(=O)(=O)[O-])O)O)C(=O)O)S(=O)(=O)[O-]
C1=C(C=C(C(=C1[N+](=O)[O-])C(=NN=C(N)N)NN=C2N=NN=N2)[N+](=O)[O-])[N+](=O)[O-]
C1=C(C=C(C(=C1[N+](=O)[O-])C2=C(C(=C(C=C2[N+](=O)[O-])[N+](=O)[O-])N=NC3=C(C(=C(C=C3[N+](=O)[O-])[N+](=O)[O-])C4=C(C=C(C=C4[N+](=O)[O-])[N+](=O)[O-])[N+](=O)[O-])[N+](=O)[O-])[N+](=O)[O-])[N+](=O)[O-])[N+](=O)[O-]
C1=C(C=C(C(=C1[N+](=O)[O-])C2=C(C(=C(C=C2[N+](=O)[O-])[N+](=O)[O-])N=NC3=C(C=C(C(=C3[N+](=O)[O-])C4=C(C=C(C=C4[N+](=O)[O-])[N+](=O)[O-])[N+](=O)[O-])[N+](=O)[O-])[N+](=O)[O-])[N+](=O)[O-])[N+](=O)[O-])[N+](=O)[O-]
C1=C(C=C(C(=C1[N+](=O)[O-])C2=C(N=C(N=C2N)N(C3=C(C=C(C=C3[N+](=O)[O-])[N+](=O)[O-])[N+](=O)[O-])C4=C(C=C(C=C4[N+](=O)[O-])[N+](=O)[O-])[N+](=O)[O-])N)[N+](=O)[O-])[N+](=O)[O-]
C1=C(C=C(C(=C1[N+](=O)[O-])C2=CC(=NN(N2)C3=C(C=C(C=C3[N+](=O)[O-])[N+](=O)[O-])[N+](=O)[O-])C4=C(C=C(C=C4[N+](=O)[O-])[N+](=O)[O-])[N+](=O)[O-])[N+](=O)[O-])[N+](=O)[O-]
C1=C(C=C(C(=C1[N+](=O)[O-])N(C2=NC(=NC(=N2)N(C3=C(C=C(C=C3[N+](=O)[O-])[N+](=O)[O-])[N+](=O)[O-])[N+](=O)[O-])N(C4=C(C=C(C=C4[N+](=O)[O-])[N+](=O)[O-])[N+](=O)[O-])[N+](=O)[O-])[N+](=O)[O-])[N+](=O)[O-])[N+](=O)[O-]
C1=C(C=C(C(=C1[N+](=O)[O-])NC2=CC(=NC3=C(C=C(C=C3[N+](=O)[O-])[N+](=O)[O-])[N+](=O)[O-])N(C=N2)C4=C(C=C(C=C4[N+](=O)[O-])[N+](=O)[O-])[N+](=O)[O-])[N+](=O)[O-])[N+](=O)[O-]
C1=C(C=C(C(=C1[N+](=O)[O-])NC2=CN(C(=NC3=C(C=C(C=C3[N+](=O)[O-])[N+](=O)[O-])[N+](=O)[O-])N=C2)C4=C(C=C(C=C4[N+](=O)[O-])[N+](=O)[O-])[N+](=O)[O-])[N+](=O)[O-])[N+](=O)[O-]
C1=C(C=C(C(=C1[N+](=O)[O-])NC2=CN=CN(C2=NC3=C(C=C(C=C3[N+](=O)[O-])[N+](=O)[O-])[N+](=O)[O-])C4=C(C=C(C=C4[N+](=O)[O-])[N+](=O)[O-])[N+](=O)[O-])[N+](=O)[O-])[N+](=O)[O-]
C1=C(C=C(C(=C1[N+](=O)[O-])NC2=NC3=NON=C3N=C2NC4=C(C=C(C=C4[N+](=O)[O-])[N+](=O)[O-])[N+](=O)[O-])[N+](=O)[O-])[N+](=O)[O-]
C1=C(C=C(C(=C1[N+](=O)[O-])NC2=NON=C2C3=NON=C3NC4=C(C=C(C=C4[N+](=O)[O-])[N+](=O)[O-])[N+](=O)[O-])[N+](=O)[O-])[N+](=O)[O-]
C1=C(C=C(C2=C1C3=NC4=C5C(=CC(=CC5=C([N-]4)N=C6C7=C(C=C(C=C7[N+](=O)[O-])[N+](=O)[O-])C(=N6)N=C8C9=C(C=C(C=C9C(=NC2=N3)[N-]8)[N+](=O)[O-])[N+](=O)[O-])[N+](=O)[O-])[N+](=O)[O-])[N+](=O)[O-])[N+](=O)[O-]
C1=C(C=C(C2=C1C3=NC4=NC(=NC5=C6C(=CC(=CC6=C(N5)N=C7C8=C(C(=CC(=C8)[N+](=O)[O-])[N+](=O)[O-])C(=N7)N=C2N3)[N+](=O)[O-])[N+](=O)[O-])C9=C4C=C(C=C9[N+](=O)[O-])[N+](=O)[O-])[N+](=O)[O-])[N+](=O)[O-]
C1=C(C=C(C2=C1C3=NC4=NC(=NC5=C6C(=CC(=CC6=C(N5)N=C7C8=C(C=C(C=C8[N+](=O)[O-])[N+](=O)[O-])C(=N7)N=C2N3)[N+](=O)[O-])[N+](=O)[O-])C9=C4C(=CC(=C9)[N+](=O)[O-])[N+](=O)[O-])[N+](=O)[O-])[N+](=O)[O-]
C1=C(C=C(C2=C1C3=NC4=NC(=NC5=C6C(=CC(=CC6=C([N-]5)N=C7C8=C(C(=CC(=C8)[N+](=O)[O-])[N+](=O)[O-])C(=N7)N=C2[N-]3)[N+](=O)[O-])[N+](=O)[O-])C9=C4C=C(C=C9[N+](=O)[O-])[N+](=O)[O-])[N+](=O)[O-])[N+](=O)[O-]
C1=C(C=C(C2=C1C3=NC4=NC(=NC5=C6C(=CC(=CC6=C([N-]5)N=C7C8=C(C=C(C=C8C(=O)O)C(=O)O)C(=N7)N=C2[N-]3)C(=O)O)C(=O)O)C9=C4C(=CC(=C9)C(=O)O)C(=O)O)C(=O)O)C(=O)O
C1=C(C=C(C2=C1C3=NC4=NC(=NC5=C6C(=CC(=CC6=C([N-]5)N=C7C8=C(C=C(C=C8[N+](=O)[O-])[N+](=O)[O-])C(=N7)N=C2[N-]3)[N+](=O)[O-])[N+](=O)[O-])C9=C4C(=CC(=C9)[N+](=O)[O-])[N+](=O)[O-])[N+](=O)[O-])[N+](=O)[O-]
C1=C(C=C(C2=C3[N-]C(=C21)N=C4C5=CC(=CC(=C5C(=N4)N=C6C7=C(C=C(C=C7C(=NC8=NC(=N3)C9=C(C=C(C=C98)[N+](=O)[O-])[N+](=O)[O-])[N-]6)[N+](=O)[O-])[N+](=O)[O-])[N+](=O)[O-])[N+](=O)[O-])[N+](=O)[O-])[N+](=O)[O-]
C1=C(C=C(C=C1C(=O)O)O)C2=CC3=C(C(=C(C(=O)C3=O)N=[N+]=[N-])N=[N+]=[N-])C(=C2C4=CC(=CC(=C4)C(=O)O)O)S(=O)(=O)OCCO
C1=C(C=C(C=C1[N+](=O)[O-])[O-])N=NC2=C(C3=C(C=C(C=C3NC4=NC(=NC(=N4)N)Cl)S(=O)(=O)[O-])C=C2S(=O)(=O)[O-])[O-]
C1=C(C=C2C(=C1SC3=CC(=CC(=C3O)SC4=C(C(=CC(=C4)[N+](=O)[O-])SC5=C(C(=CC(=C5)[N+](=O)[O-])S2)O)O)[N+](=O)[O-])O)[N+](=O)[O-]
C1=C(NN=N1)NC(=O)C2=C[N+](=C(N=C2)SSC3=[N+](C=C(C=N3)C(=O)NC4=CN=NN4)[O-])[O-]
C1=C(OC(=C1)[N+](=O)[O-])C=NNC2=C(C(=C(C3=C2NC(=O)N3)[N+](=O)[O-])NN=CC4=CC=C(O4)[N+](=O)[O-])[N+](=O)[O-]
C1=C2C(=C(C(=C1)N)N=NC3=C(C(=CC(=C3)S(=O)(=O)[O-])C(=O)[O-])O)C=C(C(=C2[O-])N=NC4=C(C(=CC(=C4)[N+](=O)[O-])S(=O)(=O)[O-])[O-])S(=O)(=O)[O-]
C1=C2C(=CC(=C1C(=O)N)C(=O)N)C3=NC4=NC(=NC5=C6C=C(C(=CC6=C([N-]5)N=C7C8=C(C=C(C(=C8)C(=O)N)C(=O)N)C(=N7)N=C2[N-]3)C(=O)N)C(=O)N)C9=C4C=C(C(=C9)C(=O)N)C(=O)N
C1=C2C(=CC(=C1C(=O)O)C(=O)O)C3=NC4=NC(=NC5=C6C=C(C(=CC6=C([N-]5)N=C7C8=C(C=C(C(=C8)C(=O)O)C(=O)O)C(=N7)N=C2[N-]3)C(=O)O)C(=O)O)C9=C4C=C(C(=C9)C(=O)O)C(=O)O
C1=C2C(=CC(=C1C(=O)O)C(=O)O)C3=NC4=NC(=NC5=C6C=C(C(=CC6=C([N-]5)N=C7C8=CC(=C(C=C8C(=N7)N=C2[N-]3)C(=O)O)C(=O)O)C(=O)O)C(=O)O)C9=CC(=C(C=C94)C(=O)O)C(=O)O
C1=C2C(=CC(=C1O)O)C3=NC4=NC(=NC5=C6C=C(C(=CC6=C([N-]5)N=C7C8=C(C=C(C(=C8)O)O)C(=N7)N=C2[N-]3)O)O)C9=C4C=C(C(=C9)O)O
C1=C2C(=CC(=C1[N+](=O)[O-])Br)C3=NC4=NC(=NC5=C6C=C(C(=CC6=C([N-]5)N=C7C8=CC(=C(C=C8C(=N7)N=C2[N-]3)Br)[N+](=O)[O-])Br)[N+](=O)[O-])C9=CC(=C(C=C94)[N+](=O)[O-])Br
C1=C2C(=CC(=C1[N+](=O)[O-])Br)C3=NC4=NC(=NC5=NC(=NC6=C7C=C(C(=CC7=C([N-]6)N=C2[N-]3)Br)[N+](=O)[O-])C8=CC(=C(C=C85)[N+](=O)[O-])Br)C9=CC(=C(C=C94)[N+](=O)[O-])Br
C1=C2C(=CC(=C1[N+](=O)[O-])Cl)C3=NC4=NC(=NC5=C6C=C(C(=CC6=C([N-]5)N=C7C8=CC(=C(C=C8C(=N7)N=C2[N-]3)Cl)[N+](=O)[O-])Cl)[N+](=O)[O-])C9=CC(=C(C=C94)[N+](=O)[O-])Cl
C1=C2C(=CC(=CC2=O)N=NC3=C(C(=CC(=C3)[N+](=O)[O-])S(=O)(=O)[O-])[O-])C(=NNC4=CC(=CC(=C([O-])[O-])C4=O)S(=O)(=O)[O-])C(=C1)N
C1=CC(=C(C(=C1)Cl)C2=C3C(=C(C(=C(C4=NC(=C(C5=C(C(=C([N-]5)C(=C6C(=CC2=N6)[N+](=O)[O-])C7=C(C=CC=C7Cl)Cl)[N+](=O)[O-])[N+](=O)[O-])C8=C(C=CC=C8Cl)Cl)C(=C4[N+](=O)[O-])[N+](=O)[O-])C9=C(C=CC=C9Cl)Cl)[N-]3)[N+](=O)[O-])[N+](=O)[O-])Cl
C1=CC(=C(C(=C1)Cl)C2=C3C(=C(C(=N3)C(=C4C(=C(C(=C(C5=NC(=C(C6=C(C=C2N6)[N+](=O)[O-])C7=C(C=CC=C7Cl)Cl)C(=C5[N+](=O)[O-])[N+](=O)[O-])C8=C(C=CC=C8Cl)Cl)N4)[N+](=O)[O-])[N+](=O)[O-])C9=C(C=CC=C9Cl)Cl)[N+](=O)[O-])[N+](=O)[O-])Cl
C1=CC(=C(C(=C1)Cl)C2=C3C(=C(C(=N3)C(=C4C(=C(C(=C(C5=NC(=C(C6=C(C=C2[N-]6)[N+](=O)[O-])C7=C(C=CC=C7Cl)Cl)C(=C5[N+](=O)[O-])[N+](=O)[O-])C8=C(C=CC=C8Cl)Cl)[N-]4)[N+](=O)[O-])[N+](=O)[O-])C9=C(C=CC=C9Cl)Cl)[N+](=O)[O-])[N+](=O)[O-])Cl
C1=CC(=C(C2=C1C(=CC(=C2)N=NC3=C(C(=CC(=C3)[N+](=O)[O-])S(=O)(=O)[O-])[O-])[O-])NN=C4C=C(C=C(C4=O)C(=O)[O-])S(=O)(=O)[O-])N
C1=CC(=C(C2=C1C(=O)C(=NNC3=C(C(=CC(=C3)[N+](=O)[O-])S(=O)(=O)[O-])[O-])C(=C2)S(=O)(=O)[O-])N=NC4=CC(=CC(=C4[O-])C(=O)[O-])S(=O)(=O)[O-])N
C1=CC(=C(C2=CC(=CC(=C21)O)N=NC3=C(C(=CC(=C3)[N+](=O)[O-])S(=O)(=O)[O-])O)N=NC4=CC(=CC(=C4[O-])C(=O)[O-])S(=O)(=O)[O-])[NH-]
C1=CC(=C(C=C1)C(=O)[O-])C=NNC(=O)C2=C(N(N=N2)C3=NON=C3N)C4=CC=C(C=C4)[N+](=O)[O-]
C1=CC(=C(C=C1)C2=NC3=C(N2)C=C(C=C3)NC(=S)NC4=CC=C(C=C4)[N+](=O)[O-])C5=NC6=C(N5)C=C(C=C6)NC(=S)NC7=CC=C(C=C7)[N+](=O)[O-]
C1=CC(=C(C=C1)Cl)NC(=O)NC2=NC(=NC(=N2)NC3=C(C=C(C=C3)S(=O)(=O)[O-])C(=O)O)NC4=CC(=C(C=C4)C=CC5=C(C=C(C=C5)NC6=NC(=NC(=N6)NC(=O)NC7=C(C=CC=C7)Cl)NC8=C(C=C(C=C8)S(=O)(=O)[O-])C(=O)O)S(=O)(=O)[O-])S(=O)(=O)[O-]
C1=CC(=C(C=C1)N=NC2=C(C3=C(C=C(C=C3)NC4=NC(=NC(=N4)Cl)NC5=C(C=C(C=C5)C=CC6=C(C=C(C=C6)[N+](=O)[O-])S(=O)(=O)[O-])S(=O)(=O)[O-])C=C2S(=O)(=O)[O-])[O-])C(=O)[O-]
C1=CC(=C(C=C1)N=NC2=C(C3=C(C=C(C=C3C=C2S(=O)(=O)[O-])S(=O)(=O)[O-])NC4=NC(=NC(=N4)NC5=CC(=CC(=C5)C(=O)[O-])NC6=NC(=NC(=N6)NC7=CC(=CC8=C7C(=C(C(=C8)S(=O)(=O)[O-])N=NC9=C(C=CC=C9)C(=O)[O-])O)S(=O)(=O)[O-])Cl)Cl)O)C(=O)[O-]
C1=CC(=C(C=C1)N=NC2=C(C3=CC=C(C=C3C=C2S(=O)(=O)[O-])NC4=NC(=NC(=N4)Cl)NC5=C(C=C(C=C5)C=CC6=C(C=C(C=C6)[N+](=O)[O-])S(=O)(=O)[O-])S(=O)(=O)[O-])[O-])C(=O)[O-]
C1=CC(=C(C=C1)OC(=O)C2=CC(=CC(=C2)[N+](=O)[O-])[N+](=O)[O-])C=NNC(=O)C(=O)NN=CC3=C(C=CC=C3)OC(=O)C4=CC(=CC(=C4)[N+](=O)[O-])[N+](=O)[O-]
C1=CC(=C(C=C1)S(=O)(=O)[O-])N=NC2=C(C(=C(C(=C2)S(=O)(=O)[O-])N)N=NC3=C(C=CC(=C3)NC4=NC(=NC(=N4)[N+]5=CC(=CC=C5)C(=O)N)Cl)SOO[O-])N
C1=CC(=C(C=C1)S(=O)(=O)[O-])N=NC2=C(C(=C(C(=C2)S(=O)(=O)[O-])N)N=NC3=C(C=CC(=C3)NC4=NC(=NC(=N4)[N+]5=CC=C(C=C5)C(=O)[O-])F)SOO[O-])N
C1=CC(=C(C=C1)S(=O)(=O)[O-])NC2=NC(=NC(=N2)NC3=C(C4=CC(=C(C(=C4C=C3)O)N=NC5=CC=C(C=C5)C(=O)NC6=CC(=CC=C6)S(=O)(=O)CCOSOO[O-])SOO[O-])S(=O)(=O)[O-])[N+]7=CC=C(C=C7)C(=O)N
C1=CC(=C(C=C1)[N+](=O)[O-])C(=O)NC(=S)NNC(=O)NNC(=S)NC(=O)C2=C(C=CC=C2)[N+](=O)[O-]
C1=CC(=C(C=C1)[N+](=O)[O-])N=NC2=C(C3=C(C=C(C(=C3N)N=NC4=CC(=C(C=C4)C=CC5=CC(=C(C=C5)N=NC6=C(C7=C(C=C6S(=O)(=O)O)C=C(C(=C7O)N=NC8=C(C=CC=C8)[N+](=O)[O-])S(=O)(=O)O)N)S(=O)(=O)O)S(=O)(=O)O)S(=O)(=O)O)C=C2S(=O)(=O)O)O
C1=CC(=C(C=C1)[N+](=O)[O-])N=NC2=C(C3=C(C=C(C(=C3NC(=O)CCl)N=NC4=CC(=C(C=C4)C=CC5=C(C=C(C=C5)N=NC6=C(C7=C(C=C6S(=O)(=O)[O-])C=C(C(=C7O)N=NC8=C(C=CC=C8)[N+](=O)[O-])S(=O)(=O)[O-])NC(=O)CCl)S(=O)(=O)[O-])S(=O)(=O)[O-])S(=O)(=O)[O-])C=C2S(=O)(=O)[O-])O
C1=CC(=C(C=C1)[N+](=O)[O-])N=NC2=C(C3=C(C=C2S(=O)(=O)O)C=C(C(=C3O)N=NC4=CC(=C(C=C4)C=CC5=CC(=C(C=C5)N=NC6=C(C7=C(C=C(C(=C7N)N=NC8=C(C=CC=C8)[N+](=O)[O-])S(=O)(=O)O)C=C6S(=O)(=O)O)O)S(=O)(=O)O)S(=O)(=O)O)S(=O)(=O)O)N
C1=CC(=C(C=C1C(=O)O)N2C(=C(C(=N2)C(=O)NC3=CC(=CN=C3)S(=O)(=O)[O-])C=CC=C4C(=NN(C4=O)C5=C(C=CC(=C5)C(=O)O)C(=O)O)C(=O)NC6=CC(=CN=C6)S(=O)(=O)[O-])O)C(=O)O
C1=CC(=C(C=C1C=CC(=O)OCC2C(C(C(C(O2)OC3=CC(=C4C=C(C(=[O+]C4=C3)C5=CC(=C(C(=C5)OC6C(C(C(C(O6)C(=O)O)O)O)O)O)O)OC7C(C(C(C(O7)COC(=O)CC(=O)O)O)O)OC8C(C(C(C(O8)CO)O)O)OC(=O)C=CC9=CC(=C(C=C9)O)O)O)O)O)O)O)O
C1=CC(=C(C=C1C=CC2=C(C=C(C=C2)N=NC3=C(C4=C(C=C(C(=C4N)N=NC5=C(C=C(C=C5)Cl)[N+](=O)[O-])S(=O)(=O)O)C=C3S(=O)(=O)O)O)S(=O)(=O)O)S(=O)(=O)O)N=NC6=C(C7=C(C=C(C(=C7N)N=NC8=C(C=C(C=C8)Cl)[N+](=O)[O-])S(=O)(=O)O)C=C6S(=O)(=O)O)O
C1=CC(=C(C=C1C=CC2=C(C=C(C=C2)N=NC3=C(C4=C(C=C(C(=C4N)N=NC5=C(C=C(C=C5)[N+](=O)[O-])Cl)S(=O)(=O)O)C=C3S(=O)(=O)O)O)S(=O)(=O)O)S(=O)(=O)O)N=NC6=C(C7=C(C=C(C(=C7N)N=NC8=C(C=C(C=C8)[N+](=O)[O-])Cl)S(=O)(=O)O)C=C6S(=O)(=O)O)O
C1=CC(=C(C=C1C=CC2=C(C=C(C=C2)N=NC3=C(C4=C(C=C(C(=C4N)N=NC5=C(C=C(C=C5)[N+](=O)[O-])[N+](=O)[O-])S(=O)(=O)O)C=C3S(=O)(=O)O)O)S(=O)(=O)O)S(=O)(=O)O)N=NC6=C(C7=C(C=C(C(=C7N)N=NC8=C(C=C(C=C8)[N+](=O)[O-])[N+](=O)[O-])S(=O)(=O)O)C=C6S(=O)(=O)O)O
C1=CC(=C(C=C1C=CC2=C(C=C(C=C2)N=NC3=C(C4=C(C=C3S(=O)(=O)O)C=C(C(=C4O)N=NC5=C(C=C(C=C5)Cl)[N+](=O)[O-])S(=O)(=O)O)N)S(=O)(=O)O)S(=O)(=O)O)N=NC6=C(C7=C(C=C6S(=O)(=O)O)C=C(C(=C7O)N=NC8=C(C=C(C=C8)Cl)[N+](=O)[O-])S(=O)(=O)O)N
C1=CC(=C(C=C1C=CC2=C(C=C(C=C2)N=NC3=C(C4=C(C=C3S(=O)(=O)O)C=C(C(=C4O)N=NC5=C(C=C(C=C5)[N+](=O)[O-])Cl)S(=O)(=O)O)N)S(=O)(=O)O)S(=O)(=O)O)N=NC6=C(C7=C(C=C6S(=O)(=O)O)C=C(C(=C7O)N=NC8=C(C=C(C=C8)[N+](=O)[O-])Cl)S(=O)(=O)O)N
C1=CC(=C(C=C1C=CC2=C(C=C(C=C2)N=NC3=C(C4=C(C=C3S(=O)(=O)O)C=C(C(=C4O)N=NC5=C(C=C(C=C5)[N+](=O)[O-])[N+](=O)[O-])S(=O)(=O)O)N)S(=O)(=O)O)S(=O)(=O)O)N=NC6=C(C7=C(C=C6S(=O)(=O)O)C=C(C(=C7O)N=NC8=C(C=C(C=C8)[N+](=O)[O-])[N+](=O)[O-])S(=O)(=O)O)N
C1=CC(=C(C=C1N)N)N=NC2=C(C3=C(C=C(C(=C3O)N=NC4=CC5=C(C=C4)C(=O)C6=CC(=CC=C6C5=O)N=NC7=C(C8=C(C=C7S(=O)(=O)[O-])C(=CC(=C8N)N=NC9=C(C=C(C=C9)N)N)S(=O)(=O)[O-])O)S(=O)(=O)[O-])C(=C2)S(=O)(=O)[O-])N
C1=CC(=C(C=C1N)N)N=NC2=C(C3=C(C=C2S(=O)(=O)[O-])C=C(C(=C3O)N=NC4=CC5=C(C=C4)C(=O)C6=CC(=CC=C6C5=O)N=NC7=C(C8=C(C=C(C(=C8N)N=NC9=C(C=C(C=C9)N)N)S(=O)(=O)[O-])C=C7S(=O)(=O)[O-])O)S(=O)(=O)[O-])N
C1=CC(=C(C=C1N=NC2=C(C3=C(C=C2S(=O)(=O)[O-])C=C(C(=C3O)N=NC4=C(C=C(C=C4Cl)[N+](=O)[O-])Cl)S(=O)(=O)[O-])NC(=O)CCl)S(=O)(=O)[O-])C=CC5=C(C=C(C=C5)N=NC6=C(C7=C(C=C6S(=O)(=O)[O-])C=C(C(=C7O)N=NC8=C(C=C(C=C8Cl)[N+](=O)[O-])Cl)S(=O)(=O)[O-])NC(=O)CCl)S(=O)(=O)[O-]
C1=CC(=C(C=C1N=NC2=C(C=C3C=C(C(=C(C3=C2NC(=O)CCl)O)N=NC4=C(C=C(C=C4Cl)[N+](=O)[O-])Cl)S(=O)(=O)O)S(=O)(=O)O)S(=O)(=O)O)C=CC5=C(C=C(C=C5)N=NC6=C(C=C7C=C(C(=C(C7=C6NC(=O)CCl)O)N=NC8=C(C=C(C=C8Cl)[N+](=O)[O-])Cl)S(=O)(=O)O)S(=O)(=O)O)S(=O)(=O)O
C1=CC(=C(C=C1N=NC2=CC(=C(C(=C2O)N=NC3=CC(=C(C=C3)[N+](=O)[O-])N)O)N=NC4=C5C(=CC(=C4)S(=O)(=O)O)C=C(C=C5O)S(=O)(=O)O)N)[N+](=O)[O-]
C1=CC(=C(C=C1N=NC2=CC(=C(C(=C2O)N=NC3=CC(=C(C=C3)[N+](=O)[O-])N)O)N=NC4=C5C(=CC(=C4)S(=O)(=O)[O-])C=C(C=C5O)S(=O)(=O)[O-])N)[N+](=O)[O-]
C1=CC(=C(C=C1N=NC2=CC(=C(C(=C2O)N=NC3=CC=C(C(=C3)N)[N+](=O)[O-])O)N=NC4=CC(=CC5=C4C(=CC(=C5)S(=O)(=O)[O-])O)S(=O)(=O)[O-])N)[N+](=O)[O-]
C1=CC(=C(C=C1N=[N+](C2=CC(=C(C=C2)C=CC3=C(C=C(C=C3)[N+](=NC4=CC(=C(C=C4)N=NC5=C(C(=CC6=C5C(=CC(=C6)S(=O)(=O)O)O)S(=O)(=O)O)[O-])[O-])[O-])S(=O)(=O)O)S(=O)(=O)O)[O-])[O-])N=NC7=C8C(=CC(=C7[O-])S(=O)(=O)O)C=C(C=C8O)S(=O)(=O)O
C1=CC(=C(C=C1N=[N+](C2=CC(=C(C=C2)C=CC3=C(C=C(C=C3)[N+](=NC4=CC=C(C(=C4)O)N=NC5=C(C=CC(=C5)S(=O)(=O)[O-])O)O)SOO[O-])S(=O)(=O)[O-])O)O)N=NC6=C(C=CC(=C6)S(=O)(=O)[O-])O
C1=CC(=C(C=C1NC2=NC(=NC(=N2)NC3=C(C=CC(=C3)S(=O)(=O)[O-])SOO[O-])N(CCO)CCO)S(=O)(=O)[O-])C=CC4=CC=C(C=[C-]4)NC5=NC(=NC(=N5)NC6=C(C=CC(=C6)SOO[O-])S(=O)(=O)[O-])N(CCO)CCO
C1=CC(=C(C=C1NN=C2C(=O)C(=CC(=NNC3=CC=C(C(=C3)N)[N+](=O)[O-])C2=O)N=NC4=CC(=CC5=C4C(=CC(=C5)S(=O)(=O)[O-])O)S(=O)(=O)[O-])N)[N+](=O)[O-]
C1=CC(=C(C=C1NN=C2C(=O)C=CC(=C2[O-])N=NC3=C(C=CC(=C3)S(=O)(=O)[O-])[O-])N)[N+](=O)[O-]
C1=CC(=C(C=C1NN=C2C=C(C(=O)C(=NNC3=CC(=C(C=C3)[N+](=O)[O-])N)C2=O)N=NC4=C5C(=CC(=C4)S(=O)(=O)O)C=C(C=C5O)S(=O)(=O)O)N)[N+](=O)[O-]
C1=CC(=C(C=C1NN=C2C=C(C(=O)C(=NNC3=CC(=C(C=C3)[N+](=O)[O-])N)C2=O)N=NC4=C5C(=CC(=C4)S(=O)(=O)[O-])C=C(C=C5O)S(=O)(=O)[O-])N)[N+](=O)[O-]
C1=CC(=C(C=C1S(=O)(=O)CCOS(=O)(=O)[O-])SOO[O-])N=NC2=C(C(=CC(=C2N)N=NC3=CC(=CC=C3S(=O)(=O)[O-])NC4=NC(=NC(=N4)[N+]5=CC=C(C=C5)C(=O)[O-])F)S(=O)(=O)[O-])N
C1=CC(=C(C=C1[N+](=O)[O-])C=NNC(=O)C2=CC=C(O2)C(=O)NN=CC3=C(C=CC(=C3)[N+](=O)[O-])[O-])[O-]
C1=CC(=C(C=C1[N+](=O)[O-])N=NC2=C(C3=C(C=C(C=C3C=C2S(=O)(=O)[O-])S(=O)(=O)[O-])NC4=NC(=NC(=N4)N)Cl)[O-])[O-]
C1=CC(=C(C=C1[N+](=O)[O-])N=NC2=C(C3=C(C=C(C=C3NC4=NC(=NC(=N4)N)Cl)S(=O)(=O)[O-])C=C2S(=O)(=O)[O-])[O-])[O-]
C1=CC(=C(C=C1[N+](=O)[O-])S(=O)(=O)[O-])N=NC2=CC(=NNC3=C(C(=CC(=C3)[N+](=O)[O-])S(=O)(=O)[O-])[O-])C(=O)C=C2[O-]
C1=CC(=C(C=C1[N+](=O)[O-])S(=O)(=O)[O-])N=NC2=CC(=NNC3=CC(=CC(=C3[O-])S(=O)(=O)[O-])[N+](=O)[O-])C(=O)C=C2[O-]
C1=CC(=C(C=C1[N+](=O)[O-])SOOO)N=NC2=C(C=C3C=C(C(=C(C3=C2O)O)N=NC4=CC(=C(C=C4OCCO)N=NC5=CC(=CC=C5S(=O)(=O)O)N)OCCO)SOOO)S(=O)(=O)O
C1=CC(=C(C=C1[N+](=O)[O-])[N+](=O)[O-])NN2C(=O)C3=C(C2=O)C=C(C=C3)OC4=CC5=C(C=C4)C(=O)N(C5=O)NC6=C(C=C(C=C6)[N+](=O)[O-])[N+](=O)[O-]
C1=CC(=C(C=C1[N+](=O)[O-])[N+](=O)[O-])NN=C2C(=C(C3C(=C2Br)OC(=C(C3=NNC4=CC=C(C=C4[N+](=O)[O-])[N+](=O)[O-])O)C5C(=C(C(=NNC6=C(C=CC(=C6)[N+](=O)[O-])[N+](=O)[O-])C(=C5Br)O)O)Br)O)Br
C1=CC(=C(C=C1[N+](=O)[O-])[N+](=O)[O-])NN=CC2=NC(=NC(=N2)C=NNC3=C(C=C(C=C3)[N+](=O)[O-])[N+](=O)[O-])C=NNC4=C(C=C(C=C4)[N+](=O)[O-])[N+](=O)[O-]
C1=CC(=C(C=C1[N+](=O)[O-])[N+](=O)[O-])NN=CC2=NC(=NC(=N2)C=NNC3=CC=C(C=C3[N+](=O)[O-])[N+](=O)[O-])C=NNC4=CC=C(C=C4[N+](=O)[O-])[N+](=O)[O-]
C1=CC(=C(C=C1[N+](=O)[O-])[N+](=O)[O-])OC(=S)SC(=C(SC(=S)OC2=C(C=C(C=C2)[N+](=O)[O-])[N+](=O)[O-])SC(=S)OC3=CC=C(C=C3[N+](=O)[O-])[N+](=O)[O-])SC(=S)OC4=CC=C(C=C4[N+](=O)[O-])[N+](=O)[O-]
C1=CC(=C2C(=C1)C(=CC=C2N=NC3=CC=C(C=C3)NC4=CC=C(C=C4S(=O)(=O)[O-])[N+](=O)[O-])N=NC5=CC(=C(C=C5O)O)N=NC6=CC=C(C=C6)NC7=CC=C(C=C7S(=O)(=O)[O-])[N+](=O)[O-])S(=O)(=O)[O-]
C1=CC(=C2C=C(C=C(C2=C1)S(=O)(=O)[O-])N=NC3=CC=C(C4=CC=C(C=C43)SOO[O-])N=NC5=CC=C(C6=CC=C(C=C65)SOO[O-])NC7=NC(=NC(=N7)[N+]8=CC(=CC=C8)C(=O)[O-])F)S(=O)(=O)[O-]
C1=CC(=CC(=C1)C(=O)NC2=C(C=CC(=C2)C(=O)NC3=C4C(=CC(=CC4=C(C=C3)[S+](=O)([O-])[O-])[S+](=O)([O-])[O-])SOO[O-])F)NC(=O)NC5=CC(=CC=C5)C(=O)NC6=C(C=CC(=C6)C(=O)NC7=CC=C(C8=C7C(=CC(=C8)[S+](=O)([O-])[O-])[S+](=O)([O-])[O-])[S+](=O)([O-])[O-])F
C1=CC(=CC(=C1)C(=O)[O-])NC(=O)C2=CC(=CC(=C2)NC(=O)C3=CC=C(C=C3)[N+](=O)[O-])C(=O)NC4=CC(=CC=C4)C(=O)[O-]
C1=CC(=CC(=C1)C2=C3C=CC(=C(C4=NC(=C(C5=CC=C([N-]5)C(=C6C=CC2=N6)C7=CC=CC(=C7)[N+](=O)[O-])C8=CC=CC(=C8)[N+](=O)[O-])C=C4)C9=CC=CC(=C9)[N+](=O)[O-])[N-]3)[N+](=O)[O-]
C1=CC(=CC(=C1)Cl)NC(=O)NC2=NC(=NC(=N2)NC3=C(C=C(C=C3)S(=O)(=O)[O-])C(=O)O)NC4=CC(=C(C=C4)C=CC5=C(C=C(C=C5)NC6=NC(=NC(=N6)NC(=O)NC7=CC(=CC=C7)Cl)NC8=C(C=C(C=C8)S(=O)(=O)[O-])C(=O)O)S(=O)(=O)[O-])S(=O)(=O)[O-]
C1=CC(=CC(=C1)N2C(=O)C3=C(C2=O)C=C(C=C3)[N+](=O)[O-])C(=O)NC4=CC(=CC(=C4)C(=O)[O-])C(=O)[O-]
C1=CC(=CC(=C1)N=NC2=C(C3=C(C=C(C(=C3NC(=O)CCl)N=NC4=CC(=C(C=C4)C=CC5=C(C=C(C=C5)N=NC6=C(C7=C(C=C6S(=O)(=O)[O-])C=C(C(=C7O)N=NC8=CC=CC(=C8)[N+](=O)[O-])S(=O)(=O)[O-])NC(=O)CCl)S(=O)(=O)[O-])S(=O)(=O)[O-])S(=O)(=O)[O-])C=C2S(=O)(=O)[O-])O)[N+](=O)[O-]
C1=CC(=CC(=C1)N=NC2=C(C=C(C(=C2)SOO[O-])N)NC3=NC(=NC(=N3)[N+]4=CC(=CC=C4)C(=O)[O-])Cl)S(=O)(=O)CCOS(=O)(=O)[O-]
C1=CC(=CC(=C1)N=NC2=CC(=CC=C2)NC3=C(C(=NC(=N3)Cl)Cl)Cl)[C-](N=NC4=CC=C(C=C4C(=O)[O-])S(=O)(=O)[O-])N=NC5=C(C(=CC(=C5)S(=O)(=O)[O-])S(=O)(=O)[O-])[O-]
C1=CC(=CC(=C1)NC(=O)C2=CC(=CC(=C2)NC(=O)C3=CC=C(C=C3)[N+](=O)[O-])C(=O)NC4=CC(=CC=C4)C(=O)[O-])C(=O)[O-]
C1=CC(=CC(=C1)NC(=O)C2=CC(=CC(=C2)NC(=O)C3=CC=C(C=C3)[N+](=O)[O-])C(=O)NC4=CC=CC(=C4)C(=O)[O-])C(=O)[O-]
C1=CC(=CC(=C1)NC(=O)C2=CC=C(C=C2)N=NC3=C(C4=CC(=CC=C4C=C3SOO[O-])NC5=NC(=NC(=N5)[N+]6=CC=C(C=C6)C(=O)[O-])Cl)O)S(=O)(=O)CCOSOO[O-]
C1=CC(=CC(=C1)NC(=O)NC2=CC=CC(=C2)C(=O)NC3=C(C=CC(=C3)C(=O)NC4=C5C(=CC(=CC5=C(C=C4)[S+](=O)([O-])[O-])[S+](=O)([O-])[O-])[S+](=O)([O-])[O-])F)C(=O)NC6=C(C=CC(=C6)C(=O)NC7=C8C(=CC(=CC8=C(C=C7)[S+](=O)([O-])[O-])[S+](=O)([O-])[O-])SOOO)F
C1=CC(=CC(=C1)NC2=NC(=NC(=N2)Cl)NC3=C(C4=C(C=C(C=C4C=C3S(=O)(=O)[O-])S(=O)(=O)[O-])N=NC5=CC=C(C=C5)C(=O)[O-])O)NC6=NC(=NC(=N6)Cl)NC7=C(C8=C(C=C(C=C8C=C7S(=O)(=O)[O-])S(=O)(=O)[O-])N=NC9=CC=C(C=C9)C(=O)[O-])O
C1=CC(=CC(=C1)NC2=NC(=NC(=N2)NC3=C(C4=C(C=C(C=C4C=C3S(=O)(=O)[O-])S(=O)(=O)[O-])N=NC5=CC=C(C=C5)C(=O)[O-])O)Cl)NC6=NC(=NC(=N6)NC7=C(C8=C(C=C(C=C8C=C7S(=O)(=O)[O-])S(=O)(=O)[O-])N=NC9=CC=C(C=C9)C(=O)[O-])O)Cl
C1=CC(=CC(=C1)NC2=NC(=NC(=N2)NC3=CC(=C(C=C3)S(=O)(=O)[O-])N=NC4=C(C(=C(C(=C4)S(=O)(=O)[O-])N)N=NC5=C(C=CC(=C5)NC6=NC(=NC(=N6)[N+]7=CC(=CC=C7)C(=O)[O-])Cl)SOO[O-])N)Cl)S(=O)(=O)[O-]
C1=CC(=CC(=C1)NC2=NC(=NC(=N2)NC3=CC(=C(C=C3)S(=O)(=O)[O-])N=NC4=C(C5=CC=C(C=C5C=C4SOO[O-])NC6=NC(=NC(=N6)[N+]7=CC(=CC=C7)C(=O)N)Cl)O)Cl)S(=O)(=O)[O-]
C1=CC(=CC(=C1)NC2=NC(=NC(=N2)NC3=CC4=C(C(=C(C=C4C=C3)SOO[O-])N=NC5=C(C=CC(=C5)NC6=NC(=NC(=N6)NC7=CC=C(C=C7)S(=O)(=O)CCOS(=O)(=O)[O-])[N+]8=CC=C(C=C8)C(=O)[O-])S(=O)(=O)[O-])O)Cl)S(=O)(=O)[O-]
C1=CC(=CC(=C1)NC2=NC(=NC(=N2)[N+]3=CC(=CC=C3)C(=O)[O-])NC4=CC=C(C(=C4)N=NC5=C(C6=C(C=C5S(=O)(=O)O)C=C(C(=C6O)N=NC7=CC(=CC=C7S(=O)(=O)O)NC8=NC(=NC(=N8)Cl)Cl)S(=O)(=O)O)N)S(=O)(=O)O)S(=O)(=O)CCOS(=O)(=O)O
C1=CC(=CC(=C1)S(=O)(=O)CCOS(=O)(=O)O)NC2=NC(=NC(=N2)[N+]3=CC(=CC=C3)C(=O)[O-])NC4=CC(=C(C=C4)S(=O)(=O)O)N=NC5=C(C6=C(C=C5S(=O)(=O)O)C=C(C(=C6O)N=NC7=C(C=CC(=C7)NC8=NC(=NC(=N8)Cl)Cl)S(=O)(=O)O)S(=O)(=O)O)N
C1=CC(=CC(=C1)S(=O)(=O)O)N=NC2=CC(=C(C=C2N)N)N=NC3=CC(=C(C=C3)S(=O)(=O)O)NN=C4C(=O)C=CC(=NNC5=CC=C(C=C5)[N+](=O)[O-])C4=O
C1=CC(=CC(=C1)[N+](=O)[O-])C(=O)C2=CC3=C(C=C2)C(=O)N(C3=O)C4=CC=C(C=C4)OC5=CC(=C(C=C5)C(=O)[O-])C(=O)[O-]
C1=CC(=CC(=C1)[N+](=O)[O-])C(=O)NC(=S)NNC(=O)NNC(=S)NC(=O)C2=CC(=CC=C2)[N+](=O)[O-]
C1=CC(=CC(=C1)[N+](=O)[O-])C2=C(N=NN2C3=NON=C3N)C(=O)NNC4=C5C=C(C=CC5=NC4=O)[N+](=O)[O-]
C1=CC(=CC(=C1)[N+](=O)[O-])C=NN2C(=O)C3=C4C(=CC=C3)C(=C(C=C4C2=O)O)N=NC5=CC=CC6=C(C=CN=C65)N=NC7=C8C=CC=C9C8=C(C=C7O)C(=O)N(C9=O)N=CC1=CC(=CC=C1)[N+](=O)[O-]
C1=CC(=CC(=C1)[N+](=O)[O-])C=NN2C(=O)C3=CC=CC4=C3C(=CC(=C4N=NC5=CC=C(N=C5)N=NC6=C7C=CC=C8C7=C(C=C6O)C(=O)N(C8=O)N=CC9=CC(=CC=C9)[N+](=O)[O-])O)C2=O
C1=CC(=CC(=C1)[N+](=O)[O-])C=NN2C(=O)C3=CC=CC4=C3C(=CC(=C4N=NC5=NC=C(N=C5)N=NC6=C7C=CC=C8C7=C(C=C6O)C(=O)N(C8=O)N=CC9=CC(=CC=C9)[N+](=O)[O-])O)C2=O
C1=CC(=CC(=C1)[N+](=O)[O-])C=NN2C(=O)C3=CC=CC4=C3C(=CC(=C4N=NC5=NN=C(C=C5)N=NC6=C7C=CC=C8C7=C(C=C6O)C(=O)N(C8=O)N=CC9=CC(=CC=C9)[N+](=O)[O-])O)C2=O
C1=CC(=CC(=C1)[N+](=O)[O-])N2C(=O)C3=C(C2=O)C=C(C=C3)C(=O)NC4=CC(=CC(=C4)C(=O)[O-])C(=O)[O-]
C1=CC(=CC(=C1)[N+](=O)[O-])N=NC2=C(C3=C(C(=C(C=C3C=C2S(=O)(=O)O)S(=O)(=O)O)N=NC4=CC(=C(C=C4)C=CC5=C(C=C(C=C5)N=NC6=C(C=C7C=C(C(=C(C7=C6NC(=O)CCl)O)N=NC8=CC(=CC=C8)[N+](=O)[O-])S(=O)(=O)O)S(=O)(=O)O)S(=O)(=O)O)S(=O)(=O)O)NC(=O)CCl)O
C1=CC(=CC(=C1)[N+](=O)[O-])N=NC2=C(C3=C(C=C(C(=C3N)N=NC4=CC(=C(C=C4)C=CC5=CC(=C(C=C5)N=NC6=C(C7=C(C=C6S(=O)(=O)O)C=C(C(=C7O)N=NC8=CC(=CC=C8)[N+](=O)[O-])S(=O)(=O)O)N)S(=O)(=O)O)S(=O)(=O)O)S(=O)(=O)O)C=C2S(=O)(=O)O)O
C1=CC(=CC(=C1)[N+](=O)[O-])N=NC2=C(C3=C(C=C2S(=O)(=O)O)C=C(C(=C3O)N=NC4=CC(=C(C=C4)C=CC5=CC(=C(C=C5)N=NC6=C(C7=C(C=C(C(=C7N)N=NC8=CC(=CC=C8)[N+](=O)[O-])S(=O)(=O)O)C=C6S(=O)(=O)O)O)S(=O)(=O)O)S(=O)(=O)O)S(=O)(=O)O)N
C1=CC(=CC2=CC3=C(C=C21)C4=NC5=C6C=C7C=C(C=CC7=CC6=C(N5)N=C8C9=C(C=C1C=CC(=CC1=C9)C(=O)O)C(=N8)N=C1C2=C(C=CC(=C2)[N+](=O)[O-])C(=NC3=N4)N1)C(=O)O)C(=O)O
C1=CC(=CC2=CC3=C(C=C21)C4=NC5=C6C=C7C=C(C=CC7=CC6=C([N-]5)N=C8C9=C(C=C1C=CC(=CC1=C9)C(=O)O)C(=N8)N=C1C2=C(C=CC(=C2)N)C(=NC3=N4)[N-]1)C(=O)O)C(=O)O
C1=CC(=CC2=CC3=C(C=C21)C4=NC5=C6C=C7C=C(C=CC7=CC6=C([N-]5)N=C8C9=C(C=C1C=CC(=CC1=C9)C(=O)O)C(=N8)N=C1C2=C(C=CC(=C2)[N+](=O)[O-])C(=NC3=N4)[N-]1)C(=O)O)C(=O)O
C1=CC(=CC2=CC3=C4[N-]C(=C3C=C21)N=C5C6=CC7=C(C=C(C=C7)[N+](=O)[O-])C=C6C(=N5)N=C8C9=CC1=C(C=C(C=C1)[N+](=O)[O-])C=C9C(=NC1=NC(=N4)C2=CC3=C(C=CC(=C3)[N+](=O)[O-])C=C21)[N-]8)[N+](=O)[O-]
C1=CC(=CC=C1C#CC2=CC3=C(C=C2)C4=NC5=NC(=NC6=C7C(=C([N-]6)N=C8C9=C(C(=C(C(=C9OCC(F)(F)F)OCC(F)(F)F)OCC(F)(F)F)OCC(F)(F)F)C(=N8)N=C3[N-]4)C(=C(C(=C7OCC(F)(F)F)OCC(F)(F)F)OCC(F)(F)F)OCC(F)(F)F)C1=C5C(=C(C(=C1OCC(F)(F)F)OCC(F)(F)F)OCC(F)(F)F)OCC(F)(F)F)[N+](=O)[O-]
C1=CC(=CC=C1C#CC2=CC3=C4[N-]C(=C3C=C2)N=C5C6=C(C(=C(C(=C6OCC(F)(F)F)OCC(F)(F)F)OCC(F)(F)F)OCC(F)(F)F)C(=N5)N=C7C8=C(C(=C(C(=C8OCC(F)(F)F)OCC(F)(F)F)OCC(F)(F)F)OCC(F)(F)F)C(=NC9=NC(=N4)C1=C9C(=C(C(=C1OCC(F)(F)F)OCC(F)(F)F)OCC(F)(F)F)OCC(F)(F)F)[N-]7)[N+](=O)[O-]
C1=CC(=CC=C1C(=NN=CC2=CC(=CC=C2[O-])SSC3=CC(=C(C=C3)[O-])C=NN=C(C4=CC=C(C=C4)[N+](=O)[O-])[O-])[O-])[N+](=O)[O-]
C1=CC(=CC=C1C(=O)NC(=S)NNC(=O)NNC(=S)NC(=O)C2=CC=C(C=C2)[N+](=O)[O-])[N+](=O)[O-]
C1=CC(=CC=C1C(=O)NC2=C(C=CC(=C2)[N+](=O)[O-])C(=O)[O-])C(=O)NC3=C(C=CC(=C3)[N+](=O)[O-])C(=O)[O-]
C1=CC(=CC=C1C(=O)NC2=CC(=CC3=C2C(=C(C(=C3)S(=O)(=O)[O-])N=NC4=CC=C(C=C4)[N+](=O)[O-])O)S(=O)(=O)[O-])C(=O)NC5=C6C(=CC(=C5)S(=O)(=O)[O-])C=C(C(=C6O)N=NC7=CC=C(C=C7)[N+](=O)[O-])S(=O)(=O)[O-]
C1=CC(=CC=C1C(=O)NC2=CC=C(C=C2)N=NC3=C(C=C4C=C(C(=C(C4=C3O)N)N=NC5=CC=C(C=C5)[N+](=O)[O-])S(=O)(=O)[O-])S(=O)(=O)[O-])N=NC6=CC=C(C(=C6)C(=O)[O-])O
C1=CC(=CC=C1C(=O)NC2=CC=C(C=C2)NN=C3C(=CC4=CC(=C(C(=C4C3=O)N)N=NC5=CC=C(C=C5)[N+](=O)[O-])S(=O)(=O)[O-])S(=O)(=O)[O-])NN=C6C=CC(=O)C(=C6)C(=O)[O-]
C1=CC(=CC=C1C(=O)O)N=NC2=C(C3=C(C(=C(C=C3C=C2SOOO)S(=O)(=O)O)N=NC4=CC(=C(C=C4)N=NC5=C(C6=C(C(=C(C=C6C=C5SOOO)S(=O)(=O)O)N=NC7=C(C=C(C=C7)[N+](=O)[O-])SOOO)O)O)S(=O)(=O)O)O)N
C1=CC(=CC=C1C(=O)[O-])N=NC2=CC=C(C=C2)N=[N+](C3=CC(=C(C=C3)C=CC4=C(C=C(C=C4)[N+](=NC5=CC=C(C=C5)N=NC6=CC=C(C=C6)C(=O)[O-])[O-])S(=O)(=O)[O-])S(=O)(=O)[O-])[O-]
C1=CC(=CC=C1C(=O)[O-])N=NC2=CC=C(C=C2)N=[N+](C3=CC=C(C(=C3)S(=O)(=O)[O-])C=CC4=CC=C(C=C4S(=O)(=O)[O-])[N+](=NC5=CC=C(C=C5)N=NC6=CC=C(C=C6)C(=O)[O-])[O-])[O-]
C1=CC(=CC=C1C2=C(N=NN2C3=NON=C3[NH3+])C(=O)NNC=C4C=CC(=O)C=C4[O-])[N+](=O)[O-]
C1=CC(=CC=C1C2=C3C=CC(=C(C4=NC(=C(C5=CC=C(N5)C(=C6C=CC2=N6)C7=CC=C(C=C7)C(=O)N=[N+]=[N-])C8=CC=C(C=C8)C(=O)N=[N+]=[N-])C=C4)C9=CC=C(C=C9)C(=O)N=[N+]=[N-])N3)C(=O)N=[N+]=[N-]
C1=CC(=CC=C1C2=C3C=CC(=C(C4=NC(=C(C5=CC=C([N-]5)C(=C6C=CC2=N6)C7=CC=C(C=C7)C8=NN=NN8)C9=CC=C(C=C9)C1=NN=NN1)C=C4)C1=CC=C(C=C1)C1=NN=NN1)[N-]3)C1=NN=NN1
C1=CC(=CC=C1C2=CC=C(C=C2)N=NC3=C(C4=C(C(=C(C=C4C=C3S(=O)(=O)[O-])S(=O)(=O)[O-])N=NC5=CC=C(C=C5)[N+](=O)[O-])N)O)N=NC6=CC(=C(C=C6)O)C(=O)[O-]
C1=CC(=CC=C1C2=CC=C(C=C2)N=NC3=C(C4=C(C=C(C(=C4N)N=NC5=CC=C(C=C5)[N+](=O)[O-])S(=O)(=O)O)C=C3S(=O)(=O)O)O)N=NC6=C(C7=C(C=C(C(=C7N)N=NC8=CC=C(C=C8)[N+](=O)[O-])S(=O)(=O)O)C=C6S(=O)(=O)O)O
C1=CC(=CC=C1C2=CC=C(C=C2)N=NC3=C(C4=C(C=C(C(=C4N)N=NC5=CC=C(C=C5)[N+](=O)[O-])S(=O)(=O)[O-])C=C3S(=O)(=O)[O-])O)N=NC6=CC(=C(C=C6)O)C(=O)[O-]
C1=CC(=CC=C1C2=CC=C(C=C2)N=NC3=C(C=C4C=C(C(=C(C4=C3O)N)N=NC5=CC=C(C=C5)[N+](=O)[O-])S(=O)(=O)[O-])S(=O)(=O)[O-])N=NC6=CC=C(C(=C6)C(=O)[O-])O
C1=CC(=CC=C1C2=CC=C(C=C2)NN=C3C(=CC4=C(C3=O)C(=C(C(=C4)S(=O)(=O)[O-])N=NC5=CC=C(C=C5)[N+](=O)[O-])N)S(=O)(=O)[O-])NN=C6C=CC(=O)C(=C6)C(=O)[O-]
C1=CC(=CC=C1C2=CC=C(C=C2)NN=C3C(=CC4=CC(=C(C(=C4C3=O)N)N=NC5=CC=C(C=C5)[N+](=O)[O-])S(=O)(=O)[O-])S(=O)(=O)[O-])NN=C6C=CC(=O)C(=C6)C(=O)[O-]
C1=CC(=CC=C1C=C2C(=O)N(C(=O)N(C2=O)C3=CC(=C(C=C3)C(=O)[O-])[N+](=O)[O-])C4=CC(=C(C=C4)C(=O)[O-])[N+](=O)[O-])O
C1=CC(=CC=C1C=NNC(=O)C(=O)NN=CC2=CC=C(C=C2)OC(=O)C3=CC(=CC(=C3)[N+](=O)[O-])[N+](=O)[O-])OC(=O)C4=CC(=CC(=C4)[N+](=O)[O-])[N+](=O)[O-]
C1=CC(=CC=C1CC(C(=O)NC(CCCCN)C(=O)NC(CO)C(=O)O)NC(=O)C(CCCNC(=N)N)NC(=O)C(CO)NC(=O)C(CCCCN)NC(=O)C(CCCCN)NC(=O)C(CCCNC(=N)N)NC(=O)C(CCCCN)NC(=O)C(CCCNC(=N)N)NC(=O)C(CCCCN)NC(=O)C(CCC(=O)N)N)O
C1=CC(=CC=C1CC(C(=O)NC(CSSCC(C(=O)O)NC(=O)C(CC2=CC=C(C=C2)O)NC(=O)CCCCCNC3=C(C=C(C=C3)[N+](=O)[O-])[N+](=O)[O-])C(=O)O)NC(=O)CCCCCNC4=C(C=C(C=C4)[N+](=O)[O-])[N+](=O)[O-])O
C1=CC(=CC=C1CC(C(=O)NCC(=O)NC(CCCN=C(N)N)C(=O)NC(CCCCN)C(=O)NC(CCCCN)C(=O)NC(CCCN=C(N)N)C(=O)NC(CCCN=C(N)N)C(=O)NC(CCC(=O)N)C(=O)NC(CCCN=C(N)N)C(=O)NC(CCCN=C(N)N)C(=O)O)N)O
C1=CC(=CC=C1N2C(=C(C(=N2)C(=O)NC3=CC(=NC(=C3)C(=O)O)C(=O)O)C=CC=C4C(=NN(C4=O)C5=CC=C(C=C5)S(=O)(=O)[O-])C(=O)NC6=CC(=NC(=C6)C(=O)O)C(=O)O)O)S(=O)(=O)[O-]
C1=CC(=CC=C1N=NC2=C(C(=C(C(=C2)N=NC3=CC(=CC4=C3C(=CC(=C4)S(=O)(=O)[O-])O)S(=O)(=O)[O-])O)N=NC5=CC=C(C=C5O)[N+](=O)[O-])O)[N+](=O)[O-]
C1=CC(=CC=C1N=NC2=C(C(=C(C(=C2)N=NC3=CC(=CC4=CC(=C(C(=C43)O)N=NC5=CC=C(C=C5)[N+](=O)[O-])S(=O)(=O)[O-])S(=O)(=O)[O-])O)N=NC6=CC(=CC=C6O)[N+](=O)[O-])O)[N+](=O)[O-]
C1=CC(=CC=C1N=NC2=C(C(=C(C(=C2)S(=O)(=O)[O-])N)N=NC3=C(C=CC(=C3)NC4=NC(=NC(=N4)[N+]5=CC=C(C=C5)C(=O)N)F)SOO[O-])N)S(=O)(=O)CCOSOO[O-]
C1=CC(=CC=C1N=NC2=C(C(=C(C=C2)O)N=NC3=C(C=CC(=C3)N=NC4=C(C(=CC=C4O)N=NC5=CC=C(C=C5)[N+](=O)[O-])O)S(=O)(=O)O)O)[N+](=O)[O-]
C1=CC(=CC=C1N=NC2=C(C(=C(C=C2)O)N=NC3=C(C=CC(=C3)N=NC4=C(C(=CC=C4O)N=NC5=CC=C(C=C5)[N+](=O)[O-])O)S(=O)(=O)[O-])O)[N+](=O)[O-]
C1=CC(=CC=C1N=NC2=C(C(=C(C=C2)O)N=NC3=CC(=C(C=C3)S(=O)(=O)O)N=NC4=C(C(=CC=C4O)N=NC5=CC=C(C=C5)[N+](=O)[O-])O)O)[N+](=O)[O-]
C1=CC(=CC=C1N=NC2=C(C(=C(C=C2)O)N=NC3=CC(=C(C=C3)S(=O)(=O)O)N=NC4=C(C=CC(=C4O)N=NC5=CC=C(C=C5)[N+](=O)[O-])O)O)[N+](=O)[O-]
C1=CC(=CC=C1N=NC2=C(C(=C(C=C2)O)N=NC3=CC(=C(C=C3)S(=O)(=O)[O-])N=NC4=C(C(=CC=C4O)N=NC5=CC=C(C=C5)[N+](=O)[O-])O)O)[N+](=O)[O-]
C1=CC(=CC=C1N=NC2=C(C(=C(C=C2)O)N=NC3=CC=C(C(=C3)N=NC4=C(C=CC(=C4O)N=NC5=CC=C(C=C5)[N+](=O)[O-])O)S(=O)(=O)[O-])O)[N+](=O)[O-]
C1=CC(=CC=C1N=NC2=C(C(=CC(=C2N)N=NC3=CC(=CC4=C3C(=CC(=C4)S(=O)(=O)O)O)S(=O)(=O)O)N=NC5=C(C(=CC(=C5)[N+](=O)[O-])[N+](=O)[O-])O)O)[N+](=O)[O-]
C1=CC(=CC=C1N=NC2=C(C(=CC(=C2O)N=NC3=C(C(=CC(=C3)[N+](=O)[O-])[N+](=O)[O-])O)N=NC4=C5C(=CC(=C4)S(=O)(=O)O)C=C(C=C5O)S(=O)(=O)O)N)[N+](=O)[O-]
C1=CC(=CC=C1N=NC2=C(C(=CC(=C2O)N=NC3=C(C(=CC(=C3)[N+](=O)[O-])[N+](=O)[O-])O)N=NC4=C5C(=CC(=C4)S(=O)(=O)O)C=C(C=C5O)S(=O)(=O)O)O)[N+](=O)[O-]
C1=CC(=CC=C1N=NC2=C(C(=CC(=C2O)N=NC3=C4C(=CC(=C3)S(=O)(=O)O)C=C(C=C4O)S(=O)(=O)O)N=NC5=C(C(=CC(=C5)[N+](=O)[O-])[N+](=O)[O-])O)O)[N+](=O)[O-]
C1=CC(=CC=C1N=NC2=C(C(=CC(=C2O)N=NC3=C4C(=CC(=C3)S(=O)(=O)[O-])C=C(C=C4O)S(=O)(=O)[O-])N=NC5=C(C(=CC(=C5)[N+](=O)[O-])[N+](=O)[O-])O)O)[N+](=O)[O-]
C1=CC(=CC=C1N=NC2=C(C(=CC(=C2O)N=NC3=CC(=CC(=C3O)Cl)S(=O)(=O)[O-])N=NC4=CC(=C(C=C4)O)C(=O)[O-])O)[N+](=O)[O-]
C1=CC(=CC=C1N=NC2=C(C(=CC(=C2O)N=NC3=CC(=CC(=C3O)[N+](=O)[O-])[N+](=O)[O-])N=NC4=C5C(=CC(=C4)S(=O)(=O)O)C=C(C=C5O)S(=O)(=O)O)N)[N+](=O)[O-]
C1=CC(=CC=C1N=NC2=C(C(=CC(=C2O)N=NC3=CC(=CC(=C3O)[N+](=O)[O-])[N+](=O)[O-])N=NC4=C5C(=CC(=C4)S(=O)(=O)[O-])C=C(C=C5O)S(=O)(=O)[O-])O)[N+](=O)[O-]
C1=CC(=CC=C1N=NC2=C(C(=CC(=C2O)N=NC3=CC(=CC(=C3O)[N+](=O)[O-])[N+](=O)[O-])N=NC4=CC(=CC5=C4C(=CC(=C5)S(=O)(=O)O)O)S(=O)(=O)O)O)[N+](=O)[O-]
C1=CC(=CC=C1N=NC2=C(C(=CC(=C2O)N=NC3=CC(=CC4=C3C(=CC(=C4)S(=O)(=O)O)O)S(=O)(=O)O)N=NC5=C(C(=CC(=C5)[N+](=O)[O-])[N+](=O)[O-])O)O)[N+](=O)[O-]
C1=CC(=CC=C1N=NC2=C(C(=CC(=C2O)N=NC3=CC(=CC4=C3C(=CC(=C4)S(=O)(=O)O)O)S(=O)(=O)O)N=NC5=CC(=CC(=C5O)[N+](=O)[O-])[N+](=O)[O-])O)[N+](=O)[O-]
C1=CC(=CC=C1N=NC2=C(C(=CC(=C2O)N=NC3=CC(=CC4=C3C(=CC(=C4)S(=O)(=O)[O-])O)S(=O)(=O)[O-])N=NC5=C(C(=CC(=C5)[N+](=O)[O-])[N+](=O)[O-])O)O)[N+](=O)[O-]
C1=CC(=CC=C1N=NC2=C(C(=CC=C2O)N=NC3=CC4=C(C=C3)C=C(C(=C4O)N=NC5=CC(=CC(=C5O)[N+](=O)[O-])S(=O)(=O)[O-])S(=O)(=O)[O-])O)[N+](=O)[O-]
C1=CC(=CC=C1N=NC2=C(C3=C(C(=C(C=C3C=C2S(=O)(=O)O)S(=O)(=O)O)N=NC4=CC(=C(C=C4)C=CC5=C(C=C(C=C5)N=NC6=C(C=C7C=C(C(=C(C7=C6NC(=O)CCl)O)N=NC8=CC=C(C=C8)[N+](=O)[O-])S(=O)(=O)O)S(=O)(=O)O)S(=O)(=O)O)S(=O)(=O)O)NC(=O)CCl)O)[N+](=O)[O-]
C1=CC(=CC=C1N=NC2=C(C3=C(C=C(C(=C3N)N=NC4=CC(=C(C=C4)C=CC5=CC(=C(C=C5)N=NC6=C(C7=C(C=C6S(=O)(=O)O)C=C(C(=C7O)N=NC8=CC=C(C=C8)[N+](=O)[O-])S(=O)(=O)O)N)S(=O)(=O)O)S(=O)(=O)O)S(=O)(=O)O)C=C2S(=O)(=O)O)O)[N+](=O)[O-]
C1=CC(=CC=C1N=NC2=C(C3=C(C=C(C(=C3NC(=O)CCl)N=NC4=CC(=C(C=C4)C=CC5=C(C=C(C=C5)N=NC6=C(C7=C(C=C6S(=O)(=O)[O-])C=C(C(=C7O)N=NC8=CC=C(C=C8)[N+](=O)[O-])S(=O)(=O)[O-])NC(=O)CCl)S(=O)(=O)[O-])S(=O)(=O)[O-])S(=O)(=O)[O-])C=C2S(=O)(=O)[O-])O)[N+](=O)[O-]
C1=CC(=CC=C1N=NC2=C(C3=C(C=C(C=C3C(=C2)S(=O)(=O)[O-])S(=O)(=O)[O-])N=NC4=CC(=C(C=C4O)O)N=NC5=C(C(=CC(=C5)[N+](=O)[O-])[N+](=O)[O-])O)O)[N+](=O)[O-]
C1=CC(=CC=C1N=NC2=C(C3=C(C=C(C=C3C=C2S(=O)(=O)O)S(=O)(=O)O)N=NC4=CC(=C(C=C4O)O)N=NC5=C(C=C(C=C5O)[N+](=O)[O-])[N+](=O)[O-])O)[N+](=O)[O-]
C1=CC(=CC=C1N=NC2=C(C3=C(C=C(C=C3C=C2S(=O)(=O)[O-])S(=O)(=O)[O-])N=NC4=CC(=C(C=C4O)O)N=NC5=C(C=C(C=C5O)[N+](=O)[O-])[N+](=O)[O-])O)[N+](=O)[O-]
C1=CC(=CC=C1N=NC2=C(C3=C(C=C(C=C3C=C2S(=O)(=O)[O-])S(=O)(=O)[O-])N=NC4=CC(=C(C=C4O)[O-])N=NC5=C(C=C(C=C5[O-])[N+](=O)[O-])[N+](=O)[O-])O)[N+](=O)[O-]
C1=CC(=CC=C1N=NC2=C(C3=C(C=C(C=C3C=C2S(=O)(=O)[O-])S(=O)(=O)[O-])N=NC4=CC(=NN=C5C(=CC(=CC5=O)N(O)O)[N+](=O)[O-])C(=CC4=O)[O-])[O-])[N+](=O)[O-]
C1=CC(=CC=C1N=NC2=C(C3=C(C=C(C=C3N=NC4=C(C=C(C(=C4)N=NC5=C(C=C(C=C5[N+](=O)[O-])[N+](=O)[O-])O)O)O)S(=O)(=O)[O-])C=C2S(=O)(=O)[O-])O)[N+](=O)[O-]
C1=CC(=CC=C1N=NC2=C(C3=C(C=C(C=C3N=NC4=C(C=C(C(=C4)N=NC5=C(C=C(C=C5[O-])[N+](=O)[O-])[N+](=O)[O-])[O-])O)S(=O)(=O)[O-])C=C2S(=O)(=O)[O-])O)[N+](=O)[O-]
C1=CC(=CC=C1N=NC2=C(C3=C(C=C(C=C3N=NC4=CC(=NN=C5C(=CC(=CC5=O)N(O)O)[N+](=O)[O-])C(=CC4=O)[O-])S(=O)(=O)[O-])C=C2S(=O)(=O)[O-])[O-])[N+](=O)[O-]
C1=CC(=CC=C1N=NC2=C(C3=C(C=C(C=C3N=NC4=CC(=NN=C5C=C(C=C(C5=O)[N+](=O)[O-])N(O)O)C(=O)C=C4[O-])S(=O)(=O)[O-])C(=C2)S(=O)(=O)[O-])[O-])[N+](=O)[O-]
C1=CC(=CC=C1N=NC2=C(C3=C(C=C2S(=O)(=O)O)C=C(C(=C3O)N=NC4=CC(=C(C=C4)C=CC5=CC(=C(C=C5)N=NC6=C(C7=C(C=C(C(=C7N)N=NC8=CC=C(C=C8)[N+](=O)[O-])S(=O)(=O)O)C=C6S(=O)(=O)O)O)S(=O)(=O)O)S(=O)(=O)O)S(=O)(=O)O)N)[N+](=O)[O-]
C1=CC(=CC=C1N=NC2=C(C3=C(C=C2S(=O)(=O)[O-])C=C(C(=C3O)N=NC4=CC5=C(C=C4)C(=O)C6=CC(=CC=C6C5=O)N=NC7=C(C8=C(C=C(C(=C8N)N=NC9=CC=C(C=C9)[N+](=O)[O-])S(=O)(=O)[O-])C=C7S(=O)(=O)[O-])O)S(=O)(=O)[O-])N)[N+](=O)[O-]
C1=CC(=CC=C1N=NC2=C(C3=C(C=CC(=C3)N=NC4=C(C=CC(=C4O)N=NC5=CC(=CC(=C5O)[N+](=O)[O-])S(=O)(=O)[O-])O)C=C2S(=O)(=O)[O-])O)[N+](=O)[O-]
C1=CC(=CC=C1N=NC2=C(C=C(C(=C2)N=NC3=C4C(=CC(=C3)S(=O)(=O)[O-])C=C(C(=C4O)N=NC5=CC(=CC(=C5O)[N+](=O)[O-])[N+](=O)[O-])S(=O)(=O)[O-])O)O)[N+](=O)[O-]
C1=CC(=CC=C1N=NC2=C(C=C3C=C(C(=C(C3=C2N)O)N=NC4=CC5=C(C=C4)C(=O)C6=C(C5=O)C=CC(=C6)N=NC7=C(C8=C(C(=C(C=C8C=C7S(=O)(=O)O)S(=O)(=O)O)N=NC9=CC=C(C=C9)[N+](=O)[O-])N)O)S(=O)(=O)O)S(=O)(=O)O)[N+](=O)[O-]
C1=CC(=CC=C1N=NC2=CC(=C(C(=C2O)N=NC3=C(C=CC(=C3)[N+](=O)[O-])O)O)N=NC4=C5C(=CC(=C4)S(=O)(=O)O)C=C(C(=C5O)N=NC6=CC=C(C=C6)[N+](=O)[O-])S(=O)(=O)O)[N+](=O)[O-]
C1=CC(=CC=C1N=NC2=CC(=C(C(=C2O)N=NC3=C(C=CC(=C3)[N+](=O)[O-])O)O)N=NC4=C5C(=CC(=C4)S(=O)(=O)[O-])C=C(C(=C5O)N=NC6=CC=C(C=C6)[N+](=O)[O-])S(=O)(=O)[O-])[N+](=O)[O-]
C1=CC(=CC=C1N=NC2=CC(=C(C(=C2O)N=NC3=C(C=CC(=C3)[N+](=O)[O-])O)O)N=NC4=CC(=CC5=C4C(=C(C(=C5)S(=O)(=O)O)N=NC6=CC=C(C=C6)[N+](=O)[O-])O)S(=O)(=O)O)[N+](=O)[O-]
C1=CC(=CC=C1N=NC2=CC(=C(C(=C2O)N=NC3=C(C=CC(=C3)[N+](=O)[O-])O)O)N=NC4=CC(=CC5=C4C(=C(C(=C5)S(=O)(=O)[O-])N=NC6=CC=C(C=C6)[N+](=O)[O-])O)S(=O)(=O)[O-])[N+](=O)[O-]
C1=CC(=CC=C1N=NC2=CC(=C(C=C2O)O)N=NC3=C4C(=CC(=C3)S(=O)(=O)O)C=C(C(=C4O)N=NC5=C(C(=CC(=C5)[N+](=O)[O-])[N+](=O)[O-])O)S(=O)(=O)O)[N+](=O)[O-]
C1=CC(=CC=C1N=NC2=CC(=C(C=C2O)O)N=NC3=C4C(=CC(=C3)S(=O)(=O)[O-])C=C(C(=C4O)N=NC5=C(C(=CC(=C5)[N+](=O)[O-])[N+](=O)[O-])O)S(=O)(=O)[O-])[N+](=O)[O-]
C1=CC(=CC=C1N=NC2=CC(=C(C=C2[O-])[O-])N=NC3=CC(=CC4=C3C(=O)C(=NN=C5C=C(C=C(C5=O)[N+](=O)[O-])N(O)O)C(=C4)S(=O)(=O)[O-])S(=O)(=O)[O-])[N+](=O)[O-]
C1=CC(=CC=C1N=NC2=CC(=C3C=C(C=C(C3=C2O)N=NC4=C(C=C(C(=C4)N=NC5=C(C(=CC(=C5)[N+](=O)[O-])[N+](=O)[O-])O)O)O)S(=O)(=O)O)S(=O)(=O)O)[N+](=O)[O-]
C1=CC(=CC=C1N=NC2=CC(=C3C=C(C=C(C3=C2O)N=NC4=C(C=C(C(=C4)N=NC5=C(C(=CC(=C5)[N+](=O)[O-])[N+](=O)[O-])O)O)O)S(=O)(=O)[O-])S(=O)(=O)[O-])[N+](=O)[O-]
C1=CC(=CC=C1N=NC2=CC=C(C=C2)S(=O)(=O)O)N=[N+](C3=CC(=C(C=C3)C=CC4=C(C=C(C=C4)[N+](=NC5=CC(=C(C=C5)N=NC6=C(C=C(C(=C6)S(=O)(=O)O)Cl)[O-])[O-])[O-])S(=O)(=O)O)S(=O)(=O)O)[O-]
C1=CC(=CC=C1NC(=O)NC2=NC(=NC(=N2)NC3=C(C=C(C=C3)S(=O)(=O)[O-])C(=O)O)NC4=CC(=C(C=C4)C=CC5=C(C=C(C=C5)NC6=NC(=NC(=N6)NC(=O)NC7=CC=C(C=C7)Cl)NC8=C(C=C(C=C8)S(=O)(=O)[O-])C(=O)O)S(=O)(=O)[O-])S(=O)(=O)[O-])Cl
C1=CC(=CC=C1NC2=C(C=C(C=C2)[N+](=O)[O-])S(=O)(=O)O)N=NC3=C(C=C(C=C3)NC4=CC(=C(C=C4)N=NC5=C(C6=C(C=C5S(=O)(=O)O)C=C(C(=C6O)N=NC7=C(C=C(C=C7)[N+](=O)[O-])Cl)S(=O)(=O)O)N)O)O
C1=CC(=CC=C1NC2=C(C=C(C=C2)[N+](=O)[O-])S(=O)(=O)O)N=NC3=C(C=C(C=C3)NC4=CC(=C(C=C4)N=NC5=C(C=C6C=C(C(=C(C6=C5N)O)N=NC7=C(C=C(C=C7)[N+](=O)[O-])Cl)S(=O)(=O)O)S(=O)(=O)O)O)O
C1=CC(=CC=C1NC2=C(C=C(C=C2)[N+](=O)[O-])S(=O)(=O)O)N=NC3=C(C=C(C=C3)NC4=CC(=C(C=C4)N=NC5=CC(=CC6=C5C(=C(C(=C6)S(=O)(=O)O)N=NC7=C(C=C(C=C7)[N+](=O)[O-])Cl)O)S(=O)(=O)O)O)O
C1=CC(=CC=C1NC2=C(C=C(C=C2)[N+](=O)[O-])S(=O)(=O)O)N=NC3=C(C=C(C=C3)NC4=CC(=C(C=C4)N=NC5=CC6=C(C=C5)C(=C(C(=C6)S(=O)(=O)O)N=NC7=C(C=C(C=C7)[N+](=O)[O-])Cl)O)O)O
C1=CC(=CC=C1NC2=C(C=C(C=C2)[N+](=O)[O-])S(=O)(=O)O)N=NC3=C(C=C(C=C3)NC4=CC(=C(C=C4)N=NC5=CC6=CC(=C(C(=C6C=C5)O)N=NC7=C(C=C(C=C7)[N+](=O)[O-])Cl)S(=O)(=O)O)O)O
C1=CC(=CC=C1NC2=C(C=C(C=C2)[N+](=O)[O-])S(=O)(=O)O)N=NC3=CC(=CC(=NN=C4C=C(C=C(C4=O)[N+](=O)[O-])S(=O)(=O)O)C3=O)NNC5=CC=C(C=C5)[N+](=O)[O-]
C1=CC(=CC=C1NC2=C(C=C(C=C2)[N+](=O)[O-])S(=O)(=O)[O-])N=NC3=C(C(=C(C(=C3)N=NC4=C(C=C(C5=CC(=CC=C54)[N+](=O)[O-])S(=O)(=O)[O-])[O-])[O-])N=NC6=CC=C(C=C6)[N+](=O)[O-])N
C1=CC(=CC=C1NC2=C(C=C(C=C2)[N+](=O)[O-])S(=O)(=O)[O-])N=NC3=C(C(=C(C(=C3)N=NC4=C(C=C(C5=CC(=CC=C54)[N+](=O)[O-])S(=O)(=O)[O-])[O-])[O-])N=NC6=CC=C(C=C6)[N+](=O)[O-])O
C1=CC(=CC=C1NC2=C(C=C(C=C2)[N+](=O)[O-])S(=O)(=O)[O-])N=NC3=C(C(=C(C(=C3)N=NC4=CC(=CC(=C4[O-])[N+](=O)[O-])[N+](=O)[O-])[O-])N=NC5=CC=C(C(=C5)S(=O)(=O)[O-])[N+](=O)[O-])O
C1=CC(=CC=C1NC2=C(C=C(C=C2)[N+](=O)[O-])S(=O)(=O)[O-])N=NC3=C(C(=C(C(=C3)N=NC4=CC(=CC(=C4[O-])[N+](=O)[O-])[N+](=O)[O-])[O-])N=NC5=CC=C(C=C5)[N+](=O)[O-])O
C1=CC(=CC=C1NC2=C(C=C(C=C2)[N+](=O)[O-])S(=O)(=O)[O-])N=NC3=C(C(=C(C(=C3)NN=C4C5=C(C=C(C=C5)[N+](=O)[O-])C(=CC4=O)S(=O)(=O)[O-])[O-])N=NC6=CC=C(C=C6)[N+](=O)[O-])[O-]
C1=CC(=CC=C1NC2=C(C=C(C=C2)[N+](=O)[O-])S(=O)(=O)[O-])N=NC3=C(C(=C(C(=C3)NN=C4C=C(C=C(C4=O)[N+](=O)[O-])[N+](=O)[O-])[O-])N=NC5=CC(=C(C=C5)[N+](=O)[O-])S(=O)(=O)[O-])[O-]
C1=CC(=CC=C1NC2=C(C=C(C=C2)[N+](=O)[O-])S(=O)(=O)[O-])N=NC3=C(C(=C(C(=C3)NN=C4C=C(C=C(C4=O)[N+](=O)[O-])[N+](=O)[O-])[O-])N=NC5=CC=C(C=C5)[N+](=O)[O-])[O-]
C1=CC(=CC=C1NC2=C(C=C(C=C2)[N+](=O)[O-])S(=O)(=O)[O-])N=NC3=C(C(=CC(=C3)N=NC4=CC=C(C=C4)[N+](=O)[O-])N=NC5=C(C(=CC(=C5)S(=O)(=O)[O-])[N+](=O)[O-])[O-])[O-]
C1=CC(=CC=C1NC2=C(C=C(C=C2)[N+](=O)[O-])S(=O)(=O)[O-])N=NC3=C(C=C(C(=C3)N=NC4=CC(=CC5=C4C(=C(C(=C5)S(=O)(=O)[O-])N=NC6=CC=C(C=C6)NC7=CC=C(C=C7S(=O)(=O)[O-])[N+](=O)[O-])O)S(=O)(=O)[O-])O)O
C1=CC(=CC=C1NC2=C(C=C(C=C2)[N+](=O)[O-])S(=O)(=O)[O-])N=NC3=C(C=C(C=C3)NC4=CC(=C(C=C4)N=NC5=C6C(=CC(=C5)S(=O)(=O)[O-])C=C(C(=C6O)N=NC7=C(C=C(C=C7)[N+](=O)[O-])Cl)S(=O)(=O)[O-])O)O
C1=CC(=CC=C1NC2=C(C=C(C=C2)[N+](=O)[O-])S(=O)(=O)[O-])N=NC3=C(C=C(C=C3)NC4=CC(=C(C=C4)N=NC5=CC(=CC6=C5C(=C(C(=C6)S(=O)(=O)[O-])N=NC7=C(C=C(C=C7)[N+](=O)[O-])Cl)O)S(=O)(=O)[O-])O)O
C1=CC(=CC=C1NC2=C(C=C(C=C2)[N+](=O)[O-])S(=O)(=O)[O-])N=NC3=C(C=C(C=C3)NC4=CC(=C(C=C4)N=NC5=CC6=C(C=C5)C(=C(C(=C6)S(=O)(=O)[O-])N=NC7=C(C=C(C=C7)[N+](=O)[O-])Cl)O)O)O
C1=CC(=CC=C1NC2=C(C=C(C=C2)[N+](=O)[O-])S(=O)(=O)[O-])N=NC3=CC(=C(C(=C3N)N=NC4=CC=C(C=C4)[N+](=O)[O-])[O-])N=NC5=C(C=C(C6=C5C=CC(=C6)[N+](=O)[O-])S(=O)(=O)[O-])[O-]
C1=CC(=CC=C1NC2=C(C=C(C=C2)[N+](=O)[O-])S(=O)(=O)[O-])N=NC3=CC(=C(C(=C3N)N=NC4=CC=C(C=C4)[N+](=O)[O-])[O-])N=NC5=C6C=CC(=CC6=C(C=C5[O-])S(=O)(=O)[O-])[N+](=O)[O-]
C1=CC(=CC=C1NC2=C(C=C(C=C2)[N+](=O)[O-])S(=O)(=O)[O-])N=NC3=CC(=C(C(=C3O)N=NC4=CC=C(C=C4)[N+](=O)[O-])[O-])N=NC5=C(C=C(C6=C5C=CC(=C6)[N+](=O)[O-])S(=O)(=O)[O-])[O-]
C1=CC(=CC=C1NC2=C(C=C(C=C2)[N+](=O)[O-])S(=O)(=O)[O-])N=NC3=CC(=C(C(=C3O)N=NC4=CC=C(C=C4)[N+](=O)[O-])[O-])N=NC5=C6C=CC(=CC6=C(C=C5[O-])S(=O)(=O)[O-])[N+](=O)[O-]
C1=CC(=CC=C1NC2=C(C=C(C=C2)[N+](=O)[O-])S(=O)(=O)[O-])N=NC3=CC(=C(C=C3O)O)N=NC4=C5C(=CC(=C4)S(=O)(=O)[O-])C=C(C(=C5O)N=NC6=CC=C(C=C6)NC7=C(C=C(C=C7)[N+](=O)[O-])S(=O)(=O)[O-])S(=O)(=O)[O-]
C1=CC(=CC=C1NC2=C(C=C(C=C2)[N+](=O)[O-])S(=O)(=O)[O-])N=NC3=CC(=C(C=C3O)O)N=NC4=CC(=CC5=C4C(=C(C(=C5)S(=O)(=O)[O-])N=NC6=CC=C(C=C6)NC7=C(C=C(C=C7)[N+](=O)[O-])S(=O)(=O)[O-])O)S(=O)(=O)[O-]
C1=CC(=CC=C1NC2=C(C=C(C=C2)[N+](=O)[O-])S(=O)(=O)[O-])N=NC3=CC(=CC(=C3[O-])N=NC4=C(C(=CC(=C4)S(=O)(=O)[O-])[N+](=O)[O-])[O-])N=NC5=CC=C(C=C5)[N+](=O)[O-]
C1=CC(=CC=C1NC2=C(C=C(C=C2)[N+](=O)[O-])S(=O)(=O)[O-])N=NC3=CC(=CC(=C3[O-])N=NC4=CC(=CC(=C4[O-])[N+](=O)[O-])S(=O)(=O)[O-])N=NC5=CC=C(C=C5)[N+](=O)[O-]
C1=CC(=CC=C1NC2=C(C=C(C=C2)[N+](=O)[O-])S(=O)(=O)[O-])NN=C3C=C(C(=CC3=O)O)N=NC4=CC(=CC5=C4C(=O)C(=NNC6=C(C=C(C=C6)[N+](=O)[O-])Cl)C(=C5)S(=O)(=O)[O-])S(=O)(=O)[O-]
C1=CC(=CC=C1NC2=CC=C(C=C2)NC3=CC=C(C=C3)NC4=C(C=C(C=C4)[N+](=O)[O-])[N+](=O)[O-])NC5=CC=C(C=C5)NC6=C(C=C(C=C6)[N+](=O)[O-])[N+](=O)[O-]
C1=CC(=CC=C1NC2=NC(=NC(=N2)Cl)NC3=CC(=C(C=C3)N=NC4=CC5=C(C=C(C=C5C=C4S(=O)(=O)[O-])S(=O)(=O)[O-])S(=O)(=O)[O-])NC(=O)N)NC6=NC(=NC(=N6)Cl)NC7=CC(=C(C=C7)N=NC8=CC9=C(C=C(C=C9C=C8S(=O)(=O)[O-])S(=O)(=O)[O-])S(=O)(=O)[O-])NC(=O)N
C1=CC(=CC=C1NC2=NC(=NC(=N2)Cl)NC3=CC=C(C(=C3)NC(=O)N)N=NC4=CC5=C(C=C(C=C5S(=O)(=O)[O-])S(=O)(=O)[O-])C=C4S(=O)(=O)[O-])NC6=NC(=NC(=N6)NC7=CC(=C(C=C7)N=NC8=CC9=C(C=C(C=C9S(=O)(=O)[O-])S(=O)(=O)[O-])C=C8S(=O)(=O)[O-])NC(=O)N)Cl
C1=CC(=CC=C1NC2=NC(=NC(=N2)NC3=CC(=CC(=C3)C(=O)[O-])C(=O)[O-])O)NC4=NC(=NC(=N4)NC5=CC(=CC(=C5)C(=O)[O-])C(=O)[O-])O
C1=CC(=CC=C1NC2=NC(=NC(=N2)NCCC(CO)O)NC3=CC(=CC(=C3)C(=O)[O-])C(=O)[O-])NC4=NC(=NC(=N4)NCCC(CO)O)NC5=CC(=CC(=C5)C(=O)[O-])C(=O)[O-]
C1=CC(=CC=C1NN=C2C(=CC3=C(C2=O)C(=CC(=C3)S(=O)(=O)[O-])N=NC4=C(C=C(C(=C4)NN=C5C(=CC(=CC5=O)[N+](=O)[O-])[N+](=O)[O-])[O-])[O-])S(=O)(=O)[O-])[N+](=O)[O-]
C1=CC(=CC=C1NN=C2C(=CC3=C(C2=O)C=C(C=C3)NN=C4C=CC(=O)C(=NNC5=C(C(=CC(=C5)S(=O)(=O)O)[N+](=O)[O-])O)C4=O)S(=O)(=O)O)[N+](=O)[O-]
C1=CC(=CC=C1NN=C2C(=N)C(=CC(=NN=C3C4=C(C=C(C=C4)N(O)[O-])C(=CC3=O)S(=O)(=O)O)C2=O)N=NC5=CC=C(C=C5)N=C6C=CC(=[N+]([O-])[O-])C=C6S(=O)(=O)O)[N+](=O)[O-]
C1=CC(=CC=C1NN=C2C(=N)C(=CC(=NN=C3C4=C(C=C(C=C4)N(O)[O-])C(=CC3=O)S(=O)(=O)[O-])C2=O)N=NC5=CC=C(C=C5)N=C6C=CC(=[N+]([O-])[O-])C=C6S(=O)(=O)[O-])[N+](=O)[O-]
C1=CC(=CC=C1NN=C2C(=N)C(=CC(=NN=C3C=C(C=C(C3=O)[N+](=O)[O-])N(O)O)C2=O)N=NC4=C5C(=CC(=C4)S(=O)(=O)O)C=C(C=C5[O-])S(=O)(=O)O)[N+](=O)[O-]
C1=CC(=CC=C1NN=C2C(=N)C(=CC(=NN=C3C=C(C=C(C3=O)[N+](=O)[O-])N(O)O)C2=O)N=NC4=CC(=CC5=C4C(=CC(=C5)S(=O)(=O)O)[O-])S(=O)(=O)O)[N+](=O)[O-]
C1=CC(=CC=C1NN=C2C(=O)C(=CC(=NN=C3C=C(C=C(C3=O)[N+](=O)[O-])N(O)O)C2=O)N=NC4=CC(=CC5=C4C(=CC(=C5)S(=O)(=O)[O-])[O-])S(=O)(=O)[O-])[N+](=O)[O-]
C1=CC(=CC=C1NN=C2C(=O)C(=CC(=NN=C3C=CC(=O)C(=C3)C(=O)O)C2=O)NNC4=C(C(=CC(=C4)S(=O)(=O)O)Cl)O)[N+](=O)[O-]
C1=CC(=CC=C1NN=C2C(=O)C(=CC(=NNC3=C4C(=CC(=C3)S(=O)(=O)O)C=C(C=C4O)S(=O)(=O)O)C2=O)NN=C5C=CC(=CC5=O)[N+](=O)[O-])[N+](=O)[O-]
C1=CC(=CC=C1NN=C2C(=O)C=CC(=NNC3=CC4=C(C=C3)C=C(C(=NNC5=C(C(=CC(=C5)S(=O)(=O)O)[N+](=O)[O-])O)C4=O)S(=O)(=O)O)C2=O)[N+](=O)[O-]
C1=CC(=CC=C1NN=C2C=C(C(=O)C(=NN=C3C=C(C=CC3=O)N(O)[O-])C2=O)N=NC4=C5C(=CC(=C4)S(=O)(=O)[O-])C=C(C(=C5[O-])N=NC6=CC=C(C=C6)[N+](=O)[O-])S(=O)(=O)[O-])[N+](=O)[O-]
C1=CC(=CC=C1NN=C2C=C(C(=O)C(=NN=C3C=C(C=CC3=O)N(O)[O-])C2=O)N=NC4=CC(=CC5=C4C(=C(C(=C5)S(=O)(=O)[O-])N=NC6=CC=C(C=C6)[N+](=O)[O-])[O-])S(=O)(=O)[O-])[N+](=O)[O-]
C1=CC(=CC=C1NN=C2C=CC(=C(C2=O)[O-])N=NC3=C(C(=CC(=C3)[N+](=O)[O-])[N+](=O)[O-])[O-])S(=O)(=O)[O-]
C1=CC(=CC=C1NN=C2C=CC(=O)C(=NNC3=CC(=C(C=C3)S(=O)(=O)O)NN=C4C(=O)C=CC(=NNC5=CC=C(C=C5)[N+](=O)[O-])C4=O)C2=O)[N+](=O)[O-]
C1=CC(=CC=C1NN=C2C=CC(=O)C(=NNC3=CC(=C(C=C3)S(=O)(=O)[O-])NN=C4C(=O)C=CC(=NNC5=CC=C(C=C5)[N+](=O)[O-])C4=O)C2=O)[N+](=O)[O-]
C1=CC(=CN=C1)C2=C3C=CC(=C(C4=NC(=C(C5=CC=C([N-]5)C(=C6C(=CC2=N6)[N+](=O)[O-])C7=CC=CN=C7)C8=CC=CN=C8)C=C4)C9=CC=CN=C9)[N-]3
C1=CC(=NC=C1S(=O)(=O)[O-])NC(=O)C2=NN(C(=C2C=CC=CC=C3C(=NN(C3=O)C4=C(C(=CC(=C4)S(=O)(=O)[O-])C(=O)O)O)C(=O)NC5=NC=C(C=C5)S(=O)(=O)[O-])O)C6=C(C(=CC(=C6)S(=O)(=O)[O-])C(=O)O)O
C1=CC(=NN=C2C=C(C(=O)C(=NNC3=CC=C(C=C3)[N+](=O)[O-])C2=O)N=NC4=C(C=C(C5=C4C=CC(=C5)[N+](=O)[O-])S(=O)(=O)[O-])[O-])C=CC1=NC6=C(C=C(C=C6)N(O)[O-])S(=O)(=O)[O-]
C1=CC(=NN=C2C=C(C(=O)C(=NNC3=CC=C(C=C3)[N+](=O)[O-])C2=O)N=NC4=C5C=CC(=CC5=C(C=C4[O-])S(=O)(=O)[O-])[N+](=O)[O-])C=CC1=NC6=C(C=C(C=C6)N(O)[O-])S(=O)(=O)[O-]
C1=CC2=C(C(=C(C=C2C=C1NC3=NC(=NC(=N3)N)Cl)S(=O)(=O)[O-])N=NC4=C5C=CC(=CC5=C(C=C4[O-])S(=O)(=O)[O-])[N+](=O)[O-])[O-]
C1=CC2=C(C(=C1)C(=O)O)C3=NC2=NC4=C5C(=C([N-]4)N=C6C7=C(C=CC=C7C(=O)O)C(=N6)N=C8C9=C(C=CC=C9C(=N3)[N-]8)C(=O)O)C=CC=C5C(=O)O
C1=CC2=C(C(=C1)C(=O)O)C3=NC2=NC4=C5C=CC=C(C5=C([N-]4)N=C6C7=C(C=CC=C7C(=N6)N=C8C9=C(C=CC=C9C(=N3)[N-]8)C(=O)O)C(=O)O)C(=O)O
C1=CC2=C(C(=C1)C(=O)O)C3=NC4=NC(=NC5=C6C=CC=C(C6=C([N-]5)N=C7C8=C(C(=CC=C8)C(=O)O)C(=N7)N=C2[N-]3)C(=O)O)C9=C4C=CC=C9C(=O)O
C1=CC2=C(C(=C1)[N+](=O)[O-])C3=NC2=NC4=C5C(=C([N-]4)N=C6C7=C(C=CC=C7[N+](=O)[O-])C(=N6)N=C8C9=C(C=CC=C9C(=N3)[N-]8)[N+](=O)[O-])C=CC=C5[N+](=O)[O-]
C1=CC2=C(C(=C1)[N+](=O)[O-])C3=NC2=NC4=C5C=CC=C(C5=C([N-]4)N=C6C7=C(C(=CC=C7)[N+](=O)[O-])C(=N6)N=C8C9=C(C=CC=C9C(=N3)[N-]8)[N+](=O)[O-])[N+](=O)[O-]
C1=CC2=C(C(=C1)[N+](=O)[O-])C3=NC4=NC(=NC5=C6C=CC=C(C6=C([N-]5)N=C7C8=C(C(=CC=C8)[N+](=O)[O-])C(=N7)N=C2[N-]3)[N+](=O)[O-])C9=C4C=CC=C9[N+](=O)[O-]
C1=CC2=C(C(=CC3=C2C(=C1)C(=O)N(C3=O)NC4=CC=C(C=C4)[N+](=O)[O-])O)N=NC5=CC=C(C=C5Cl)C6=CC=C(C(=C6)Cl)N=NC7=C8C=CC=C9C8=C(C=C7O)C(=O)N(C9=O)NC1=CC=C(C=C1)[N+](=O)[O-]
C1=CC2=C(C(=CC=C2N=NC3=CC(=NN=C4C=CC(=NC5=C(C=C(C=C5)[N+](=O)[O-])S(=O)(=O)[O-])C=C4)C(=O)C=C3[O-])N=NC6=CC=C(C=C6)NC7=C(C=C(C=C7)N(O)O)S(=O)(=O)[O-])C(=C1)S(=O)(=O)[O-]
C1=CC2=C(C3=NC(=C(C4=CC=C(N4)C(=C5C=CC(=N5)C(=C1N2)C6=CC=[N+](C=C6)CC(=O)[O-])C7=CC=[N+](C=C7)CC(=O)[O-])C8=CC=[N+](C=C8)CC(=O)[O-])C=C3)C9=CC=[N+](C=C9)CC(=O)[O-]
C1=CC2=C(C3=NC4=NC(=NC5=C6C=CC=NC6=C([N-]5)N=C7C8=C(C=CC(=C8)[N+](=O)[O-])C(=N7)N=C2[N-]3)C9=C4C=C(C=C9)[N+](=O)[O-])N=C1
C1=CC2=C(C=C1)C(=C(C(=C2)C(=O)NC3=CC(=CC=C3)[N+](=O)[O-])O)N=NC4=CC=C(N=N4)N=NC5=C(C(=CC6=C5C=CC=C6)C(=O)NC7=CC(=CC=C7)[N+](=O)[O-])O
C1=CC2=C(C=C1)C(=C(C(=C2)C(=O)NC3=CC(=CC=C3)[N+](=O)[O-])O)N=NC4=CN=C(C=N4)N=NC5=C(C(=CC6=C5C=CC=C6)C(=O)NC7=CC(=CC=C7)[N+](=O)[O-])O
C1=CC2=C(C=C1)C(=C(C(=C2)C(=O)NC3=CC(=CC=C3)[N+](=O)[O-])O)N=NC4=NC5=C(C=CC=C5)N=C4N=NC6=C(C(=CC7=C6C=CC=C7)C(=O)NC8=CC(=CC=C8)[N+](=O)[O-])O
C1=CC2=C(C=C1)C(=C(C(=C2)C(=O)NC3=CC=CC(=C3)[N+](=O)[O-])O)N=NC4=CC=CC5=C4C(=O)C6=C(C5=O)C(=CC=C6)N=NC7=C(C(=CC8=C7C=CC=C8)C(=O)NC9=CC=CC(=C9)[N+](=O)[O-])O
C1=CC2=C(C=C1)C(=C(C=C2N=NC3=CC=C(C=C3)N=NC4=CC=C(C=C4)N=NC5=C6C=CC=CC6=C(C(=C5)C(=O)NC7=CC(=CC=C7)[N+](=O)[O-])O)C(=O)NC8=CC(=CC=C8)[N+](=O)[O-])O
C1=CC2=C(C=C1)C(=CC=C2)[C-]3C=CC=C3[C+](C4=CC=C(C=C4)C(F)(F)F)C5=CC=C(C=C5)C(F)(F)F
C1=CC2=C(C=C1)C3=C(C2COC(=O)NC([CH+][C-]=O)C(=O)O)C=CC=C3
C1=CC2=C(C=C1)N(C=CC2=CC=CC=CC3=[N+](C4=C(S3)C=CC5=CC=[C-]C=C54)CCS(=O)(=O)O)CCCSOO[O-]
C1=CC2=C(C=C1)N=CC(=CNC3=C(C=CC=C3)N=CC(=CN2)[N+]4=CC=C(C=C4)C=CC5=CC=C(C=C5)[N+](=O)[O-])[N+]6=CC=C(C=C6)C=CC7=CC=C(C=C7)[N+](=O)[O-]
C1=CC2=C(C=C1C(=O)NCC(C(C(C(C(C(C(F)(F)F)(F)F)(F)F)(F)F)(F)F)(F)F)(F)F)C3=NC2=NC4=C5C=C(C=CC5=C([N-]4)N=C6C7=C(C=CC(=C7)C(=O)NCC(C(C(C(C(C(C(F)(F)F)(F)F)(F)F)(F)F)(F)F)(F)F)(F)F)C(=N6)N=C8C9=CC(=CC=C9C(=N3)[N-]8)C(=O)NCC(C(C(C(C(C(C(F)(F)F)(F)F)(F)F)(F)F)(F)F)(F)F)(F)F)C(=O)NCC(C(C(C(C(C(C(F)(F)F)(F)F)(F)F)(F)F)(F)F)(F)F)(F)F
C1=CC2=C(C=C1C(=O)NCCCCCCCCCCCO)C3=NC4=NC(=NC5=C6C=CC(=CC6=C([N-]5)N=C7C8=C(C=C(C=C8)C(=O)NCCCCCCCCCCCO)C(=N7)N=C2[N-]3)C(=O)NCCCCCCCCCCCO)C9=C4C=CC(=C9)C(=O)NCCCCCCCCCCCO
C1=CC2=C(C=C1C(=O)NCCCCCCO)C3=NC4=NC(=NC5=C6C=CC(=CC6=C([N-]5)N=C7C8=C(C=C(C=C8)C(=O)NCCCCCCO)C(=N7)N=C2[N-]3)C(=O)NCCCCCCO)C9=C4C=CC(=C9)C(=O)NCCCCCCO
C1=CC2=C(C=C1C(=O)NCCCO)C3=NC4=NC(=NC5=C6C=CC(=CC6=C([N-]5)N=C7C8=C(C=C(C=C8)C(=O)NCCCO)C(=N7)N=C2[N-]3)C(=O)NCCCO)C9=C4C=CC(=C9)C(=O)NCCCO
C1=CC2=C(C=C1C(=O)O)C3=NC2=NC4=C5C=C(C=CC5=C([N-]4)N=C6C7=C(C=CC(=C7)C(=O)O)C(=N6)N=C8C9=CC(=CC=C9C(=N3)[N-]8)C(=O)O)C(=O)O
C1=CC2=C(C=C1C(=O)O)C3=NC4=NC(=NC5=C6C=CC(=CC6=C([N-]5)N=C7C8=C(C=C(C=C8)C(=O)O)C(=N7)N=C2[N-]3)C(=O)O)C9=C4C=CC(=C9)C(=O)O
C1=CC2=C(C=C1N)C(=NNC3=C(C=C(C=C3)[N+](=O)[O-])[N+](=O)[O-])C4=C(C2=NNC5=C(C=C(C=C5)[N+](=O)[O-])[N+](=O)[O-])C=C(C=C4)N
C1=CC2=C(C=C1N=NC3=C(C4=C(C(=C(C=C4C=C3S(=O)(=O)O)S(=O)(=O)O)N=NC5=C(C=C(C=C5)S(=O)(=O)O)[N+](=O)[O-])N)O)C(=O)C6=C(C2=O)C=C(C=C6)N=NC7=C(C8=C(C(=C(C=C8C=C7S(=O)(=O)O)S(=O)(=O)O)N=NC9=C(C=C(C=C9)S(=O)(=O)O)[N+](=O)[O-])N)O
C1=CC2=C(C=C1N=NC3=C(C4=C(C(=CC(=C4C=C3)S(=O)(=O)O)N=NC5=C(C=C(C=C5)[N+](=O)[O-])S(=O)(=O)O)N)O)C(=O)C6=C(C2=O)C=C(C=C6)N=NC7=C(C8=C(C(=CC(=C8C=C7)S(=O)(=O)O)N=NC9=C(C=C(C=C9)[N+](=O)[O-])S(=O)(=O)O)N)O
C1=CC2=C(C=C1N=NC3=C(C4=C(C=C(C(=C4N)N=NC5=C(C=C(C=C5)S(=O)(=O)[O-])[N+](=O)[O-])S(=O)(=O)[O-])C=C3S(=O)(=O)[O-])O)C(=O)C6=CC=C(C=C6C2=O)N=NC7=C(C8=C(C=C(C(=C8N)N=NC9=C(C=C(C=C9)S(=O)(=O)[O-])[N+](=O)[O-])S(=O)(=O)[O-])C=C7S(=O)(=O)[O-])O
C1=CC2=C(C=C1N=NC3=C(C4=C(C=C3)C(=CC(=C4N)N=NC5=C(C=C(C=C5)[N+](=O)[O-])S(=O)(=O)[O-])S(=O)(=O)[O-])O)C(=O)C6=CC=C(C=C6C2=O)N=NC7=C(C8=C(C=C7)C(=CC(=C8N)N=NC9=C(C=C(C=C9)[N+](=O)[O-])S(=O)(=O)[O-])S(=O)(=O)[O-])O
C1=CC2=C(C=C1N=NC3=C(C4=C(C=C3S(=O)(=O)[O-])C(=CC(=C4N)N=NC5=C(C=C(C=C5)[N+](=O)[O-])S(=O)(=O)[O-])S(=O)(=O)[O-])O)C(=O)C6=CC=C(C=C6C2=O)N=NC7=C(C8=C(C=C7S(=O)(=O)[O-])C(=CC(=C8N)N=NC9=C(C=C(C=C9)[N+](=O)[O-])S(=O)(=O)[O-])S(=O)(=O)[O-])O
C1=CC2=C(C=C1N=NC3=C(C=C(C=C3N)N)C(=O)[O-])C(=C(C(=C2)S(=O)(=O)[O-])N=NC4=CC5=C(C=C4)C(=O)C6=CC(=CC=C6C5=O)N=NC7=C(C8=C(C=CC(=C8)N=NC9=C(C=C(C=C9N)N)C(=O)[O-])C=C7S(=O)(=O)[O-])O)O
C1=CC2=C(C=C1N=NC3=C(C=C(C=C3N)N)C(=O)[O-])C=C(C(=C2O)N=NC4=CC5=C(C=C4)C(=O)C6=CC(=CC=C6C5=O)N=NC7=C(C8=C(C=C(C=C8)N=NC9=C(C=C(C=C9N)N)C(=O)[O-])C=C7S(=O)(=O)[O-])O)S(=O)(=O)[O-]
C1=CC2=C(C=C1N=NC3=C(C=C4C(=CC(=C(C4=C3O)N)N=NC5=C(C=C(C=C5)[N+](=O)[O-])S(=O)(=O)O)S(=O)(=O)O)S(=O)(=O)O)C(=O)C6=C(C2=O)C=C(C=C6)N=NC7=C(C=C8C(=CC(=C(C8=C7O)N)N=NC9=C(C=C(C=C9)[N+](=O)[O-])S(=O)(=O)O)S(=O)(=O)O)S(=O)(=O)O
C1=CC2=C(C=C1N=[NH2+])C3=NC4=NC(=NC5=C6C=CC(=CC6=C([N-]5)N=C7C8=C(C=C(C=C8)N=[NH2+])C(=N7)N=C2[N-]3)N=[NH2+])C9=C4C=CC(=C9)N=[NH2+]
C1=CC2=C(C=C1NC3=NC(=NC(=N3)N)Cl)C=C(C(=C2[O-])N=NC4=C(C=C(C5=C4C=CC(=C5)[N+](=O)[O-])S(=O)(=O)[O-])[O-])S(=O)(=O)[O-]
C1=CC2=C(C=C1[N+](=O)[O-])C3=NC2=NC4=C5C=C(C=CC5=C([N-]4)N=C6C7=C(C=CC(=C7)[N+](=O)[O-])C(=N6)N=C8C9=CC(=CC=C9C(=N3)[N-]8)[N+](=O)[O-])[N+](=O)[O-]
C1=CC2=C(C=C1[N+](=O)[O-])C3=NC2=NC4=C5C=CC(=CC5=C([N-]4)N=C6C7=C(C=C(C=C7)[N+](=O)[O-])C(=N6)N=C8C9=CC(=CC=C9C(=N3)[N-]8)[N+](=O)[O-])[N+](=O)[O-]
C1=CC2=C(C=C1[N+](=O)[O-])C3=NC2=NC4=C5C=CC(=CC5=C([N-]4)N=C6C7=C(C=CC(=C7)[N+](=O)[O-])C(=N6)N=C8C9=CC(=CC=C9C(=N3)[N-]8)[N+](=O)[O-])[N+](=O)[O-]
C1=CC2=C(C=C1[N+](=O)[O-])C3=NC4=C5C=CC(=CC5=C([N-]4)N=C6C7=C(C=CC(=C7)[N+](=O)[O-])C(=N6)N=C8C9=CC(=CC=C9C(=NC2=N3)[N-]8)[N+](=O)[O-])[N+](=O)[O-]
C1=CC2=C(C=C1[N+](=O)[O-])C3=NC4=NC(=NC5=C6C(=C(N5)N=C7C8=C(C(=C(C(=C8OCC(F)(F)F)OCC(F)(F)F)OCC(F)(F)F)OCC(F)(F)F)C(=N7)N=C2N3)C(=C(C(=C6OCC(F)(F)F)OCC(F)(F)F)OCC(F)(F)F)OCC(F)(F)F)C9=C4C(=C(C(=C9OCC(F)(F)F)OCC(F)(F)F)OCC(F)(F)F)OCC(F)(F)F
C1=CC2=C(C=C1[N+](=O)[O-])C3=NC4=NC(=NC5=C6C(=C([N-]5)N=C7C8=C(C(=C(C(=C8C(=N7)N=C2[N-]3)OCC(F)(F)F)OCC(F)(F)F)OCC(F)(F)F)OCC(F)(F)F)C(=C(C(=C6OCC(F)(F)F)OCC(F)(F)F)OCC(F)(F)F)OCC(F)(F)F)C9=C4C(=C(C(=C9OCC(F)(F)F)OCC(F)(F)F)OCC(F)(F)F)OCC(F)(F)F
C1=CC2=C(C=C1[N+](=O)[O-])C3=NC4=NC(=NC5=C6C(=C([N-]5)N=C7C8=C(C(=C(C(=C8OCC(F)(F)F)OCC(F)(F)F)OCC(F)(F)F)OCC(F)(F)F)C(=N7)N=C2[N-]3)C(=C(C(=C6OCC(F)(F)F)OCC(F)(F)F)OCC(F)(F)F)OCC(F)(F)F)C9=C4C(=C(C(=C9OCC(F)(F)F)OCC(F)(F)F)OCC(F)(F)F)OCC(F)(F)F
C1=CC2=C(C=C1[N+](=O)[O-])C3=NC4=NC(=NC5=C6C=CC(=CC6=C([N-]5)N=C7C8=C(C=C(C=C8)[N+](=O)[O-])C(=N7)N=C2[N-]3)[N+](=O)[O-])C9=C4C=CC(=C9)[N+](=O)[O-]
C1=CC2=C(C=C1[N+](=O)[O-])C3=NC4=NC(=NC5=C6C=CC(=CC6=C([N-]5)N=C7C8=C(C=CC(=C8)S(=O)(=O)O)C(=N7)N=C2[N-]3)[N+](=O)[O-])C9=C4C=C(C=C9)S(=O)(=O)O
C1=CC2=C(C=C1[N+](=O)[O-])C3=NC4=NC(=NC5=C6C=CC(=CC6=C([N-]5)N=C7C8=CC=C(C=C8C(=N7)N=C2[N-]3)[N+](=O)[O-])[N+](=O)[O-])C9=CC(=CC=C94)[N+](=O)[O-]
C1=CC2=C(C=C1[N+](=O)[O-])C3=NC4=NC(=NC5=NC(=NC6=C7C=CC(=CC7=C([N-]6)N=C2[N-]3)[N+](=O)[O-])C8=C5C=CC(=C8)[N+](=O)[O-])C9=C4C=CC(=C9)[N+](=O)[O-]
C1=CC2=C(C=C3C(=C2C=C1)[N+]4=NC5=C(C6=CC=C(C(=C6C=C5SOO[O-])N=NC7=CC=C(C=C7)S(=O)(=O)CCOS(=O)(=O)[O-])N)O[C-]4O3)SOO[O-]
C1=CC2=C(C=CC(=C2)C3=C4C=CC(=C(C5=NC(=C(C6=CC=C([N-]6)C(=C7C=CC3=N7)C8=CC9=C(C=C8)N=CC=C9)C2=CC3=C(C=C2)N=CC=C3)C(=C5)[N+](=O)[O-])C2=CC3=C(C=C2)N=CC=C3)[N-]4)N=C1
C1=CC2=C(C=CC(=C2C(=C1)S(=O)(=O)O)N=NC3=CC=C(C=C3)NC4=C(C=C(C=C4)[N+](=O)[O-])S(=O)(=O)O)N=NC5=C(C=C(C(=C5)N=NC6=CC=C(C=C6)NC7=C(C=C(C=C7)[N+](=O)[O-])S(=O)(=O)O)O)O
C1=CC2=C(C=CC(=C2C(=C1)S(=O)(=O)O)N=NC3=CC=C(C=C3)NC4=C(C=C(C=C4)[N+](=O)[O-])S(=O)(=O)O)N=NC5=CC(=NNC6=CC=C(C=C6)NC7=C(C=C(C=C7)[N+](=O)[O-])S(=O)(=O)O)C(=O)C=C5O
C1=CC2=C(C=CC(=C2C(=C1)S(=O)(=O)[O-])N=NC3=CC=C(C=C3)NC4=C(C=C(C=C4)[N+](=O)[O-])S(=O)(=O)[O-])N=NC5=CC(=NNC6=CC=C(C=C6)NC7=C(C=C(C=C7)[N+](=O)[O-])S(=O)(=O)[O-])C(=O)C=C5O
C1=CC2=C(C=NN2C(=O)NNC3=CC=C(C=C3)NC(=S)NC4=CC=C(C=C4)NNC(=O)N5C6=CC=CC(=C6C=N5)[N+](=O)[O-])C(=C1)NOO
C1=CC2=C3[N-]C(=C2C=C1[N+](=O)[O-])N=C4C5=C(C(=C(C(=C5OCC(F)(F)F)OCC(F)(F)F)OCC(F)(F)F)OCC(F)(F)F)C(=N4)N=C6C7=C(C(=C(C(=C7OCC(F)(F)F)OCC(F)(F)F)OCC(F)(F)F)OCC(F)(F)F)C(=NC8=NC(=N3)C9=C8C(=C(C(=C9OCC(F)(F)F)OCC(F)(F)F)OCC(F)(F)F)OCC(F)(F)F)[N-]6
C1=CC2=C3[N-]C(=C2C=C1[N+](=O)[O-])N=C4C5=CC=C(C=C5C(=N4)N=C6C7=CC=C(C=C7C(=NC8=NC(=N3)C9=CC(=CC=C98)[N+](=O)[O-])[N-]6)[N+](=O)[O-])[N+](=O)[O-]
C1=CC2=CC(=C(C(=C2C=C1)N=NC3=C(C=C4C(=C3)C(=O)C5=CC(=CC(=C54)Cl)N=NC6=C7C=CC=CC7=CC(=C6O)C(=O)NC8=C(C=CC(=C8)[N+](=O)[O-])Cl)Cl)O)C(=O)NC9=CC(=CC=C9Cl)[N+](=O)[O-]
C1=CC2=CC(=C(C(=C2C=C1)N=NC3=C(C=CC(=C3)C(=O)C4=CC(=C(C=C4)Cl)N=NC5=C(C(=CC6=C5C=CC=C6)C(=O)NC7=C(C=CC=C7)[N+](=O)[O-])O)Cl)O)C(=O)NC8=C(C=CC=C8)[N+](=O)[O-]
C1=CC2=CC(=C(C(=C2C=C1)N=NC3=C(C=CC(=C3)C(=O)C4=CC(=C(C=C4)Cl)N=NC5=C(C(=CC6=C5C=CC=C6)C(=O)NC7=CC(=CC=C7)[N+](=O)[O-])O)Cl)O)C(=O)NC8=CC(=CC=C8)[N+](=O)[O-]
C1=CC2=CC(=C(C(=C2C=C1)N=NC3=C(C=CC(=C3)C(=O)C4=CC(=C(C=C4)Cl)N=NC5=C(C(=CC6=C5C=CC=C6)C(=O)NC7=CC=C(C=C7)[N+](=O)[O-])O)Cl)O)C(=O)NC8=CC=C(C=C8)[N+](=O)[O-]
C1=CC2=CC(=C(C(=C2C=C1)N=NC3=CC(=C4C(=C3)C(=O)C5=CC(=C(C=C54)Cl)N=NC6=C7C=CC=CC7=CC(=C6O)C(=O)NC8=CC=CC(=C8Cl)[N+](=O)[O-])Cl)O)C(=O)NC9=C(C(=CC=C9)[N+](=O)[O-])Cl
C1=CC2=CC(=C(C(=C2C=C1)N=NC3=CC4=C(C=C3)C5=C(C4=C(C#N)C#N)C=C(C=C5)N=NC6=C7C=CC=CC7=CC(=C6O)C(=O)NC8=CC(=CC=C8)[N+](=O)[O-])O)C(=O)NC9=CC(=CC=C9)[N+](=O)[O-]
C1=CC2=CC(=C(C(=C2C=C1)N=NC3=CC4=C(C=C3)C5=C(C4=O)C=C(C=C5)N=NC6=C7C=CC=CC7=CC(=C6O)C(=O)NC8=CC(=CC=C8)[N+](=O)[O-])O)C(=O)NC9=CC(=CC=C9)[N+](=O)[O-]
C1=CC2=CC(=C(C(=C2C=C1)N=NC3=CC=C(C=C3)C=CC4=CC=C(S4)N=NC5=C(C(=CC6=C5C=CC=C6)C(=O)NC7=CC(=CC=C7)[N+](=O)[O-])O)O)C(=O)NC8=CC(=CC=C8)[N+](=O)[O-]
C1=CC2=CC(=C(C(=C2C=C1)N=NC3=CC=C(C=C3)C=CC=C(C#N)C4=CC=C(C=C4)N=NC5=C(C(=CC6=C5C=CC=C6)C(=O)NC7=CC(=CC=C7)[N+](=O)[O-])O)O)C(=O)NC8=CC(=CC=C8)[N+](=O)[O-]
C1=CC2=CC(=C(C(=C2C=C1)N=NC3=CC=C(C=C3)N=NC4=CC(=C(C=C4)N=NC5=C(C(=CC6=C5C=CC=C6)C(=O)NC7=CC(=CC=C7)[N+](=O)[O-])O)[N+](=O)[O-])O)C(=O)NC8=CC(=CC=C8)[N+](=O)[O-]
C1=CC2=CC(=C(C(=C2C=C1)N=NC3=CC=C(C=C3)N=NC4=CC=C(C5=C4C=CC=C5)N=NC6=C7C=CC=CC7=CC(=C6O)C(=O)NC8=CC(=CC=C8)[N+](=O)[O-])O)C(=O)NC9=CC(=CC=C9)[N+](=O)[O-]
C1=CC2=CC(=C(C(=C2C=C1)N=NC3=CC=C(C=C3)N=NC4=CC=C(C=C4)N=NC5=C(C(=CC6=C5C=CC=C6)C(=O)NC7=CC(=CC=C7)[N+](=O)[O-])O)O)C(=O)NC8=CC(=CC=C8)[N+](=O)[O-]
C1=CC2=CC(=C(C(=C2C=C1)N=NC3=CC=C(C=C3)N=NC4=CC=C(C=C4)N=NC5=C(C(=CC6=C5C=CC=C6)C(=O)NC7=CC(=CC=C7)[N+](=O)[O-])O)O)C(=O)NC8=CC=C(C=C8)[N+](=O)[O-]
C1=CC2=CC(=C(C(=C2C=C1)N=NC3=CC=C(S3)C4=CC=C(S4)C5=CC=C(S5)N=NC6=C(C(=CC7=C6C=CC=C7)C(=O)NC8=CC(=CC=C8)[N+](=O)[O-])O)O)C(=O)NC9=CC(=CC=C9)[N+](=O)[O-]
C1=CC2=CC(=C(C(=C2C=C1)N=NC3=CC=C4C(=C3)C(=O)C5=C(C4=O)C=CC(=C5)N=NC6=C(C(=CC7=C6C=CC=C7)C8=NN=C(O8)C9=CC=C(C=C9)[N+](=O)[O-])O)O)C1=NN=C(O1)C1=CC=C(C=C1)[N+](=O)[O-]
C1=CC2=CC(=C(C(=C2C=C1)N=NC3=CC=C4C(=C3)C(=O)C5=C(S4)C=CC(=C5)N=NC6=C(C(=CC7=C6C=CC=C7)C(=O)NC8=CC(=CC=C8)[N+](=O)[O-])O)O)C(=O)NC9=CC(=CC=C9)[N+](=O)[O-]
C1=CC2=CC(=C(C(=C2C=C1)N=NC3=CC=CC(=C3)C(=O)C4=CC=CC(=C4)N=NC5=C(C(=CC6=C5C=CC=C6)C(=O)NC7=C(C=CC=C7)[N+](=O)[O-])O)O)C(=O)NC8=C(C=CC=C8)[N+](=O)[O-]
C1=CC2=CC(=C(C(=C2C=C1)N=NC3=CC=CC(=C3)C(=O)C4=CC=CC(=C4)N=NC5=C(C(=CC6=C5C=CC=C6)C(=O)NC7=CC(=CC=C7)[N+](=O)[O-])O)O)C(=O)NC8=CC(=CC=C8)[N+](=O)[O-]
C1=CC2=CC(=C(C(=C2C=C1)N=NC3=CC=CC(=C3)C(=O)C4=CC=CC(=C4)N=NC5=C(C(=CC6=C5C=CC=C6)C(=O)NC7=CC=C(C=C7)[N+](=O)[O-])O)O)C(=O)NC8=CC=C(C=C8)[N+](=O)[O-]
C1=CC2=CC3=C(C=C2C=C1)C4=NC3=NC5=C6C=CC=C(C6=C([N-]5)N=C7C8=C(C=C9C=CC=CC9=C8)C(=N7)N=C1C2=C(C=CC=C2C(=N4)[N-]1)[N+](=O)[O-])[N+](=O)[O-]
C1=CC2=NC1=C(C3=CC=C4N3[Pb]N5C(=C2C6=CC=[N+](C=C6)CCS(=O)(=O)[O-])C=CC5=C(C7=NC(=C4C8=CC=[N+](C=C8)CCS(=O)(=O)[O-])C=C7)C9=CC=[N+](C=C9)CCS(=O)(=O)[O-])C1=CC=[N+](C=C1)CCS(=O)(=O)[O-]
C1=CC=C(C(=C1)C(=O)N(C2=CC=C(C=C2)[N+](=O)[O-])C(=O)C3=CC(=CC=C3)C(=O)N(C4=CC=C(C=C4)[N+](=O)[O-])C(=O)C5=CC=CC=C5C(=O)[O-])C(=O)[O-]
C1=CC=C(C(=C1)C(=O)NC(=S)NNC(=O)NNC(=S)NC(=O)C2=CC=CC=C2[N+](=O)[O-])[N+](=O)[O-]
C1=CC=C(C(=C1)C(=O)NC2=C3C(=CC(=C2)S(=O)(=O)O)C=C(C(=C3O)N=NC4=C(C=C(C=C4)N=[N+](C5=CC(=C(C=C5)N=NC6=C(C7=C(C=C(C=C7C=C6S(=O)(=O)O)S(=O)(=O)O)NC(=O)C8=CC=CC=C8C(=O)O)O)O)[O-])O)S(=O)(=O)O)C(=O)O
C1=CC=C(C(=C1)C(=O)NC2=CC(=CC3=CC(=C(C(=C32)O)N=NC4=C(C=C(C=C4)N=[N+](C5=CC=C(C(=C5)O)N=NC6=C(C7=C(C=C(C=C7C=C6S(=O)(=O)O)S(=O)(=O)O)NC(=O)C8=C(C=CC=C8)C(=O)O)O)[O-])O)S(=O)(=O)O)S(=O)(=O)O)C(=O)O
C1=CC=C(C(=C1)C(=O)[O-])N=NC2=C(C=C3C=C(C=CC3=C2[O-])NC4=NC(=NC(=N4)Cl)NC5=C(C=C(C=C5)C=CC6=C(C=C(C=C6)[N+](=O)[O-])S(=O)(=O)[O-])S(=O)(=O)[O-])S(=O)(=O)[O-]
C1=CC=C(C(=C1)C2=NC3=C(N2)C=C(C=C3)NC(=S)NC4=CC=C(C=C4)[N+](=O)[O-])C5=NC6=C(N5)C=C(C=C6)NC(=S)NC7=CC=C(C=C7)[N+](=O)[O-]
C1=CC=C(C(=C1)C=NNC(=O)C(=O)NN=CC2=CC=CC=C2OC(=O)C3=CC(=CC(=C3)[N+](=O)[O-])[N+](=O)[O-])OC(=O)C4=CC(=CC(=C4)[N+](=O)[O-])[N+](=O)[O-]
C1=CC=C(C(=C1)C=NNC(=O)C2=C(N(N=N2)C3=NON=C3N)C4=CC=C(C=C4)[N+](=O)[O-])C(=O)[O-]
C1=CC=C(C(=C1)N=NC2=C(C3=C(C(=C(C=C3C=C2S(=O)(=O)O)S(=O)(=O)O)N=NC4=CC(=C(C=C4)C=CC5=C(C=C(C=C5)N=NC6=C(C=C7C=C(C(=C(C7=C6NC(=O)CCl)O)N=NC8=CC=CC=C8[N+](=O)[O-])S(=O)(=O)O)S(=O)(=O)O)S(=O)(=O)O)S(=O)(=O)O)NC(=O)CCl)O)[N+](=O)[O-]
C1=CC=C(C(=C1)NC(=O)[C-]2C=CC=C2)NC(=O)C3=NC(=CC=C3)C(=O)NC4=C(C=CC=C4)NC(=O)[C-]5C=CC=C5
C1=CC=C(C(=C1)NC(=O)[C-]2C=CC=C2)[N-]C(=O)C3=NC(=CC=C3)C(=O)[N-]C4=C(C=CC=C4)NC(=O)[C-]5C=CC=C5
C1=CC=C(C(=C1)[N-]C(=O)C(=O)[N-]C2=CC=CC=C2N=CC=C(C3=CC=C(C=C3)[N+](=O)[O-])[O-])N=CC=C(C4=CC=C(C=C4)[N+](=O)[O-])[O-]
C1=CC=C(C=C1)C(=CC2=CC=C[C+]=C2)C(=NC3=CC=CC=C3)[O-]
C1=CC=C(C=C1)C(=NNC2=CC(=CC(=NC3=NC(=NC(=N3)Cl)[N-]C4=C(C=C(C(=C4)S(=O)(=O)[O-])[N-]C5=NC(=NC(=N5)Cl)NC6=CC(=CC=C6)S(=O)(=O)[O-])S(=O)(=O)[O-])C2=O)S(=O)(=O)[O-])NNC7=C(C=C(C=C7)S(=O)(=O)[O-])C(=O)[O-]
C1=CC=C(C=C1)C(=N[N-]C2=C(C=CC(=C2)S(=O)(=O)O)C(=O)[O-])N=NC3=CC(=CC(=C3[O-])NC4=NC(=NC(=N4)NC5=CC(=CC(=C5[O-])N=NC(=N[N-]C6=C(C=CC(=C6)S(=O)(=O)O)C(=O)[O-])C7=CC=CC=C7)S(=O)(=O)O)NC8=CC(=CC=C8)S(=O)(=O)CCOS(=O)(=O)O)S(=O)(=O)O
C1=CC=C(C=C1)C(=N[N-]C2=C(C=CC(=C2)S(O)(O)O)S(=O)(=O)O)N=NC3=C(C(=CC(=C3)S(=O)(=O)O)NC4=NC(=NC(=N4)NC5=CC(=CC=C5)S(=O)(=O)CCOS(=O)(=O)O)[N+]6=CC(=CC=C6)C(=O)[O-])O
C1=CC=C(C=C1)C(=O)N(C2=CC3=C(C(=C2)SC4=C(C(=CC(=C4)[N+](=O)[O-])SC5=CC(=CC(=C5O)SC6=C(C(=CC(=C6)[N+](=O)[O-])S3)O)N(C(=O)C7=CC=CC=C7)O)O)O)O
C1=CC=C(C=C1)C(=O)N(C2=CC3=C(C(=C2)SC4=CC(=CC(=C4O)SC5=CC(=CC(=C5O)SC6=C(C(=CC(=C6)[N+](=O)[O-])S3)O)N(C(=O)C7=CC=CC=C7)O)[N+](=O)[O-])O)O
C1=CC=C(C=C1)C(=O)NC2=NN=C(S2)C3=NN(C(=O)C4=C(SC=C43)NC(=S)NC(=O)C5=CC=CC=C5)C6=CC=C(C=C6)[N+](=O)[O-]
C1=CC=C(C=C1)C(=O)[C-]2C(=C(N3N2C=C[CH+]3)C(=O)C4=CC=CC=C4)Br
C1=CC=C(C=C1)C(=O)[C-]2C=C(N3N2C=C[CH+]3)C(=O)C4=CC=CC=C4
C1=CC=C(C=C1)C(=[N+]=[N-])C2=CC(=CC=C2)C(=[N+]=[N-])C3=CC(=CC(=C3)C(=[N+]=[N-])C4=CC=CC(=C4)C(=[N+]=[N-])C5=CC=CC=C5)C(=[N+]=[N-])C6=CC=CC(=C6)C(=[N+]=[N-])C7=CC=CC=C7
C1=CC=C(C=C1)C2=C([C-](C(=C2)[N+]3=CC=CC=C3)Br)C4=CC=CC=C4
C1=CC=C(C=C1)C2=C3C=CC(=C(C4=NC(=C(C5=CC=C(N5)C(=C6C=CC2=N6)C7=CC=[N+](C=C7)CCS(=O)(=O)[O-])C8=CC=[N+](C=C8)CCS(=O)(=O)[O-])C=C4)C9=CC=[N+](C=C9)CCS(=O)(=O)[O-])N3
C1=CC=C(C=C1)C2=C3[C-](N4[CH+]C=CC=C4C3=C(S2)C5=CC=CC=C5)C#N
C1=CC=C(C=C1)C2=CC(=C3C2=CC=CC=C3)C4=C(C(=C5C=C([C+]6C5=CC=CC=C6)C7=CC=CC=C7)C4=O)[O-]
C1=CC=C(C=C1)C2=NC3=[C-]C4=NC(=NN(C4=[C+]C3N(N2)C5=CC=CC=C5)C6=CC=CC=C6)C7=CC=CC=C7
C1=CC=C(C=C1)C2=NN([N+](=N2)C3=CC=C(C=C3)C4=CC=C(C=C4)[N+]5=NC(=NN5C6=CC(=CC=C6)[N+](=O)[O-])C7=CC=CC=C7)C8=CC(=CC=C8)[N+](=O)[O-]
C1=CC=C(C=C1)C2=[C-]SC(=NC3=CC=CC=C3)[N+](=C2SCC#N)C4=CC=CC=C4
C1=CC=C(C=C1)C2=[C-]SC(=NC3=CC=CC=C3)[N+](=C2SCC4=CC=C(C=C4)C(F)(F)F)C5=CC=CC=C5
C1=CC=C(C=C1)C2=[C-]SC(=NC3=CC=CC=C3)[N+](=C2S[Hg]Cl)C4=CC=CC=C4
C1=CC=C(C=C1)C2=[N+](C(=C[C-]=C2)C3=CC=CC=C3)C4=CC=CC=C4
C1=CC=C(C=C1)C2=[N+](N=C(N2C3=C4C=CC=CC4=CC=C3)C(=NNC5=CC=C(C=C5)[N+](=O)[O-])C6=N[N+](=C(N6C7=CC=CC8=CC=CC=C87)C9=CC=CC=C9)C1=CC=CC=C1)C1=CC=CC=C1
C1=CC=C(C=C1)C2=[N+](N=C(N2C3=CC=CC4=CC=CC=C43)C(=NNC5=CC=C(C=C5)[N+](=O)[O-])C6=N[N+](=C(N6C7=CC=CC8=CC=CC=C87)C9=CC=CC=C9)C1=CC=CC=C1)C1=CC=CC=C1
C1=CC=C(C=C1)C2=[N+](N=C(N2C3=CC=CC=C3)SC4=C(C=C(C=C4)C5=[N+](N=C(N5C6=CC=CC=C6)S)C7=CC=CC=C7)[N+](=O)[O-])C8=CC=CC=C8
C1=CC=C(C=C1)C2=[O+]C(=C[C-]=C2)C3=CC=CC=C3
C1=CC=C(C=C1)C=C2C(=O)N(C(=O)N(C2=O)C3=CC(=C(C=C3)C(=O)[O-])[N+](=O)[O-])C4=CC(=C(C=C4)C(=O)[O-])[N+](=O)[O-]
C1=CC=C(C=C1)C=C[CH+][C-]2C=CC=C2
C1=CC=C(C=C1)CC(C(=O)NC(CCCCN)C(=O)NC(CCCN=C(N)N)C(=O)NC(CCCN=C(N)N)C(=O)NC(CCCN=C(N)N)C(=O)NC(CC2=CN=CN2)C(=O)NC(CCCN=C(N)N)C(=O)NC(CCC(=O)N)C(=O)O)NC(=O)C(CCC(=O)N)N
C1=CC=C(C=C1)CSC2=[N+](C(=NC3=CC=CC=C3)S[C-]=C2C4=CC=CC=C4)C5=CC=CC=C5
C1=CC=C(C=C1)C[N+]2=CC3=C(S[C-](C3=C2)C4=CC=CC=C4)C5=CC=CC=C5
C1=CC=C(C=C1)N(C2=CC=C(C=C2)N=NC3=C4C=CC=CC4=CC(=C3O)C(=O)NC5=CC(=CC=C5)[N+](=O)[O-])C6=CC=C(C=C6)N=NC7=C(C(=CC8=C7C=CC=C8)C(=O)NC9=CC(=CC=C9)[N+](=O)[O-])O
C1=CC=C(C=C1)N=NC2=C(C(=C(C3=C(C(=C(C=C32)S(=O)(=O)[O-])N=NC4=CC=C(C=C4)[N+](=O)[O-])N)O)N=NC5=CC=C(C(=C5)C(=O)[O-])O)S(=O)(=O)[O-]
C1=CC=C(C=C1)N=[NH+]C2=CC=C(C=C2)[C+](C3=CC=C(C=C3)[NH+]=NC4=CC=CC=C4)C5=CC=C(C=C5)[NH+]=NC6=CC=CC=C6
C1=CC=C(C=C1)NC(=O)NC2=NC(=NC(=N2)NC3=C(C=C(C=C3)S(=O)(=O)[O-])C(=O)O)NC4=CC(=C(C=C4)C=CC5=C(C=C(C=C5)NC6=NC(=NC(=N6)NC(=O)NC7=CC=CC=C7)NC8=C(C=C(C=C8)S(=O)(=O)[O-])C(=O)O)S(=O)(=O)[O-])S(=O)(=O)[O-]
C1=CC=C(C=C1)NC2=CC(=NC(=N2)NC3=C[C-]=C(C=C3)C=CC4=[C-]C=C(C=C4)NC5=NC(=CC(=N5)NC6=CC=CC=C6)NC7=CC=CC=C7)NC8=CC=CC=C8
C1=CC=C(C=C1)NNC2=C(C(=NN=C3C=CC(=O)C(=C3)C(=O)[O-])C(=O)C4=C(C(=C(C=C42)S(=O)(=O)[O-])N=NC5=CC=C(C=C5)[N+](=O)[O-])N)S(=O)(=O)[O-]
C1=CC=C(C=C1)[C+]([C-]2C=CC=C2)[C-]3C=CC=C3
C1=CC=C(C=C1)[C+]=C(C2=CC=CC=C2)C(=O)[N-]C3=CC=CC=C3
C1=CC=C(C=C1)[C-](N=NC2=CC(=CC=C2C(=O)[O-])S(=O)(=O)[O-])N=NC3=CC(=CC(=C3[O-])NC4=NC(=NC(=N4)NC5=CC(=CC=C5)S(=O)(=O)[O-])F)S(=O)(=O)[O-]
C1=CC=C(C=C1)[CH-][C-](C#CC2=CC=CC=C2)[C-]([CH-][C-]3[C-]([C-]([C-]3C4=CC=CC=C4)C5=CC=CC=C5)C#CC6=CC=CC=C6)C7=CC=CC=C7
C1=CC=C(C=C1)[CH-][CH-][CH-][C-](C2=CC=CC=C2)[C-]([CH-]C3=CC=CC=C3)C=CC4=CC=CC=C4
C1=CC=C(C=C1)[CH-][CH-][CH-][C-](C2=CC=CC=C2)[C-]([CH-]C=CC3=CC=CC=C3)C4=CC=CC=C4
C1=CC=C(C=C1)[CH-][N+]2=CC=CC=C2
C1=CC=C(C=C1)[N+]2=N[N+](=NC2=NN=C3N=[N+](N=[N+]3C4=CC=CC=C4)C5=CC=C[C+]=C5)C6=CC=CC=C6
C1=CC=C(C=C1)[N+]2=N[N+](=NC2=[NH+]N=C3N=[N+](N=[N+]3C4=CC=CC=C4)C5=CC=C[C+]=C5)C6=CC=CC=C6
C1=CC=C(C=C1)[N+]2=N[N+](=N[C+]2N=N[C+]3N=[N+](N=[N+]3C4=CC=CC=C4)C5=CC=CC=C5)C6=CC=CC=C6
C1=CC=C(C=C1)[N+]2=N[N+](=N[C+]2NN[C+]3N=[N+](N=[N+]3C4=CC=CC=C4)C5=CC=CC=C5)C6=CC=CC=C6
C1=CC=C(C=C1)[N+]2=N[N+](=N[C+]2N[N-][C+]3N=[N+](N=[N+]3C4=CC=CC=C4)C5=CC=CC=C5)C6=CC=CC=C6
C1=CC=C(C=C1)[N+]2=N[N+](=N[C+]2[N-]C3=CC(=CC=C3)C4=CC(=CC=C4)[N-][C+]5N=[N+](N=[N+]5C6=CC=CC=C6)C7=CC=CC=C7)C8=CC=CC=C8
C1=CC=C(C=C1)[N+]2=N[N+](=N[C+]2[N-]C3=CC(=CC=C3)[N-][C+]4N=[N+](N=[N+]4C5=CC=CC=C5)C6=CC=CC=C6)C7=CC=CC=C7
C1=CC=C(C=C1)[N+]2=N[N+](=N[C+]2[N-]C3=CC=C(C=C3)C4=CC=C(C=C4)[N-][C+]5N=[N+](N=[N+]5C6=CC=CC=C6)C7=CC=CC=C7)C8=CC=CC=C8
C1=CC=C(C=C1)[N+]2=N[N+](=N[C+]2[N-]C3=CC=C(C=C3)[N-][C+]4N=[N+](N=[N+]4C5=CC=CC=C5)C6=CC=CC=C6)C7=CC=CC=C7
C1=CC=C(C=C1)[N+]2=N[N+](=N[C+]2[N-][N-][C+]3N=[N+](N=[N+]3C4=CC=CC=C4)C5=CC=CC=C5)C6=CC=CC=C6
C1=CC=C2C(=C1)C3=NC4=NC(=NC(=N4)N=C5C6=C(C=CC=C6)C(=NC7=NC(=NC(=N7)NC8=CC(=C(C=C8)[O-])C(=O)O)N=C2[N-]3)[N-]5)NC9=CC(=C(C=C9)[O-])C(=O)O
C1=CC=C2C(=C1)C3=NC4=NC(=NC(=N4)N=C5C6=C(C=CC=C6)C(=NC7=NC(=NC(=N7)NC8=CC=C(C=C8)C(=O)[O-])N=C2[NH2+]3)[NH2+]5)NC9=CC=C(C=C9)C(=O)[O-]
C1=CC=C2C(=C1)C=C(C(=C2N=NC3=C(C=C4C(=C3)C(=O)C5=CC(=CC(=C54)Cl)N=NC6=C7C=CC=CC7=CC(=C6O)C(=O)NC8=C(C=CC=C8)[N+](=O)[O-])Cl)O)C(=O)NC9=C(C=CC=C9)[N+](=O)[O-]
C1=CC=C2C(=C1)C=C(C(=C2N=NC3=C(C=C4C(=C3)C(=O)C5=CC(=CC(=C54)Cl)N=NC6=C7C=CC=CC7=CC(=C6O)C(=O)NC8=CC(=CC=C8)[N+](=O)[O-])Cl)O)C(=O)NC9=CC(=CC=C9)[N+](=O)[O-]
C1=CC=C2C(=C1)C=C(C(=C2N=NC3=C(C=C4C(=C3)C(=O)C5=CC(=CC(=C54)Cl)N=NC6=C7C=CC=CC7=CC(=C6O)C(=O)NC8=CC=C(C=C8)[N+](=O)[O-])Cl)O)C(=O)NC9=CC=C(C=C9)[N+](=O)[O-]
C1=CC=C2C(=C1)C=C(C(=C2N=NC3=C(N=C4C=CC=CC4=N3)N=NC5=C(C(=CC6=C5C=CC=C6)C(=O)NC7=CC(=CC=C7)[N+](=O)[O-])O)O)C(=O)NC8=CC(=CC=C8)[N+](=O)[O-]
C1=CC=C2C(=C1)C=C(C(=C2N=NC3=CC=C(C=C3)[N+](=NC4=CC=C(C=C4)N=NC5=C6C=CC=CC6=CC(=C5O)C(=O)NC(=O)NC7=C(C=CC=C7)Cl)[O-])O)C(=O)NC(=O)NC8=C(C=CC=C8)Cl
C1=CC=C2C(=C1)C=C(C(=C2N=NC3=CC=CC4=C(C=CN=C43)N=NC5=C(C(=CC6=C5C=CC=C6)C(=O)NC7=CC(=CC=C7)[N+](=O)[O-])O)O)C(=O)NC8=CC(=CC=C8)[N+](=O)[O-]
C1=CC=C2C(=C1)C=C(C(=C2N=NC3=CN=C(C=N3)N=NC4=C(C(=CC5=C4C=CC=C5)C(=O)NC6=CC(=CC=C6)[N+](=O)[O-])O)O)C(=O)NC7=CC(=CC=C7)[N+](=O)[O-]
C1=CC=C2C(=C1)C=C(C(=C2N=NC3=CN=C(C=N3)N=NC4=C(C(=CC5=CC=CC=C54)C(=O)NC6=CC(=CC=C6)[N+](=O)[O-])O)O)C(=O)NC7=CC(=CC=C7)[N+](=O)[O-]
C1=CC=C2C(=C1)C=C(C(=C2N=NC3=NC=C(C=C3)N=NC4=C(C(=CC5=C4C=CC=C5)C(=O)NC6=CC(=CC=C6)[N+](=O)[O-])O)O)C(=O)NC7=CC(=CC=C7)[N+](=O)[O-]
C1=CC=C2C(=C1)C=C(C(=C2N=NC3=NN=C(C=C3)N=NC4=C(C(=CC5=C4C=CC=C5)C(=O)NC6=CC(=CC=C6)[N+](=O)[O-])O)O)C(=O)NC7=CC(=CC=C7)[N+](=O)[O-]
C1=CC=C2C(=C1)N=C(C(=N2)N=NC3=C(C=C4C5=C(C=CC=C53)C(=O)N(C4=O)N=CC6=CC(=CC=C6)[N+](=O)[O-])O)N=NC7=C8C=CC=C9C8=C(C=C7O)C(=O)N(C9=O)N=CC1=CC(=CC=C1)[N+](=O)[O-]
C1=CC=C2C(=C1)NC=C(C=NC3=CC=CC=C3NC=C(C=N2)[N+]4=CC=C(C=C4)C=CC5=CC=C(C=C5)[N+](=O)[O-])[N+]6=CC=C(C=C6)C=CC7=CC=C(C=C7)[N+](=O)[O-]
C1=CC=C2C=C3C(=CC2=C1)C4=NC5=NC(=NC6=C7C(=C([N-]6)N=C8C9=C(C(=CC=C9)[N+](=O)[O-])C(=N8)N=C3[N-]4)C=CC=C7[N+](=O)[O-])C1=C5C=C2C=CC=CC2=C1
C1=CC=C2C=CC(=C2C=C1)C3=C(C(=C4C=CC5=C4[CH+]C=CC=C5)C(=O)C3=O)[O-]
C1=CC=C2C=CC(=C2C=C1)[C+]([C-]3C=CC=C3)C4=C5C=CC=CC=C5C=C4
C1=CC=C2C=CC(=C2C=C1)[C+]([C-]3C=CC=C3)C4=CC(=C5C4=CC=CC=C5)[C+]([C-]6C=CC=C6)C7=C8C=CC=CC=C8C=C7
C1=CC=C2C=CC(=C2C=C1)[CH+][C-]3C=CC=C3
C1=CC=C[C+](C=C1)C=C[C-]2C=CC=C2
C1=CC=[N+](C=C1)C2=C(C(=C([C-]2Cl)Cl)Cl)[N+]3=CC=CC=C3
C1=CC=[N+](C=C1)[C-]([C+]2C3=CC=CC=C3C4=CC=CC=C42)[O-]
C1=CC=[N+](C=C1)[C-]([C+]2C=CC3=C2C=CC=C3)[O-]
C1=CC=[N+](C=C1)[C-]2C(=C(C(=C2Cl)Cl)Cl)[N+]3=CC=CC=C3
C1=CC=[N+](C=C1)[C-]2C3=C(C=CC=C3)C4=C2C=CC=C4
C1=CC=[N+]2C3=C(C=CC=C3)[C-]=CC2=C1
C1=CN(C(=NC2=C(C=C(C=C2[N+](=O)[O-])[N+](=O)[O-])[N+](=O)[O-])C(=C1)NC3=C(C=C(C=C3[N+](=O)[O-])[N+](=O)[O-])[N+](=O)[O-])C4=C(C=C(C=C4[N+](=O)[O-])[N+](=O)[O-])[N+](=O)[O-]
C1=C[C-](C=C1)C(=C=C=C[C+]([C-]2C=CC=C2)[C-]3C=CC=C3)[C-]4C=CC=C4
C1=C[C-](C=C1)C=C[CH+][C-]2C=CC=C2
C1=C[C-](C=C1)[CH+]C2=CNC3=C2C=CC=C3
C1=C[C-](C=C1)[CH+]N2C3=C(C=CC=C3)C4=C2C=CC=C4
C1=C[C-]=C2C(=[C-]1)C3=NC4=C5[C-]=CC=[C-]C5=C6N4C78[N+]3=C2N=C9N7C(=NC1=[N+]8C(=N6)C2=[C-]C=C[C-]=C21)C1=C9[C-]=CC=[C-]1
C1=C[N+](=CC(=C1)C(=O)N)C2=NC(=NC(=N2)NC3=CC(=C(C=C3)S(=O)(=O)[O-])N=NC4=C(C(=C(C(=C4)S(=O)(=O)[O-])N)N=NC5=CC=C(C=C5)S(=O)(=O)CCOS(=O)(=O)[O-])N)F
C1=C[N+](=CC(=C1)C(=O)N)C2=NC(=NC(=N2)NC3=CC(=C(C=C3)SOO[O-])N=NC4=C(C(=CC(=C4N)N=NC5=C(C=C(C=C5)S(=O)(=O)CCOSOO[O-])S(=O)(=O)[O-])S(=O)(=O)[O-])N)Cl
C1=C[N+](=CC(=C1)C(=O)N)C2=NC(=NC(=N2)NC3=CC(=C(C=C3)SOO[O-])N=NC4=C(C(=CC(=C4N)N=NC5=C(C=CC(=C5)NC6=NC(=NC(=N6)NC7=CC=C(C=C7)S(=O)(=O)[O-])Cl)S(=O)(=O)[O-])S(=O)(=O)[O-])N)F
C1=C[N+](=CC(=C1)C(=O)[O-])C2=NC(=NC(=N2)N)NC3=C(C=C(C(=C3)N)SOO[O-])N=NC4=C(C=CC(=C4)S(=O)(=O)CCOS(=O)(=O)[O-])SOO[O-]
C1=C[N+](=CC(=C1)C(=O)[O-])C2=NC(=NC(=N2)NC3=C(C=C(C(=C3)N)SOO[O-])N=NC4=C(C=CC(=C4)S(=O)(=O)CCOS(=O)(=O)[O-])SOO[O-])Cl
C1=C[N+](=CC(=C1)C(=O)[O-])C2=NC(=NC(=N2)NC3=C(C=C(C(=C3)N)SOO[O-])N=NC4=C(C=CC(=C4)S(=O)(=O)CCOS(=O)(=O)[O-])SOO[O-])F
C1=C[N+](=CC(=C1)C(=O)[O-])C2=NC(=NC(=N2)NC3=CC(=C(C=C3)S(=O)(=O)[O-])N=NC4=C(C5=C(C(=C(C=C5C=C4SOO[O-])S(=O)(=O)[O-])N=NC6=CC=C(C=C6)S(=O)(=O)CCOS(=O)(=O)[O-])N)O)Cl
C1=C[N+](=CC(=C1)C(=O)[O-])C2=NC(=NC(=N2)NC3=CC(=C(C=C3)SOO[O-])N=NC4=C(C(=CC(=C4N)N=NC5=C(C=C(C=C5)S(=O)(=O)CCOSOO[O-])S(=O)(=O)[O-])S(=O)(=O)[O-])N)F
C1=C[N+](=CC(=C1)C(=O)[O-])C2=NC(=NC(=N2)NC3=CC(=C(C=C3)SOO[O-])N=NC4=C(C(=CC(=C4N)N=NC5=C(C=CC(=C5)NC6=NC(=NC(=C6)F)F)S(=O)(=O)[O-])S(=O)(=O)[O-])N)F
C1=C[N+](=CC(=C1)C(=O)[O-])C2=NC(=NC(=N2)NC3=CC(=C(C=C3)SOO[O-])N=NC4=C(C(=CC(=C4N)N=NC5=CC=C(C=C5)S(=O)(=O)CCOSOO[O-])S(=O)(=O)[O-])N)Cl
C1=C[N+](=CC(=C1)C(=O)[O-])C2=NC(=NC(=N2)NC3=CC4=C(C(=C(C=C4C=C3)SOO[O-])N=NC5=C(C=C(C=C5)S(=O)(=O)CCOSOO[O-])S(=O)(=O)[O-])O)Cl
C1=C[N+](=CC(=C1)C(=O)[O-])C2=NC(=NC(=N2)NC3=CC4=CC(=C(C(=C4C=C3)O)N=NC5=CC=C(C=C5)C(=O)NC6=CC=C(C=C6)S(=O)(=O)CCOS(=O)(=O)[O-])SOO[O-])Cl
C1=C[N+](=CC(=C1)C(=O)[O-])C2=NC(=NC(=N2)NC3=CC4=CC(=C(C(=C4C=C3)O)N=NC5=CC=C(C=C5)S(=O)(=O)CCOSOO[O-])SOO[O-])Cl
C1=NC(=C2C(=N1)N(C(=N2)N=[N+]=[N-])C3C(C(C(O3)COP(=O)(O)OC4C(C(OC4N5C6=NC=NC(=C6N=C5N=[N+]=[N-])N)COP(=O)(O)OC7C(C(OC7N8C9=NC=NC(=C9N=C8N=[N+]=[N-])N)COP(=O)(O)O)O)O)O)O)N
C1=NC(=C2C(=N1)N(C(=N2)N=[N+]=[N-])C3C(C(C(O3)COP(=O)(O)OC4C(C(OC4N5C6=NC=NC(=C6N=C5N=[N+]=[N-])N)COP(=O)(O)OC7C(C(OC7N8C9=NC=NC(=C9N=C8N=[N+]=[N-])N)COP(=O)(O)OC1C(C(OC1N1C2=NC=NC(=C2N=C1N=[N+]=[N-])N)COP(=O)(O)O)O)O)O)O)O)N
C1=NC(=C2C(=N1)N(C(=N2)N=[N+]=[N-])C3C(C(C(O3)COP(=O)(O)OC4C(C(OC4N5C6=NC=NC(=C6N=C5N=[N+]=[N-])N)COP(=O)(O)OC7C(C(OC7N8C9=NC=NC(=C9N=C8N=[N+]=[N-])N)COP(=O)(O)OC1C(C(OC1N1C2=NC=NC(=C2N=C1N=[N+]=[N-])N)COP(=O)(O)OC1C(C(OC1N1C2=NC=NC(=C2N=C1N=[N+]=[N-])N)COP(=O)(O)O)O)O)O)O)O)O)N
C1=NC(=C2C(=N1)N(C(N2)(N=[N+]=[N-])N=[N+]=[N-])C3C(C(C(O3)C(CC4C(C(C(O4)N5C6=NC=NC(=C6N=C5N=[N+]=[N-])N)O)O)(CC7C(=C(C(O7)N8C=NC9=C(N=CN=C98)N)O)O)OP(=O)(O)OP(=O)(O)OP(=O)(O)OP(=O)(O)OP(=O)(O)O)O)O)N
C1=NC(=C2C(=N1)N(C=N2)C3C(C(C(O3)C(=O)NCCCCCCCC(=O)NC(CCCN=C(N)N)C(=O)NC(CCCN=C(N)N)C(=O)NC(CCCN=C(N)N)C(=O)NC(CCCN=C(N)N)C(=O)NC(CCCN=C(N)N)C(=O)NC(CCCN=C(N)N)C(=O)O)O)O)N
C1C(=C(N2C(S1)C(C2=O)NC(=O)CC3=C(C=CC=C3)NC(=O)C4=[N+](C=[N+](C=N4)N5C=CC=N5)O)C(=O)[O-])CSC6=NN=C(S6)C(=O)N
C1C(C2=CC=CC=C2N=C1[C-]3C=CC=C3)C[C+]([C-]4C=CC=C4)[C-]5C=CC=C5
C1C=C(C=C2C1=C3N=C4C5=CC(=CC=C5C(=NC6=NC(=NC7=C8CC(=CC=C8C(=NC2=N3)[N-]7)[N+](=O)[O-])C9=C6C=C(C=C9)[N+](=O)[O-])[N-]4)[N+](=O)[O-])[N+](=O)[O-]
C1C=C2C(=C1)[C+](C3=CC=CC=C23)[C-]4C=CC=C4
C1CC(=C(N2C1C(C2=O)NC(=O)C(=NOCCF)C3=CSC(=N3)N)C(=O)[O-])SC4=NC5=C(S4)C=C(C=C5)[N+](=O)[O-]
C1CC(=O)NC1C(=O)NC(CCCCN)C(=O)NC(CCCCN)C(=O)NC(CCCCN)C(=O)NC(CCCCN)C(=O)NCCCCCC(=O)NCCCCCC(=O)NC(CCCCN)C(=O)NC(CCCCN)C(=O)NC(CCCCN)C(=O)NC(CCCCN)C(=O)NCCCCCC(=O)NC(CCCCN)C(=O)NC(CCCCN)C(=O)NC(CCCCN)C(=O)NC(CCCCN)C(=O)NCCCCCC(=O)NC(CCCCN)C(=O)NC(CCCCN)C(=O)O
C1CC(N(C1)C(=O)C(CCCN=C(N)N)NC(=O)C(CCCN=C(N)N)NC(=O)C(CCCN=C(N)N)NC(=O)C(CCC(=O)N)NC(=O)C(CCCN=C(N)N)NC(=O)C(CCCN=C(N)N)NC(=O)C(CCCCN)NC(=O)C(CCCCN)NC(=O)C(CCCN=C(N)N)N)C(=O)O
C1CC(N(C1)C(=O)CNC2=C(C=C(C=C2)N=[N+]=[N-])[N+](=O)[O-])C(=O)N3CCCC3C(=O)NCC(=O)N4CCCC4C(=O)N5CCCC5C(=O)NCC(=O)N6CCCC6C(=O)N7CCCC7C(=O)NCC(=O)N8CCCC8C(=O)N9CCCC9C(=O)NCC(=O)N1CCCC1C(=O)N1CCCC1C(=O)NCC(=O)O
C1CC2=C(C(=C1)N3CCOCC3)C(=C[CH-][OH+]2)C4=CC=CC=C4
C1CC2=C(C3=C(C(=C([N-]3)C4=CC(=C([N-]4)C(=C5C=CC(=N5)C(=C1[N-]2)C6=C(C(=C(C(=C6F)F)F)F)F)C7=C(C(=C(C(=C7F)F)F)F)F)[N+](=O)[O-])[N+](=O)[O-])[N+](=O)[O-])C8=C(C(=C(C(=C8F)F)F)F)F
C1CCC(CC1)CC(C(=O)C2=C(C=CC=C2)N)NC(=O)C(CCC(=O)N)NC(=O)C3CCCN3C(=O)NC(CC(=O)NC4C(C(C(C(O4)CO)OC5C(C(C(C(O5)CO)O)O)O)O)O)C(=O)NC(CC(=O)O)C(=O)NC(CCC(=O)N)C(=O)NC(CC6=CC=C(C=C6)[N+](=O)[O-])C(=O)NC(CC(=O)O)C(=O)O
C1CCC(CC1)CC(C(=O)NC(CC2CCCCC2)C(=O)NC(CCCNC(=N)N)C(=O)NC(CC3CCCCC3)C(=O)NC(CC4CCCCC4)C(=O)NC(CCCNC(=N)N)C(=O)NC(CC5CCCCC5)C(=O)NC(CC6CCCCC6)C(=O)NC(CCCNC(=N)N)C(=O)NCCCCCC(=O)NCCC(=O)O)NC(=O)C(CCCNC(=N)N)N
C1CCC(CC1)CC(C(=O)NC(CCCCN)C(=O)NC(CCCCN)C(=O)NC(CC2CCCCC2)C(=O)NC(CCCCN)C(=O)NC(CCCCN)C(=O)NC(CC3CCCCC3)C(=O)NC(CCCCN)C(=O)NC(CCCCN)C(=O)NC(CC4CCCCC4)C(=O)NC(CCCCN)C(=O)NC(CCCCN)C(=O)NC(CC5CCCCC5)C(=O)NC(CCCCN)C(=O)NC(CCCCN)C(=O)NC(CC6CCCCC6)C(=O)NC(CCCCN)C(=O)O)NC(=O)C(CCCCN)N
C1CCC(CC1)CC(C(=O)NC(CCCNC(=N)N)C(=O)NC(CCCNC(=N)N)C(=O)NC(CC2CCCCC2)C(=O)NC(CCCNC(=N)N)C(=O)NC(CCCNC(=N)N)C(=O)NC(CC3CCCCC3)C(=O)NC(CCCNC(=N)N)C(=O)NC(CCCNC(=N)N)C(=O)O)NC(=O)C(CCCNC(=N)N)N
C1CCC(CC1)CC(C(=O)NC(CCCNC(=N)N)C(=O)NC(CS)C(=O)NC(CCCNC(=N)N)C(=O)O)NC(=O)C(CC(=O)O)NC(=O)CNC(=O)C(CCCNC(=N)N)NC(=O)C(CC2=CNC=N2)NC(=O)CNC(=O)C(C3(CCCCC3)S)NC(=O)C(CCCNC(=N)N)N
C1CCC(CC1)CC(C(=O)NCCCCC(C(=O)NC(CCCCNC(=O)C(CC2CCCCC2)NC(=O)OCC3CCCCC3)C(=O)NC(CCCCNC(=O)C(CC4CCCCC4)NC(=O)OCC5CCCCC5)C(=O)NC(CCCCNC(=O)C(CC6CCCCC6)NC(=O)OCC7CCCCC7)C(=O)NC(CCCCNC(=O)C(CC8CCCCC8)NC(=O)OCC9CCCCC9)C(=O)NC(CCCCNC(=O)C(CC1CCCCC1)NC(=O)OCC1CCCCC1)C(=O)O)N)NC(=O)OCC1CCCCC1
C1CCC(CC1)COC(=O)NCC(=O)NCCCCC(C(=O)NC(CCCCNC(=O)CNC(=O)OCC2CCCCC2)C(=O)NC(CCCCNC(=O)CNC(=O)OCC3CCCCC3)C(=O)NC(CCCCNC(=O)CNC(=O)OCC4CCCCC4)C(=O)NC(CCCCNC(=O)CNC(=O)OCC5CCCCC5)C(=O)NC(CCCCNC(=O)CNC(=O)OCC6CCCCC6)C(=O)O)N
C1CCC(CC1)COC2=CC(=C(C=C2)CC(=O)NC(CC(=O)N)C(=O)NCCCCCN(CCCN(CCCNC(=O)C(CCCN(C(=N)NC(=O)OCC3CCCCC3)C(=O)OCC4CCCCC4)NC(=O)OCC5CCCCC5)S(=O)(=O)C6=C(C=CC=C6)[N+](=O)[O-])S(=O)(=O)C7=C(C=CC=C7)[N+](=O)[O-])OCC8CCCCC8
C1CCC(CC1)N2C(=NN=N2)NC3=CC(=NC(=N3)NC4=NN=NN4C5CCCCC5)NC6=CC(=C(C=C6)C=CC7=C(C=C(C=C7)NC8=NC(=NC(=C8)NC9=NN=NN9C1CCCCC1)NC1=NN=NN1C1CCCCC1)S(=O)(=O)[O-])S(=O)(=O)[O-]
C1CCC(CC1)[N+]2=C(N(N=C2C3=CC=CC=C3)C4=CC=C(C=C4)[N+](=O)[O-])C(=NN(C5=CC=C(C=C5)[N+](=O)[O-])C(=NNC6=CC=C(C=C6)[N+](=O)[O-])C7=CC=CC=C7)C8=CC=CC=C8
C1CCCCCN(N(N(N(CCCC1)C(=O)C2=C(C(=C(C=C2)[N+](=O)[O-])O)O)C(=O)C3=C(C(=C(C=C3)[N+](=O)[O-])O)O)C(=O)C4=C(C(=C(C=C4)[N+](=O)[O-])O)O)C(=O)C5=CC=C(C(=C5O)O)[N+](=O)[O-]
C1CCCCCN(N(N(N(CCCC1)C(=O)C2=CC(=CC(=C2O)O)[N+](=O)[O-])C(=O)C3=C(C(=CC(=C3)[N+](=O)[O-])O)O)C(=O)C4=C(C(=CC(=C4)[N+](=O)[O-])O)O)C(=O)C5=C(C(=CC(=C5)[N+](=O)[O-])O)O
C1CCCN(CC1)C2=NC(=NC(=N2)NC3=CC=C(C=C3)[N+](=O)[O-])NN=CC4=CC=C(C=C4)C=NNC5=NC(=NC(=N5)NC6=CC=C(C=C6)[N+](=O)[O-])N7CCCCCC7
C1CCCN(CC1)C2=NC(=NC(=N2)NN=CC3=CC=C(C=C3)C=NNC4=NC(=NC(=N4)NC5=CC=C(C=C5)[N+](=O)[O-])N6CCCCCC6)NC7=CC=C(C=C7)[N+](=O)[O-]
C1CCN(C1)C2=NC3=C(C4=NC5=NC(=NC6=C7C(=C([N-]6)N=C8C9=C(C(=N8)N=C3[N-]4)N=C(C(=N9)N1CCCC1)N1CCCC1)N=C(C(=N7)N1CCCC1)N1CCCC1)C1=C5N=C(C(=N1)N1CCCC1)N1CCCC1)N=C2N1CCCC1
C1CC[N+](=[C-]C=C(C2=CC=CC=C2)C3=CC=CC=C3)CC1
C1CN(CC2=NC(=CC=C2)CN(CCN1C(CCC(=O)NCC(=O)NC3=C(C(=C(C(=C3Br)C(=O)N(CC(C(C(C(CO)O)O)O)O)CC(C(C(C(CO)O)O)O)O)Br)C(=O)N(CC(C(C(C(CO)O)O)O)O)CC(C(C(C(CO)O)O)O)O)Br)C(=O)[O-])C(CCC(=O)NCC(=O)NC4=C(C(=C(C(=C4Br)C(=O)N(CC(C(C(C(CO)O)O)O)O)CC(C(C(C(CO)O)O)O)O)Br)C(=O)N(CC(C(C(C(CO)O)O)O)O)CC(C(C(C(CO)O)O)O)O)Br)C(=O)[O-])C(CCC(=O)NCC(=O)NC5=C(C(=C(C(=C5Br)C(=O)N(CC(C(C(C(CO)O)O)O)O)CC(C(C(C(CO)O)O)O)O)Br)C(=O)N(CC(C(C(C(CO)O)O)O)O)CC(C(C(C(CO)O)O)O)O)Br)C(=O)[O-]
C1CN(CC2=NC(=CC=C2)CN(CCN1C(CCC(=O)NCC(=O)NC3=C(C(=C(C(=C3Br)C(=O)N(CC(CO)O)CC(C(C(C(CO)O)O)O)O)Br)C(=O)N(CC(CO)O)CC(C(C(C(CO)O)O)O)O)Br)C(=O)[O-])C(CCC(=O)NCC(=O)NC4=C(C(=C(C(=C4Br)C(=O)N(CC(CO)O)CC(C(C(C(CO)O)O)O)O)Br)C(=O)N(CC(CO)O)CC(C(C(C(CO)O)O)O)O)Br)C(=O)[O-])C(CCC(=O)NCC(=O)NC5=C(C(=C(C(=C5Br)C(=O)N(CC(CO)O)CC(C(C(C(CO)O)O)O)O)Br)C(=O)N(CC(CO)O)CC(C(C(C(CO)O)O)O)O)Br)C(=O)[O-]
C1CN=C(N1)N(CCO)[N+](=CC2=C(C=CC=C2)O)[CH-]C3=C(C=CC=C3)O
C1CN=C(N1)N(CCO)[N+](=CC2=CC=C(C=C2)Cl)[CH-]C3=CC=C(C=C3)Cl
C1CN[C-](N1)N(CCO)[N+](=CC2=CC=CC=C2O)C=C3C=CC=CC3=O
C1COCCN1C(=O)C[N+]2=CC=CC(=C2)C3=C4C=CC(=C(C5=NC(=C(C6=CC=C([N-]6)C(=C7C=CC3=N7)C8=C[N+](=CC=C8)CC(=O)N9CCOCC9)C1=C[N+](=CC=C1)CC(=O)N1CCOCC1)C=C5)C1=C[N+](=CC=C1)CC(=O)N1CCOCC1)[N-]4
C1COCCN1C2=NC(=NC(=N2)Cl)NC3=CC=C4C(=C3)C=C(C(=C4O)N=NC5=C(C=CC(=C5)NC6=NC(=NC(=N6)[N+]7=CC(=CC=C7)C(=O)[O-])NC8=CC=CC(=C8)S(=O)(=O)[O-])S(=O)(=O)[O-])SOO[O-]
C1COCCN1C2=NC(=NC(=N2)NC3=CC(=C(C=C3)C=CC4=CC=C(C=[C-]4)NC5=NC(=NC(=N5)NC6=C(C=CC(=C6)S(=O)(=O)[O-])S(=O)(=O)[O-])N7CCOCC7)S(=O)(=O)[O-])NC8=C(C=CC(=C8)SOO[O-])SOO[O-]
C1COCCN1C2=NC(=NC(=N2)NC3=CC=C4C=C(C(=C(C4=C3)O)N=NC5=C(C=CC(=C5)NC6=NC(=NC(=N6)Cl)NC7=CC=CC(=C7)S(=O)(=O)[O-])S(=O)(=O)[O-])SOO[O-])[N+]8=CC(=CC=C8)C(=O)N
C1COCCN1C2=NC(=NC(=N2)[N+]3=CC(=CC=C3)C(=O)[O-])NC4=C(C=C5C=C(C(=C(C5=C4)O)N=NC6=CC=C(C=C6)C(=O)NC7=CC=C(C=C7)S(=O)(=O)CCOS(=O)(=O)[O-])SOO[O-])S(=O)(=O)[O-]
C1COCCN1C2=NC3=C(C4=NC5=NC(=NC6=C7C(=C([N-]6)N=C8C9=C(C(=N8)N=C3[N-]4)N=C(C(=N9)N1CCOCC1)N1CCOCC1)N=C(C(=N7)N1CCOCC1)N1CCOCC1)C1=C5N=C(C(=N1)N1CCOCC1)N1CCOCC1)N=C2N1CCOCC1
C1COCCOC2=C(C=C(C=C2)C3=C4C=CC(=C(C5=NC(=C(C6=[C-]C(=CN6)C(=C7C=CC3=N7)C8=CC9=C(C=C8)OCCOCCOCCOCCO9)C2=CC3=C(C=C2)OCCOCCOCCOCCO3)C=C5)C2=CC3=C(C=C2)OCCOCCOCCOCCO3)[N-]4)OCCOCCO1
C1OC2=C(O1)C=C(C=C2)C3=C(N=NN3C4=NON=C4[NH3+])C(=O)NNC=C5C=CC(=O)C=C5[O-]
C=C(C=[C-]C1=CC=CC=[N+]1C=CC2=CC=CC=N2)C3=CC=CC=N3
C=CCSC1=[N+](C(=NC2=CC=CC=C2)S[C-]=C1C3=CC=CC=C3)C4=CC=CC=C4
CC(=C(C(=O)NC1=CC2=C(C=C1)C(=C(C(=C2)S(=O)(=O)[O-])N=NC3=C(C=CC(=C3)[N+](=O)[O-])[O-])[O-])N=NC4=C(C=CC(=C4)[N+](=O)[O-])[O-])[O-]
CC(=C(C1=CC=CC=C1)OC(=O)[C-](Cl)Cl)[CH+]N(C2=CC=CC=C2)C3=CC=CC=C3
CC(=CN(C)C1=CC=CC=C1)C(=C(C)[C-]=[N+](C)C2=CC=CC=C2)C
CC(=O)NC(CCCCN)C(=O)NC(CCCN=C(N)N)C(=O)NC(CCCN=C(N)N)C(=O)NC(CCCN=C(N)N)C(=O)NC(CCC(=O)N)C(=O)NC(CCCN=C(N)N)C(=O)NC(CCCN=C(N)N)C(=O)NC(CCCCN)C(=O)NC(CCCCN)C(=O)NC(CCCN=C(N)N)C(=O)N
CC(=O)NC(CCCN=C(N)N)C(=O)NC(CCCCN)C(=O)NC(CCCCN)C(=O)NC(CCCN=C(N)N)C(=O)NC(CCCN=C(N)N)C(=O)NC(CCC(=O)N)C(=O)NC(CCCN=C(N)N)C(=O)NC(CCCN=C(N)N)C(=O)NC(CCCN=C(N)N)C(=O)N
CC(=O)NC1=CC2=CC(=C(C(=C2C=C1)O)N=NC3=C(C=CC(=C3)NC4=NC(=NC(=N4)NC5=CC=C(C=C5)S(=O)(=O)CCOS(=O)(=O)[O-])[N+]6=CC=C(C=C6)C(=O)N)S(=O)(=O)[O-])SOO[O-]
CC(=O)NC1=CC2=CC(=C(C(=C2C=C1)O)N=NC3=C(C=CC(=C3)NC4=NC(=NC(=N4)[N+]5=CC(=CC=C5)C(=O)[O-])Cl)S(=O)(=O)[O-])SOO[O-]
CC(=O)NC1=CC=C(C=C1)C2=CSC(=N2)NC3=NC(=NC(=N3)NC(=O)NC4=CC(=CC=C4)[N+](=O)[O-])NC(=O)NC5=CC(=CC=C5)[N+](=O)[O-]
CC(=O)NC1=CC=C(C=C1)C2=CSC(=N2)NC3=NC(=NC(=N3)NC(=O)NC4=CC=C(C=C4)[N+](=O)[O-])NC(=O)NC5=CC=C(C=C5)[N+](=O)[O-]
CC(=O)NC1=CC=C(C=C1)C2=CSC(=N2)NC3=NC(=NC(=N3)NC(=O)NC4=CC=CC(=C4)[N+](=O)[O-])NC(=O)NC5=CC(=CC=C5)[N+](=O)[O-]
CC(=O)NC1=CC=C(C=C1)OOSNC2=C(C(=CC(=C2)S(=O)(=O)O)[N-]N=C(C3=CC=CC=C3)N=NC4=C(C=C(C=C4)S(O)(O)O)[C-]=O)O
CC(=O)NC1C(C(C(OC1O)COS(=O)(=O)O)OS(=O)(=O)O)OC2C(C(C(C(O2)C(=O)O)OC3C(C(C(C(O3)COS(=O)(=O)O)OS(=O)(=O)O)OC4C(C(C(C(O4)C(=O)O)OC5C(C(C(C(O5)COS(=O)(=O)O)OS(=O)(=O)O)OC6C(C(C(C(O6)C(=O)O)OC7C(C(C(C(O7)COS(=O)(=O)O)OS(=O)(=O)O)OC8C(C(C(C(O8)C(=O)O)OC9C(C(C(C(O9)COS(=O)(=O)O)OS(=O)(=O)O)OC1C(C(C(C(O1)C(=O)O)OC1C(C(C(C(O1)COS(=O)(=O)O)OS(=O)(=O)O)OC1C(C(C(C(O1)C(=O)O)OC1C(C(C(C(O1)COS(=O)(=O)O)OS(=O)(=O)O)OC1C(C(C(C(O1)C(=O)O)OC1C(C(C(C(O1)COS(=O)(=O)O)OS(=O)(=O)O)OC1C(C(C(C(O1)C(=O)O)OC1C(C(C(C(O1)COS(=O)(=O)O)OS(=O)(=O)O)OC1C(C(C(C(O1)C(=O)O)OC1C(C(C(C(O1)COS(=O)(=O)O)OS(=O)(=O)O)OC1C(C(C=C(O1)C(=O)O)OS(=O)(=O)O)OS(=O)(=O)O)NC(=O)C)OS(=O)(=O)O)OS(=O)(=O)O)NC(=O)C)OS(=O)(=O)O)OS(=O)(=O)O)NC(=O)C)OS(=O)(=O)O)OS(=O)(=O)O)NC(=O)C)OS(=O)(=O)O)OS(=O)(=O)O)NC(=O)C)OS(=O)(=O)O)OS(=O)(=O)O)NC(=O)C)OS(=O)(=O)O)OS(=O)(=O)O)NC=O)OS(=O)(=O)O)OS(=O)(=O)O)NC=O)OS(=O)(=O)O)OS(=O)(=O)O)NC=O)OS(=O)(=O)O)OS(=O)(=O)O
CC(=O)NC1C(C(C(OC1O)COS(=O)(=O)O)OS(=O)(=O)O)OC2C(C(C(C(O2)C(=O)O)OC3C(C(C(C(O3)COS(=O)(=O)O)OS(=O)(=O)O)OC4C(C(C(C(O4)C(=O)O)OC5C(C(C(C(O5)COS(=O)(=O)O)OS(=O)(=O)O)OC6C(C(C(C(O6)C(=O)O)OC7C(C(C(C(O7)COS(=O)(=O)O)OS(=O)(=O)O)OC8C(C(C(C(O8)C(=O)O)OC9C(C(C(C(O9)COS(=O)(=O)O)OS(=O)(=O)O)OC1C(C(C(C(O1)C(=O)O)OC1C(C(C(C(O1)COS(=O)(=O)O)OS(=O)(=O)O)OC1C(C(C(C(O1)C(=O)O)OC1C(C(C(C(O1)COS(=O)(=O)O)OS(=O)(=O)O)OC1C(C(C(C(O1)C(=O)O)OC1C(C(C(C(O1)COS(=O)(=O)O)OS(=O)(=O)O)OC1C(C(C(C(O1)C(=O)O)OC1C(C(C(C(O1)COS(=O)(=O)O)OS(=O)(=O)O)OC1C(C(C=C(O1)C(=O)O)OS(=O)(=O)O)OS(=O)(=O)O)NC(=O)C)OS(=O)(=O)O)OS(=O)(=O)O)NC(=O)C)OS(=O)(=O)O)OS(=O)(=O)O)NC(=O)C)OS(=O)(=O)O)OS(=O)(=O)O)NC(=O)C)OS(=O)(=O)O)OS(=O)(=O)O)NC(=O)C)OS(=O)(=O)O)OS(=O)(=O)O)NC(=O)C)OS(=O)(=O)O)OS(=O)(=O)O)NC=O)OS(=O)(=O)O)OS(=O)(=O)O)NC=O)OS(=O)(=O)O)OS(=O)(=O)O
CC(=O)NC1C(C(C(OC1O)COS(=O)(=O)O)OS(=O)(=O)O)OC2C(C(C(C(O2)C(=O)[O-])OC3C(C(C(C(O3)COS(=O)(=O)O)OS(=O)(=O)O)OC4C(C(C(C(O4)C(=O)[O-])OC5C(C(C(C(O5)COS(=O)(=O)O)OS(=O)(=O)O)OC6C(C(C(C(O6)C(=O)[O-])OC7C(C(C(C(O7)COS(=O)(=O)O)OS(=O)(=O)O)OC8C(C(C(C(O8)C(=O)[O-])OC9C(C(C(C(O9)COS(=O)(=O)O)OS(=O)(=O)O)OC1C(C(C(C(O1)C(=O)[O-])OC1C(C(C(C(O1)COS(=O)(=O)O)OS(=O)(=O)O)OC1C(C(C(C(O1)C(=O)[O-])OC1C(C(C(C(O1)COS(=O)(=O)O)OS(=O)(=O)O)OC1C(C(C(C(O1)C(=O)[O-])OC1C(C(C(C(O1)COS(=O)(=O)O)OS(=O)(=O)O)OC1C(C(C(C(O1)C(=O)[O-])OC1C(C(C(C(O1)COS(=O)(=O)O)OS(=O)(=O)O)OC1C(C(C(C(O1)C(=O)[O-])OC1C(C(C(C(O1)COS(=O)(=O)O)OS(=O)(=O)O)OC1C(C(C=C(O1)C(=O)[O-])OS(=O)(=O)O)OS(=O)(=O)O)NC(=O)C)OS(=O)(=O)O)OS(=O)(=O)O)NC(=O)C)OS(=O)(=O)O)OS(=O)(=O)O)NC(=O)C)OS(=O)(=O)O)OS(=O)(=O)O)NC(=O)C)OS(=O)(=O)O)OS(=O)(=O)O)NC(=O)C)OS(=O)(=O)O)OS(=O)(=O)O)NC(=O)C)OS(=O)(=O)O)OS(=O)(=O)O)NC=O)OS(=O)(=O)O)OS(=O)(=O)O)NC=O)OS(=O)(=O)O)OS(=O)(=O)O)NC=O)OS(=O)(=O)O)OS(=O)(=O)O
CC(=O)NC1C(C(C(OC1O)COS(=O)(=O)O)OS(=O)(=O)O)OC2C(C(C(C(O2)C(=O)[O-])OC3C(C(C(C(O3)COS(=O)(=O)O)OS(=O)(=O)O)OC4C(C(C(C(O4)C(=O)[O-])OC5C(C(C(C(O5)COS(=O)(=O)O)OS(=O)(=O)O)OC6C(C(C(C(O6)C(=O)[O-])OC7C(C(C(C(O7)COS(=O)(=O)O)OS(=O)(=O)O)OC8C(C(C(C(O8)C(=O)[O-])OC9C(C(C(C(O9)COS(=O)(=O)O)OS(=O)(=O)O)OC1C(C(C(C(O1)C(=O)[O-])OC1C(C(C(C(O1)COS(=O)(=O)O)OS(=O)(=O)O)OC1C(C(C(C(O1)C(=O)[O-])OC1C(C(C(C(O1)COS(=O)(=O)O)OS(=O)(=O)O)OC1C(C(C(C(O1)C(=O)[O-])OC1C(C(C(C(O1)COS(=O)(=O)O)OS(=O)(=O)O)OC1C(C(C(C(O1)C(=O)[O-])OC1C(C(C(C(O1)COS(=O)(=O)O)OS(=O)(=O)O)OC1C(C(C=C(O1)C(=O)[O-])OS(=O)(=O)O)OS(=O)(=O)O)NC(=O)C)OS(=O)(=O)O)OS(=O)(=O)O)NC(=O)C)OS(=O)(=O)O)OS(=O)(=O)O)NC(=O)C)OS(=O)(=O)O)OS(=O)(=O)O)NC(=O)C)OS(=O)(=O)O)OS(=O)(=O)O)NC(=O)C)OS(=O)(=O)O)OS(=O)(=O)O)NC(=O)C)OS(=O)(=O)O)OS(=O)(=O)O)NC=O)OS(=O)(=O)O)OS(=O)(=O)O)NC=O)OS(=O)(=O)O)OS(=O)(=O)O
CC(=O)NC1C(C(C(OC1O)COS(=O)(=O)O)OS(=O)(=O)O)OC2C(C(C(C(O2)C(=O)[O-])OC3C(C(C(C(O3)COS(=O)(=O)O)OS(=O)(=O)O)OC4C(C(C(C(O4)C(=O)[O-])OC5C(C(C(C(O5)COS(=O)(=O)O)OS(=O)(=O)O)OC6C(C(C(C(O6)C(=O)[O-])OC7C(C(C(C(O7)COS(=O)(=O)O)OS(=O)(=O)O)OC8C(C(C(C(O8)C(=O)[O-])OC9C(C(C(C(O9)COS(=O)(=O)O)OS(=O)(=O)O)OC1C(C(C(C(O1)C(=O)[O-])OC1C(C(C(C(O1)COS(=O)(=O)O)OS(=O)(=O)O)OC1C(C(C(C(O1)C(=O)[O-])OC1C(C(C(C(O1)COS(=O)(=O)O)OS(=O)(=O)O)OC1C(C(C(C(O1)C(=O)[O-])OC1C(C(C(C(O1)COS(=O)(=O)O)OS(=O)(=O)O)OC1C(C(C=C(O1)C(=O)[O-])OS(=O)(=O)O)OS(=O)(=O)O)NC(=O)C)OS(=O)(=O)O)OS(=O)(=O)O)NC(=O)C)OS(=O)(=O)O)OS(=O)(=O)O)NC(=O)C)OS(=O)(=O)O)OS(=O)(=O)O)NC(=O)C)OS(=O)(=O)O)OS(=O)(=O)O)NC(=O)C)OS(=O)(=O)O)OS(=O)(=O)O)NC(=O)C)OS(=O)(=O)O)OS(=O)(=O)O)NC=O)OS(=O)(=O)O)OS(=O)(=O)O
CC(=O)NC1C(C(C(OC1OCC(C(=O)NC(COC2C(C(C(C(O2)CO)O)O)NC(=O)C)C(=O)NC(COC3C(C(C(C(O3)CO)O)O)NC(=O)C)C(=O)NCCCCC(C(=O)NC(CCCCNC(=O)C(COC4C(C(C(C(O4)CO)O)O)NC(=O)C)NC(=O)C(COC5C(C(C(C(O5)CO)O)O)NC(=O)C)NC(=O)C(COC6C(C(C(C(O6)CO)O)O)NC(=O)C)NC(=O)C)C(=O)O)NC(=O)C(COC7C(C(C(C(O7)CO)O)O)NC(=O)C)NC(=O)C(COC8C(C(C(C(O8)CO)O)O)NC(=O)C)NC(=O)C(COC9C(C(C(C(O9)CO)O)O)NC(=O)C)NC(=O)C)NC(=O)C)CO)O)O
CC(=O)NC1C(CC(OC1C(C(CO)O)O)(C(=O)O)OC2C(C(OC(C2O)OC3C(OC(C(C3O)NC(=O)C)OCCCCCSCCC[Si](CCC[Si](C)(C)CCC[Si](CCCSCCCCCOC4C(C(C(C(O4)CO)OC5C(C(C(C(O5)CO)O)OC6(CC(C(C(O6)C(C(CO)O)O)NC(=O)C)O)C(=O)O)O)O)NC(=O)C)(CCCSCCCCCOC7C(C(C(C(O7)CO)OC8C(C(C(C(O8)CO)O)OC9(CC(C(C(O9)C(C(CO)O)O)NC(=O)C)O)C(=O)O)O)O)NC(=O)C)CCCSCCCCCOC1C(C(C(C(O1)CO)OC1C(C(C(C(O1)CO)O)OC1(CC(C(C(O1)C(C(CO)O)O)NC(=O)C)O)C(=O)O)O)O)NC(=O)C)(CCCSCCCCCOC1C(C(C(C(O1)CO)OC1C(C(C(C(O1)CO)O)OC1(CC(C(C(O1)C(C(CO)O)O)NC(=O)C)O)C(=O)O)O)O)NC(=O)C)CCCSCCCCCOC1C(C(C(C(O1)CO)OC1C(C(C(C(O1)CO)O)OC1(CC(C(C(O1)C(C(CO)O)O)NC(=O)C)O)C(=O)O)O)O)NC(=O)C)CO)CO)O)O
CC(=O)NC1C(CC(OC1C(C(CO)O)O)(C(=O)O)OC2C(C(OC(C2O)OC3C(OC(C(C3O)O)OCCCCCSCCCCCC(=O)NCCC[Si](CCC[Si](C)(C)CCC[Si](CCCNC(=O)CCCCCSCCCCCOC4C(C(C(C(O4)CO)OC5C(C(C(C(O5)CO)O)OC6(CC(C(C(O6)C(C(CO)O)O)NC(=O)C)O)C(=O)O)O)O)O)(CCNC(=O)CCCCCSCCCCCOC7C(C(C(C(O7)CO)OC8C(C(C(C(O8)CO)O)OC9(CC(C(C(O9)C(C(CO)O)O)NC(=O)C)O)C(=O)O)O)O)O)CCNC(=O)CCCCCSCCCCCOC1C(C(C(C(O1)CO)OC1C(C(C(C(O1)CO)O)OC1(CC(C(C(O1)C(C(CO)O)O)NC(=O)C)O)C(=O)O)O)O)O)(CCNC(=O)CCCCCSCCCCCOC1C(C(C(C(O1)CO)OC1C(C(C(C(O1)CO)O)OC1(CC(C(C(O1)C(C(CO)O)O)NC(=O)C)O)C(=O)O)O)O)O)CCNC(=O)CCCCCSCCCCCOC1C(C(C(C(O1)CO)OC1C(C(C(C(O1)CO)O)OC1(CC(C(C(O1)C(C(CO)O)O)NC(=O)C)O)C(=O)O)O)O)O)CO)CO)O)O
CC(=O)NC1C(CC(OC1C(C(CO)O)O)(C(=O)[O-])OC2C(C(OC(C2O)OC3C(OC(C(C3O)O)OCCCCCSCCCCCC(=O)NCCC[Si](CCC[Si](C)(C)CCC[Si](CCCNC(=O)CCCCCSCCCCCOC4C(C(C(C(O4)CO)OC5C(C(C(C(O5)CO)O)OC6(CC(C(C(O6)C(C(CO)O)O)NC(=O)C)O)C(=O)[O-])O)O)O)(CCNC(=O)CCCCCSCCCCCOC7C(C(C(C(O7)CO)OC8C(C(C(C(O8)CO)O)OC9(CC(C(C(O9)C(C(CO)O)O)NC(=O)C)O)C(=O)[O-])O)O)O)CCNC(=O)CCCCCSCCCCCOC1C(C(C(C(O1)CO)OC1C(C(C(C(O1)CO)O)OC1(CC(C(C(O1)C(C(CO)O)O)NC(=O)C)O)C(=O)[O-])O)O)O)(CCNC(=O)CCCCCSCCCCCOC1C(C(C(C(O1)CO)OC1C(C(C(C(O1)CO)O)OC1(CC(C(C(O1)C(C(CO)O)O)NC(=O)C)O)C(=O)[O-])O)O)O)CCNC(=O)CCCCCSCCCCCOC1C(C(C(C(O1)CO)OC1C(C(C(C(O1)CO)O)OC1(CC(C(C(O1)C(C(CO)O)O)NC(=O)C)O)C(=O)[O-])O)O)O)CO)CO)O)O
CC(=O)NC1C(CC(OC1C(C(COC(=O)C)OC(=O)C)OC(=O)C)(C(=O)OC)OC2C(C(OC(C2OC(=O)C)OC3C(OC(C(C3OC(=O)C)NC(=O)C)OC4C(C(C(OC4OC5C(C(OC(C5OC(=O)C)OC6C(OC(C(C6OCC7CCCCC7)N=[N+]=[N-])OC8C(OC(C(C8OCC9CCCCC9)N=[N+]=[N-])OCC1CCCCC1)COC1=CC=C(C=C1)OC)COCC1CCCCC1)CO)O)COC(=O)C)OC(=O)C)OC(=O)C)COC(=O)C)COC(=O)C)OC(=O)C)OC(=O)C
CC(=O)NC1CCCC1C(=O)NC2CCCC2C(=O)NC3CNCC3C(=O)NC4CCCC4C(=O)NC5CNCC5C(=O)NC6CCCC6C(=O)NC(=O)NC7CNCC7C(=O)NC8CCCC8C(=O)NC9CNCC9C(=O)NC1CCCC1C(=O)NC(=O)NC1CNCC1C(=O)NC1CCCC1C(=O)NC1CNCC1C(=O)NC1CCCC1C(=O)N
CC(=O)OC1=CC2=C(C=C1[N+](=O)[O-])C3=NC4=NC(=NC5=C6C=C(C(=CC6=C([N-]5)N=C7C8=C(C=C(C(=C8)OC(=O)C)[N+](=O)[O-])C(=N7)N=C2[N-]3)[N+](=O)[O-])OC(=O)C)C9=C4C=C(C(=C9)[N+](=O)[O-])OC(=O)C
CC(=O)OC1=CC2=C3NC(=C2C=C1[N+](=O)[O-])N=C4C5=CC(=C(C=C5C(=N4)N=C6C7=CC(=C(C=C7C(=NC8=NC(=N3)C9=CC(=C(C=C98)OC(=O)C)[N+](=O)[O-])N6)[N+](=O)[O-])OC(=O)C)[N+](=O)[O-])OC(=O)C
CC(=O)OCC1C(C(C(C(O1)OCCNC(=O)CCC(CCC(=O)NCCOC2C(C(C(C(O2)COC(=O)C)OC(=O)C)OC(=O)C)OC(=O)C)(CCC(=O)NCCOC3C(C(C(C(O3)COC(=O)C)OC(=O)C)OC(=O)C)OC(=O)C)NC(=O)COCCOCCN=[N+]=[N-])OC(=O)C)OC(=O)C)OC(=O)C
CC(=O)[C-](C(=O)NC1=CC=CC=C1Cl)N=NC2=CC(=CC=C2[O-])S(=O)(=O)NC
CC(C(=O)NC(C)C(=O)NC(CC1=CC=CC=C1)C(=O)NC(CC2=CC=CC=C2)C(=O)NC(C)C(=O)NC(C)C(=O)NC(CC3=CC=C(C=C3)[N+](=O)[O-])C(=O)O)NC(=O)CCCCCN4C5=CC=CC=C5C(=O)C6=CC=CC=C64
CC(C(=O)NC(C)C(=O)O)NC(=O)C(CCCN=C(N)N)NC(=O)C(CO)NC(=O)C(CCCCN)NC(=O)CNC(=O)C(CCCNC(=O)N)NC(=O)CNC(=O)C(CCCN=C(N)N)NC(=O)C(CCC(=O)O)NC(=O)C(CCC(=O)N)NC(=O)C(CC1=CN=CN1)N
CC(C(=O)NC(C)C(=O)O)NC(=O)C(CCCN=C(N)N)NC(=O)C(CO)NC(=O)C(CCCN=C(N)N)NC(=O)CNC(=O)C(CCCNC(=O)N)NC(=O)C(CCCCN)NC(=O)C(CCCNC(=O)N)NC(=O)C(CCCCN)NC(=O)C(CCC(=O)N)NC(=O)C(CC1=CN=CN1)N
CC(C(=O)NC(CC1CCCCC1)C(=O)NC(CCCCN)C(=O)NC(C)C(=O)NC(CC2CCCCC2)C(=O)NC(CCCCN)C(=O)NC(C)C(=O)NC(CC3CCCCC3)C(=O)NC(CCCCN)C(=O)NC(C)C(=O)NC(CC4CCCCC4)C(=O)NC(CCCCN)C(=O)NC(C)C(=O)NC(CC5CCCCC5)C(=O)NC(CCCCN)C(=O)NC(C)C(=O)O)NC(=O)C(CCCCN)NC(=O)C(CC6CCCCC6)N
CC(C(=O)NC(CCC(=O)N)C(=O)NC(CCCN=C(N)N)C(=O)NC(CCCCN)C(=O)NC(CCCN=C(N)N)C(=O)NC(CCCCN)C(=O)NC(CCSC)C(=O)NC(CCC(=O)O)C(=O)NC(CC1=CN=CN1)C(=O)NC(CC(=O)O)C(=O)NCC(=O)O)N
CC(C(=O)NC(CCCCN)C(=O)NC(CCCCN)C(=O)NC(CC1CCCCC1)C(=O)NC(C)C(=O)NC(CCCCN)C(=O)NC(CCCCN)C(=O)NC(CC2CCCCC2)C(=O)NC(C)C(=O)NC(CCCCN)C(=O)NC(CCCCN)C(=O)NC(CC3CCCCC3)C(=O)NC(C)C(=O)NC(CCCCN)C(=O)NC(CCCCN)C(=O)NC(CC4CCCCC4)C(=O)NC(C)C(=O)NC(CCCCN)C(=O)O)NC(=O)C(CC5CCCCC5)NC(=O)C(CCCCN)N
CC(C(=O)NC(CCSC)C(=O)NC(C)C(=O)N1CCCC1C(=O)NC(CCCNC(=N)N)C(=O)NC(CCC(=O)O)C(=O)NC(CCCNC(=N)N)C(=O)NC(CCCCN)C(=O)O)NC(=O)C2CCCN2C(=O)C(CC(=O)N)NC(=O)C(CO)NC(=O)C(CC(=O)N)NC(=O)C(C)NC(=O)C(CO)N
CC(C(=O)NCC(=O)NC(CCC(=O)N)C(=O)NC(CCC(=O)N)C(=O)O)NC(=O)CNC(=O)CNC(=O)C(CO)NC(=O)C(CCC(=O)O)NC(=O)C(CCSC)NC(=O)C(CCCCN)NC(=O)C(C)NC(=O)C(CO)NC(=O)C(CO)NC(=O)C(CCC(=O)O)NC(=O)C(CCSC)N
CC(C(=O)NCC(=O)NC(CCCN=C(N)N)C(=O)NCC(=O)NC(CCCN=C(N)N)C(=O)NC(CC(=O)O)C(=O)NC(CCCN=C(N)N)C(=O)NC(CCCN=C(N)N)C(=O)NC(CCCN=C(N)N)C(=O)O)NC(=O)C(CCCCN)NC(=O)C(CO)NC(=O)CN
CC(C(=O)NCC(=O)NCC(=O)NC(CC1CCCCC1)C(=O)O)NC(=O)C(CCC2=C(C(=C[N+](=C2)CCCCC(C(=O)O)N)O)CC(C(=O)NC(C)C(=O)NCC(=O)NCC(=O)NC(CC3CCCCC3)C(=O)O)NC(=O)C(CCC(=O)O)N)NC(=O)C(CCC(=O)O)N
CC(C(=O)NCC(=O)NCC(=O)NCC(=O)NC(CO)C(=O)NCC(=O)NCC(=O)NC(CC(=O)NC1C(C(C(C(O1)CO)OC2C(C(C(C(O2)CO)O)O)O)O)NC(=O)C)C(=O)NCC(=O)NCC(=O)O)NC(=O)CNC(=O)CNC(=O)C(CC(=O)NC3C(C(C(C(O3)CO)OC4C(C(C(C(O4)CO)O)O)O)O)NC(=O)C)NC(=O)CNC(=O)CNC(=O)C
CC(C(C(=O)NC(C)C(=O)NC(CS)C(=O)NC(CS)C(=O)O)NC(=O)C(C)NC(=O)CNC(=O)C(C)NC(=O)C(CS)NC(=O)C(CS)NC(=O)C(C(C)O)NC(=O)C(CS)NC(=O)C(C)NC(=O)CNC(=O)C(C)NC(=O)C(CS)NC(=O)C(C)NC(=O)CNC(=O)CNC(=O)CNC(=O)CN)O
CC(C(C(=O)NC(C)C(=O)O)NC(=O)C(CC(=O)O)NC(=O)C(CO)NC(=O)C(C)NC(=O)C(CCCN=C(N)N)NC(=O)CNC(=O)C(CC(=O)N)NC(=O)C1CCCN1C(=O)C(CCC(=O)O)NC(=O)C(CC(=O)O)NC(=O)C(CCCCN)NC(=O)C(CCC(=O)N)N)O
CC(C(C(=O)NC(CC1=CC=CC=C1)C(=O)NCCCC(=O)O)NC(=O)C(CCCCN)NC(=O)C(CC2=CNC3=C2C=C(C=C3)[N+](=O)[O-])NC(=O)C(CC4=CC=CC=C4)NC(=O)C(CC5=CC=CC=C5)NC(=O)C(CC(=O)N)N)O
CC(C(C(=O)NC(CCC(=O)N)C(=O)NC(CCSC)C(=O)NC(CCC(=O)N)C(=O)NC(CCC(=O)N)C(=O)NC(CCSC)C(=O)NC(CC1=CN=CN1)C(=O)NCC(=O)NC(CCCN=C(N)N)C(=O)NC(CCSC)C(=O)O)NC(=O)C(CCCN=C(N)N)NC(=O)C(CCSC)N)O
CC(C(C(=O)NC(CCCCN)C(=O)NCC(=O)O)NC(=O)C(CO)NC(=O)CNC(=O)C(CCC(=O)O)NC(=O)CNC(=O)C(CO)NC(=O)C1CCCN1C(=O)C(CCCN=C(N)N)NC(=O)CNC(=O)C(CO)NC(=O)CNC(=O)C(CO)NC(=O)C(C(C)O)NC(=O)C(CO)NC(=O)CN)O
CC(C(C(=O)NC(CCCNC(=N)N)C(=O)NC(CC1CCCCC1)C(=O)NC(CCCNC(=N)N)C(=O)NC(CC2CCCCC2)C(=O)NC(CCCNC(=N)N)C(=O)NC(CCCNC(=N)N)C(=O)NC(C(C)O)C(=O)NC(CC3CCCCC3)C(=O)O)NC(=O)C(CCC(=O)O)NC(=O)C(CC4CCCCC4)N)O
CC(C(C(=O)NC(CCSC)C(=O)NC(CCCCN)C(=O)NC(CCCN=C(N)N)C(=O)O)NC(=O)C(CCCCN)NC(=O)C(CO)NC(=O)C(C(C)O)NC(=O)C(CCCN=C(N)N)NC(=O)C(CCCN=C(N)N)NC(=O)C(CCC(=O)N)NC(=O)C(CCCN=C(N)N)NC(=O)C(CCCN=C(N)N)N)O
CC(C(C(=O)NC(CS)C(=O)NC(C(C)O)C(=O)NC(C(C)O)C(=O)NC(CS)C(=O)NC(CS)C(=O)NCC(=O)O)NC(=O)C(C)NC(=O)C(C)NC(=O)C(C)NC(=O)C(CS)NC(=O)C(C)NC(=O)C(CS)NC(=O)C(C(C)O)NC(=O)C(C(C)O)NC(=O)C(CS)NC(=O)C(CS)NC(=O)C(C(C)O)NC(=O)C(CS)NC(=O)C(C)N)O
CC(C(C(=O)NC(CS)C(=O)NC(CC1=CC=C(C=C1)O)C(=O)N)NC(=O)C(CCCCN)NC(=O)C(CC2=CNC3=CC=CC=C32)NC(=O)C(CC4=CC=C(C=C4)O)NC(=O)C(CS)NC(=O)C(CC5=CC=C(C=C5)[N+](=O)[O-])NC(=O)C)O
CC(C(C(=O)NCC(=O)NC(C)C(=O)NC(CCCNC(=N)N)C(=O)NC(CCCCN)C(=O)N1CCCC1C(=O)NC(C)C(=O)NC(CCCNC(=N)N)C(=O)NC(CCCCN)C(=O)N)NC(=O)C(CC2=CC=CC=C2)NC(=O)C(CCCNC(=N)N)NC(=O)CNC(=O)C(CC3=CC=CC=C3)N)O
CC(C(C(=O)NCC(=O)NC(C)C(=O)NC(CCCNC(=N)N)C(=O)NC(CCCCN)C(=O)NC(CO)C(=O)NC(C)C(=O)NC(CCCNC(=N)N)C(=O)NC(CCCCN)C(=O)N)NC(=O)C(CC1=CC=C(C=C1)[N+](=O)[O-])NC(=O)C(CCCCNC=O)NC(=O)CNC(=O)C(CC2CCCCC2)N)O
CC(C(C(=O)NCC(=O)NC(C)C(=O)NC(CCCNC(=N)N)C(=O)NC(CCCCN)C(=O)NC(CO)C(=O)NC(C)C(=O)NC(CCCNC(=N)N)C(=O)NC(CCCCN)C(=O)N)NC(=O)C(CC1CCCCC1)NC(=O)C(CCCNC(=N)N)NC(=O)CNC(=O)C(CC2CCCCC2)N)O
CC(C(C(=O)NCC(=O)NC(C)C(=O)NC(CCCNC(=N)N)C(=O)NC(CCCCN)C(=O)NC(CO)C(=O)NC(C)C(=O)NC(CCCNC(=N)N)C(=O)NC(CCCCN)C(=O)NC(CCCNC(=N)N)C(=O)NC(CCCCN)C(=O)N)NC(=O)C(CC1CCCCC1)NC(=O)CNC(=O)CNC(=O)CNCC2CCCCC2)O
CC(C(C(=O)OC)NC(=O)C(CCC(=O)OCC1CCCCC1)NC(=O)C(CC(=O)OCC2CCCCC2)NC(=O)CNC(=O)C(COCC3CCCCC3)NC(=O)C(COC4C(C(C(C(O4)COC(=O)C5=CC=CC=C5)OC6C(C(C(C(O6)COC(=O)C)OC(=O)C)OC(=O)C)OC(=O)C)OC(=O)C7=CC=CC=C7)N=[N+]=[N-])NC(=O)OCC8CCCCC8)OCC9CCCCC9
CC(C(C(=O)OC)NC(=O)C(CCC(=O)OCC1CCCCC1)NC(=O)C(CC(=O)OCC2CCCCC2)NC(=O)CNC(=O)C(COCC3CCCCC3)NC(=O)C(COC4C(C(C(C(O4)COC(=O)C5CCCCC5)OC6C(C(C(C(O6)COC(=O)C)OC(=O)C)OC(=O)C)OC(=O)C)OC(=O)C7=CC=CC=C7)N=[N+]=[N-])NC(=O)OCC8CCCCC8)OCC9CCCCC9
CC(C)(C)C1=C(C(=CC=C1)C=NC2=C(C=C(C=C2)C3=CC=C(C(=C3)N=CC4=C(C(=CC=C4)[N+](=O)[O-])[O-])N=CC5=CC=CC(=C5[O-])C(C)(C)C)N=CC6=C(C(=CC=C6)[N+](=O)[O-])[O-])[O-]
CC(C)(C)C1=CC(=C(C(=C1)C2=CC=CC(=C2)C3=C(C(=CC(=C3)C(C)(C)C)C4=CC=CC(=C4)C5=CC(=CC(=C5N=[N+]=[N-])C6=CC=CC(=C6)C7=C(C(=CC(=C7)C(C)(C)C)C8=CC=CC=C8)N=[N+]=[N-])C(C)(C)C)N=[N+]=[N-])N=[N+]=[N-])C9=CC=CC=C9
CC(C)(C)C1=CC(=CC(=C1)[C+](C2=CC=C(C=C2)N(C)C)C3=CC=C(C=C3)N(C)C)[C-](C#N)C#N
CC(C)(C)C1=CC2=C(C(=C1)[N+](=O)[O-])C3=NC2=NC4=C5C(=CC(=CC5=C([N-]4)N=C6C7=C(C=C(C=C7[N+](=O)[O-])C(C)(C)C)C(=N6)N=C8C9=C(C=C(C=C9C(=N3)[N-]8)C(C)(C)C)[N+](=O)[O-])C(C)(C)C)[N+](=O)[O-]
CC(C)(C)C1=CC2=C(C=C1)C3=NC2=NC4=C5C=CC(=CC5=C([N-]4)N=C6C7=C(C=CC(=C7)C(C)(C)C)C(=N6)N=C8C9=C(C=CC(=C9)C=CC1=CC=C(C=C1)[N+](=O)[O-])C(=N3)[N-]8)C(C)(C)C
CC(C)(C)C1=CC2=C(C=C1)C3=NC4=NC(=NC5=C6C=C(C=CC6=C([N-]5)N=C7C8=C(C=CC(=C8)C(C)(C)C)C(=N7)N=C2[N-]3)C=C[C-]9C=CC=C9)C1=C4C=C(C=C1)C(C)(C)C
CC(C)(C)C1=CC2=C(C=C1)C3=NC4=NC(=NC5=C6C=CC(=CC6=C([N-]5)N=C7C8=C(C=C(C=C8)C(C)(C)C)C(=N7)N=C2[N-]3)C=CC9=CC=C(C=C9)[N+](=O)[O-])C1=C4C=C(C=C1)C(C)(C)C
CC(C)(C)C1=CC2=C3C=CC=CC=C3C(=C2C=C1)C4=C(C(=C5C6=C(C=C(C=C6)C(C)(C)C)C7=CC=C[CH+]C=C75)C4=O)[O-]
CC(C)(C)C1=CC2=CC(=C1)C(=[N+]=[N-])C3=CC(=CC(=C3)C(C)(C)C)C(=[N+]=[N-])C4=CC(=CC(=C4)C(C)(C)C)C(=[N+]=[N-])C5=CC(=CC(=C5)C(C)(C)C)C(=[N+]=[N-])C6=CC(=CC(=C6)C(C)(C)C)C(=[N+]=[N-])C7=CC(=CC(=C7)C(C)(C)C)C2=[N+]=[N-]
CC(C)(C)C1=CC=C(C=C1)C2=C(C3=NC4=NC(=NC5=C(C(=C([N-]5)N=C6C(=C(C(=N6)N=C2[N-]3)C7=CC=C(C=C7)C(C)(C)C)C8=CC=C(C=C8)C(C)(C)C)[N+](=O)[O-])[N+](=O)[O-])C(=C4C9=CC=C(C=C9)C(C)(C)C)C1=CC=C(C=C1)C(C)(C)C)C1=CC=C(C=C1)C(C)(C)C
CC(C)(C)C1=CC=C(C=C1)[C-](C2=CC=C(C=C2)C(C)(C)C)C3=CC=CC(=C3)[C-](C4=CC(=CC=C4)[C-](C5=CC=C(C=C5)C(C)(C)C)C6=CC=C(C=C6)C(C)(C)C)C7=CC(=CC=C7)[C-](C8=CC=C(C=C8)C(C)(C)C)C9=CC=C(C=C9)C(C)(C)C
CC(C)(C)C1=CC=C2C(=C(C=C2C(C)(C)C)[C+]([C-]3C=CC=C3)C4=C5C=CC(=CC=C5C(=C4)C(C)(C)C)C(C)(C)C)C=C1
CC(C)(C)C1=CC=CC(=C1[O-])C=NC2=C(C=C(C=C2)C3=CC(=C(C=C3)N=CC4=C(C(=CC=C4)C(C)(C)C)[O-])N=CC5=C(C(=CC=C5)[N+](=O)[O-])[O-])N=CC6=C(C(=CC=C6)[N+](=O)[O-])[O-]
CC(C)(C)N(C=CC=C[C-]=[N+](C1=CC2=CC=CC=C2C=C1)C(C)(C)C)C3=CC4=CC=CC=C4C=C3
CC(C)(C)N(C=CC=C[C-]=[N+](C1=CC=CC=C1)C(C)(C)C)C2=CC3=CC=CC=C3C=C2
CC(C)(C)N(C=CC=C[C-]=[N+](C1=CC=CC=C1)C(C)(C)C)C2=CC=CC=C2
CC(C)(C)N([C-]=CC=C[C-]=[N+](C1=[C-]C=CC=C1)C(C)(C)C)C2=[C-]C=CC=C2
CC(C)(C)N=[N+](C(C)(C)C1=C(C(=C(C(=C1C(C)(C)[N+](=NC(C)(C)C)[O-])C(=O)[O-])C(=O)[O-])C2=C(C(=CC=C2)C(=O)[O-])C(=O)[O-])C3=C(C(=CC=C3)C(=O)[O-])C(=O)[O-])[O-]
CC(C)(C)N=[N+](C(C)(C)C1=C(C(=C(C(=C1C(C)(C)[N+](=NC(C)(C)C)[O-])C(=O)[O-])C(=O)[O-])C2=CC=CC(=C2C(=O)[O-])C(=O)[O-])C3=C(C(=CC=C3)C(=O)[O-])C(=O)[O-])[O-]
CC(C)(C)NC(=O)C1C2CCCCC2CCN1CC(C(CC3=CC=CC=C3)NC(=O)C(CC(=O)N)NC(=O)C4=NC5=CC=CC=C5C=C4)OC(=O)CCCCCNC(=O)CCCC(=O)NCC(=O)NC6=CC(=C(C=C6)C7=C8C=CC(=CC8=[O+]C9=C7C=CC(=C9)O)O)C(=O)[O-]
CC(C)(C)OC(=O)N(CCCCNC(=O)CCN(CCCCNC(=O)CCN(CCCCNC(=O)CCN(CCCCN=[N+]=[N-])C(=O)OC(C)(C)C)C(=O)OC(C)(C)C)C(=O)OC(C)(C)C)CCC(=O)NCCCCCNC(=O)C(CC(=O)N)NC(=O)CC1=CNC2=C1C(=CC=C2)OCC3=CC=CC=C3
CC(C)(C)OC(=O)NC(=NCC1C(C(C(C(O1)OC2C(CC(C(C2OC3C(C(C(O3)CO)OC4C(C(C(C(O4)CN=C(NC(=O)OC(C)(C)C)NC(=O)OC(C)(C)C)O)O)N=C(NC(=O)OC(C)(C)C)NC(=O)OC(C)(C)C)O)O)N=C(NC(=O)OC(C)(C)C)NC(=O)OC(C)(C)C)N=C(NC(=O)OC(C)(C)C)NC(=O)OC(C)(C)C)N=C(NC(=O)OC(C)(C)C)NC(=O)OC(C)(C)C)O)O)NC(=O)OC(C)(C)C
CC(C)(C)OC(=O)NC(CC(=O)N)C(=O)NCCCCCN(CCCN(CCCNC(=O)C(CCCN(C(=N)NC(=O)OCC1CCCCC1)C(=O)OCC2CCCCC2)NC(=O)OCC3CCCCC3)S(=O)(=O)C4=C(C=CC=C4)[N+](=O)[O-])S(=O)(=O)C5=C(C=CC=C5)[N+](=O)[O-]
CC(C)(C)OC(=O)NCC1C(C(C(C(O1)OC2C(CC(C(C2OC3C(C(C(O3)COC(=O)C4=CC=C(C=C4)[N+](=O)[O-])OC5C(C(C(C(O5)CNC(=O)OC(C)(C)C)O)O)NC(=O)OC(C)(C)C)O)O)NC(=O)OC(C)(C)C)NC(=O)OC(C)(C)C)NC(=O)OC(C)(C)C)O)O
CC(C)(C)OC(=O)NCC1C(C(C(C(O1)OC2C(CC(C(C2OC3C(C(C(O3)CSCCCSCC(=O)NC(CO[Si](C)(C)C(C)(C)C)C(C4=CC=C(C=C4)[N+](=O)[O-])O[Si](C)(C)C(C)(C)C)OC5C(C(C(C(O5)CNC(=O)OC(C)(C)C)O)O)NC(=O)OC(C)(C)C)O)O)Br)NC(=O)OC(C)(C)C)NC(=O)OC(C)(C)C)O)O
CC(C)(C)P(=C(C1=CC=CC=C1)C2=CC=CC=C2)=C([Si](C)(C)C)[Si](C)(C)C
CC(C)(C)[N+]1=C(C=CC=C1)C=CC=[C-]N(C2=[C-]C3=CC=CC=C3C=C2)C(C)(C)C
CC(C)(C)[N+]1=C(C=CC=C1)C=CC=[C-]N(C2=[C-]C=CC=C2)C(C)(C)C
CC(C)(CCCCCCCCCCCCCCCCCCOP(=O)([O-])OCC[N+](C)(C)C)C(=O)NC1=C(C=CC=C1)C2=C3C=CC(=C(C4=NC(=C(C5=CC=C([N-]5)C(=C6C=CC2=N6)C7=C(C=CC=C7)NC(=O)C(C)(C)CCCCCCCCCCCCCCCCCCOP(=O)([O-])OCC[N+](C)(C)C)C8=C(C=CC=C8)NC(=O)C(C)(C)CCCCCCCCCCCCCCCCCCOP(=O)([O-])OCC[N+](C)(C)C)C=C4)C9=C(C=CC=C9)NC(=O)C(C)(C)CCCCCCCCCCCCCCCCCCOP(=O)([O-])OCC[N+](C)(C)C)[N-]3
CC(C)C(C(=O)N)NC(=O)C1CCCN1C(=O)C(CC(=O)N)NC(=O)C(CCC(=O)O)NC(=O)C(CC(=O)O)NC(=O)C(CCC(=O)N)NC(=O)C(CO)NC(=O)C(CCCN=C(N)N)NC(=O)C(CCC(=O)N)NC(=O)C(CO)NC(=O)C(CCCCN)NC(=O)C(CCC(=O)N)N
CC(C)C(C(=O)NC(C(C)C)C(=O)NC(CS)C(=O)NC(CS)C(=O)NC1=CC=C(C=C1)[N+](=O)[O-])NC(=O)C(CC(=O)O)NC(=O)C(CCC(=O)O)NC(=O)C(C(C)O)NC(=O)C(CC(=O)O)NC(=O)C(C)NC(=O)CNC(=O)C(CO)NC(=O)C(CO)N
CC(C)C(C(=O)NC(C(C)O)C(=O)NC(C(C)O)C(=O)NC(CCCNC(=N)N)C(=O)NC(C(C)O)C(=O)NC(CC1CCCCC1)C(=O)NC(CS)C(=O)O)NC(=O)CNC(=O)C(CC(=O)O)NC(=O)C(CCSC)NC(=O)C(CCSC)NC(=O)C(CC2=CN=CN2)NC(=O)C(CCC(=O)O)NC(=O)C(CCCCN)N
CC(C)C(C(=O)NC(C(C)O)C(=O)NC(CC1=CNC2=CC=CC=C21)C(=O)NC(CC3=CC=C(C=C3)O)C(=O)N4CCCC4C(=O)NC(CO)C(=O)NC(CO)C(=O)OC5=CC=C(C=C5)[N+](=O)[O-])NC(=O)CNC(=O)OC(C)(C)C
CC(C)C(C(=O)NC(C(C)OC1C(C(C(C(O1)COC2C(C(C(C(O2)CO)OC3C(C(C(C(O3)CO)O)OC4C(C(C(C(O4)CO)O)O)NC(=O)C)O)O)NC(=O)C)O)OC5C(C(C(C(O5)CO)O)O)O)NC(=O)C)C(=O)NC(CO)C(=O)NC(C)C(=O)N6CCCC6C(=O)NC(CC(=O)O)C(=O)NC(C(C)OC7C(C(C(C(O7)COC8C(C(C(C(O8)CO)O)O)NC(=O)C)O)OC9C(C(C(C(O9)CO)O)O)O)NC(=O)C)C(=O)NC(CCCN=C(N)N)C(=O)N)NC(=O)CNC(=O)C(CC1=CN=CN1)NC(=O)C(C)N
CC(C)C(C(=O)NC(C)C(=O)NC(CC(=O)N)C(=O)O)NC(=O)C(CC(=O)O)NC(=O)C1CCCN1C(=O)C(CC(=O)N)NC(=O)CNC(=O)C(CO)NC(=O)C(CCCN=C(N)N)NC(=O)C2CCCN2C(=O)C(CCCCN)NC(=O)C(CCCN=C(N)N)NC(=O)C(CCSC)NC(=O)C(C(C)O)N
CC(C)C(C(=O)NC(C)C(=O)NC(CC(=O)N)C(=O)O)NC(=O)C(CC(=O)O)NC(=O)C1CCCN1C(=O)C(CC(=O)N)NC(=O)CNC(=O)C(CO)NC(=O)C(CCCNC(=N)N)NC(=O)C2CCCN2C(=O)C(CCCCN)NC(=O)C(CCCNC(=N)N)NC(=O)C(CCSC)NC(=O)C(C(C)O)N
CC(C)C(C(=O)NC(CC(=O)N)C(=O)NC(CC(=O)O)C(=O)NC(CC(=O)N)C(=O)NC(CCC(=O)O)C(=O)NC(CCC(=O)O)C(=O)NCC(=O)NC(CC1CCCCC1)C(=O)NC(CC2CCCCC2)C(=O)NC(CO)C(=O)NC(C)C(=O)O)NC(=O)CNC(=O)C(CCC(=O)O)N
CC(C)C(C(=O)NC(CC(=O)N)C(=O)O)NC(=O)C(CC(=O)N)NC(=O)C(C(C)O)NC(=O)C(C)NC(=O)C(CCSC)NC(=O)C(CCC(=O)N)NC(=O)C(CCC(=O)O)NC(=O)C1CCCN1C(=O)C(C(C)O)NC(=O)C(CCSC)NC(=O)C(CC(=O)O)NC(=O)C(CC(=O)N)N
CC(C)C(C(=O)NC(CC(=O)O)C(=O)NC(CO)C(=O)NC(C)C(=O)O)NC(=O)C(CO)NC(=O)C(CCC(=O)O)NC(=O)C(C)NC(=O)C(CC(=O)O)NC(=O)C(CO)NC(=O)C(C)NC(=O)C(C)NC(=O)C(C)NC(=O)C(CC1CCCCC1)NC(=O)C(C)NC(=O)C(CC2CCCCC2)NC(=O)C(C)NC(=O)C3CCCCC3
CC(C)C(C(=O)NC(CCC(=O)N)C(=O)NCC(=O)NC(CCCNC(=N)N)C(=O)NC(CCCNC(=N)N)C(=O)O)NC(=O)C(CC1CCCCC1)NC(=O)C(C(C)O)NC(=O)C(C(C)O)NC(=O)C(CO)NC(=O)C(C(C)O)NC(=O)C(CO)NC(=O)C(C(C)C)NC(=O)C(CO)NC(=O)C(CCCNC(=N)N)NC(=O)C(CC2CCCCC2)N
CC(C)C(C(=O)NC(CCC(=O)O)C(=O)NC(CCCN=C(N)N)C(=O)O)NC(=O)C(C(C)O)NC(=O)C(CCC(=O)O)NC(=O)C(CCCN=C(N)N)NC(=O)C(CCCN=C(N)N)NC(=O)C(CCCCN)NC(=O)C(CCCCN)NC(=O)C(CCC(=O)O)NC(=O)C(C(C)O)N
CC(C)C(C(=O)NC(CCC(=O)O)C(=O)NC(CO)C(=O)NC(C(C)O)C(=O)NCC(=O)NC(CCC(=O)N)C(=O)NC(CCCCN)C(=O)NC(CCCCN)C(=O)NC(CCCCN)C(=O)NC(CCCCN)C(=O)NC(CCCCN)C(=O)NC(CCCCN)C(=O)NC(CCCCN)C(=O)O)NC(=O)C(CCCCN)NC(=O)C(CC(=O)N)NC(=O)C(CC1CCCCC1)NC(=O)C(CCSC)N
CC(C)C(C(=O)NC(CCC1=C[N+](=CC(=C1CC(C(=O)NC(CO)C(=O)NCC(=O)NC(C(C)C)C(=O)O)NC(=O)C(C(C)C)NC(=O)C(CC(=O)O)N)O)CCCCC(C(=O)O)N)C(=O)NC(CO)C(=O)NCC(=O)NC(C(C)C)C(=O)O)NC(=O)C(CC(=O)O)N
CC(C)C(C(=O)NC(CCCCN)C(=O)NC(CCC(=O)O)C(=O)NC(CCC(=O)O)C(=O)NC(C)C(=O)NC(CCCCN)C(=O)NC(CO)C(=O)N1CCCC1C(=O)NC(C)C(=O)NC(CCC(=O)O)C(=O)NC(C)C(=O)NC(CCCCN)C(=O)NC(CO)C(=O)N2CCCC2C(=O)NC(C(C)C)C(=O)O)NC(=O)C3CCCN3C(=O)C(CO)NC(=O)C(CCCCN)NC(=O)C(C)N
CC(C)C(C(=O)NC(CCCCN)C(=O)NC(CCC(=O)O)C(=O)NC(CCC(=O)O)C(=O)NC(C)C(=O)NC(CCCCN)C(=O)NC(CO)C(=O)N1CCCC1C(=O)O)NC(=O)C2CCCN2C(=O)C(CO)NC(=O)C(CCCCN)NC(=O)C(C)NC(=O)C(CCCCN)NC(=O)C(CCC(=O)O)NC(=O)C3CCCN3C(=O)C(CO)NC(=O)C(CCCCN)NC(=O)C(C)N
CC(C)C(C(=O)NC(CCCN=C(N)N)C(=O)NC(CCCN=C(N)N)C(=O)O)NC(=O)C(CCCCN)NC(=O)C(CCCN=C(N)N)NC(=O)C(CCCCN)NC(=O)C(CCCCN)NC(=O)C(CCCCN)NC(=O)C1CCCN1C(=O)C(CCCN=C(N)N)NC(=O)C(CCCN=C(N)N)N
CC(C)C(C(=O)NC(CCCN=C(N)N)C(=O)NC(CS)C(=O)NC(CCCN=C(N)N)C(=O)O)NC(=O)C(CC(=O)O)NC(=O)CNC(=O)C(CCCN=C(N)N)NC(=O)C(CC1=CN=CN1)NC(=O)CNC(=O)C(C2(CCCCC2)S)NC(=O)C(CCCN=C(N)N)N
CC(C)C(C(=O)NC(CCCNC(=N)N)C(=O)NC(CCCNC(=N)N)C(=O)O)NC(=O)C(CCCCN)NC(=O)C(CCCNC(=N)N)NC(=O)C(CCCCN)NC(=O)C(CCCCN)NC(=O)C(CCCCN)NC(=O)C1CCCN1C(=O)C(CCCNC(=N)N)NC(=O)C(CCCNC(=N)N)N
CC(C)C(C(=O)NC(CCCNC(=N)N)C(=O)NCC(=O)NC(CCSC)C(=O)NC(CCC(=O)O)C(=O)NC(C)C(=O)NC(CCCNC(=N)N)C(=O)O)NC(=O)C(CCC(=O)O)NC(=O)C(CCSC)NC(=O)C(C)NC(=O)C(CCCNC(=N)N)NC(=O)C(C)NC(=O)C(CCC(=O)O)NC(=O)C(CCSC)NC(=O)C(C)N
CC(C)C(C(=O)NC(CCCNC(=N)N)C(=O)O)NC(=O)C(CCCCN)NC(=O)C(CCCNC(=N)N)NC(=O)C(CCSC)NC(=O)C(C)NC(=O)C(CCCNC(=N)N)NC(=O)C(CCCCN)NC(=O)C(CC1=CNC2=C1C=CC=C2)NC(=O)C(CCC(=O)N)NC(=O)C(CC3CCCCC3)NC(=O)C(CS)N
CC(C)C(C(=O)NC(CCSC)C(=O)NC(C(C)C)C(=O)NC(CC(=O)O)C(=O)NC(CC(=O)O)C(=O)NC(C(C)C)C(=O)NC(CC1CCCCC1)C(=O)NC(CC(=O)N)C(=O)NC(C(C)C)C(=O)O)NC(=O)C(CCCNC(=N)N)NC(=O)C(C(C)O)NC(=O)C(CCC(=O)O)NC(=O)C(CO)NC(=O)C(C)N
CC(C)C(C(=O)NC(CCSC)C(=O)NC(CCCCN)C(=O)NC(CC1CCCCC1)C(=O)NC(C(C)O)C(=O)NC(CC(=O)O)C(=O)NC(C)C(=O)NC(CC(=O)O)C(=O)NC(CC2CCCCC2)C(=O)NC(CCCCN)C(=O)NC(CCC(=O)O)C(=O)NCC(=O)O)NC(=O)C(CC(=O)O)NC(=O)CNC(=O)C(CC(=O)O)N
CC(C)C(C(=O)NC(CO)C(=O)NC(CC(=O)O)C(=O)NC(CC1CCCCC1)C(=O)NC(CO)C(=O)NC(C(C)O)C(=O)NC(CO)C(=O)NC(CC(=O)O)C(=O)N2CCCC2C(=O)NC(C(C)O)C(=O)NC(C(C)O)C(=O)NC(CCC(=O)O)C(=O)NC(CC3CCCCC3)C(=O)NC(CCC(=O)O)C(=O)NC(CCCCN)C(=O)O)NC(=O)C(CS)N
CC(C)C(C(=O)NC(CO)C(=O)NC(CCCN=C(N)N)C(=O)NC(C)C(=O)NC(C)C(=O)O)NC(=O)CNC(=O)C(CCCNC(=O)N)NC(=O)C(CCSC)NC(=O)C(CCCCN)NC(=O)C(CCC(=O)O)NC(=O)C(CCC(=O)N)NC(=O)C(CC1=CN=CN1)N
CC(C)C(C(=O)NCC(=O)NC(CCC(=O)O)C(=O)NC(C)C(=O)NC(CCSC)C(=O)NC(CO)C(=O)NC(CCCCN)C(=O)NC(C(C)C)C(=O)NCC(=O)NC(CC1=CN=CN1)C(=O)NC(CC(=O)O)C(=O)NCC(=O)NC(C(C)C)C(=O)NC(C(C)C)C(=O)NC(CO)C(=O)NC(C(C)C)C(=O)O)N
CC(C)C(C(=O)O)NC(=O)C(C(C)O)NC(=O)C(CCCCN)NC(=O)C(C(C)O)NC(=O)C(CC1CCCCC1)NC(=O)C(CC(=O)N)NC(=O)C(C)NC(=O)C(CCCCN)NC(=O)C(CC(=O)O)NC(=O)C(CCCCN)NC(=O)C(CC(=O)N)NC(=O)C(C)NC(=O)C(CC2=CN=CN2)NC(=O)C(CC(=O)O)N
CC(C)C(C(=O)O)NC(=O)C(CC1=CN=CN1)NC(=O)C2CCCN2C(=O)CNC(=O)CNC(=O)C(CO)NC(=O)C(CC(=O)O)NC(=O)CNC(=O)C(CCC(=O)N)NC(=O)C(CS)NC(=O)C(C)NC(=O)C(CC(=O)O)NC(=O)CNC(=O)C(CCCN=C(N)N)N
CC(C)C(C(=O)O)NC(=O)C(CCCCN)NC(=O)C(CCCCN)NC(=O)C(CCCN=C(N)N)NC(=O)CN(C)CCC(=O)NC1=CC2=C(C=C1)C=C3C=CC(=CC3=[NH+]2)NC(=O)CCN(C)CC(=O)NC(CCCN=C(N)N)C(=O)NC(CCCCN)C(=O)NC(CCCCN)C(=O)NC(C(C)C)C(=O)O
CC(C)C1=C(C(=CC=C1)C(C)C)N2C(C3=CC=C4N3[C-]2[N+](=C4)C5=C(C=CC=C5C(C)C)C(C)C)C(=O)C6=CC=CC=C6
CC(C)C1=CC(=C(C(=C1N=CC2=C(C(=CC(=C2)[N+](=O)[O-])[N+](=O)[O-])[O-])C(C)C)N=CC3=C(C(=CC(=C3)[N+](=O)[O-])[N+](=O)[O-])[O-])C(C)C
CC(C)C1=CC2=C(C3=C(C2=CC=C1)CCC3)C4=C(C(=C5C6=C(CCC6)C7=CC=CC(=C[C+]75)C(C)C)C4=O)[O-]
CC(C)C1=CC2=C(C=C(C2=CC=C1)C3=CC4=C(C=CC=C4)C=C3)C5=C(C(=C6C=C([C+]7C6=CC(=CC=C7)C(C)C)C8=CC9=C(C=CC=C9)C=C8)C5=O)[O-]
CC(C)C1=CC2=C(C=C(C2=CC=C1)C3=CC4=CC=CC=C4C=C3)C5=C(C(=C6C=C(C7=C[CH+]C=C(C=C76)C(C)C)C8=CC9=CC=CC=C9C=C8)C5=O)[O-]
CC(C)C1=CC2=C(C=C(C2=CC=C1)C3=CC=CC=C3)C4=C(C(=C5C=C(C6=C[CH+]C=C(C=C65)C(C)C)C7=CC=CC=C7)C4=O)[O-]
CC(C)C1=CC2=C(C=C(C2=CC=C1)C3=CC=CC=C3)C4=C(C(=C5C=C([C+]6C5=CC(=CC=C6)C(C)C)C7=CC=CC=C7)C4=O)[O-]
CC(C)C1=CC2=C(C=C(C2=CC=C1)CC3=CC=CC=C3)C4=C(C(=C5C=C([C+]6C5=CC(=CC=C6)C(C)C)CC7=CC=CC=C7)C4=O)[O-]
CC(C)C1=CC=C(C=C1)N2[CH-][N+]3=C(C=CC=C3C2C4=CC=CC=C4)C5=CC=CC=C5
CC(C)C1=CC=C(C=C1)N2[CH-][N+]3=C(C=CC=C3C2C4=CC=CC=C4C5=CC=CC=C5)C6=CC=CC7=CC=CC=C76
CC(C)C1=CC=C(C=C1)N2[CH-][N+]3=C(C=CC=C3C2C4=CC=CC=C4C5=CC=CC=C5)C6=CC=CC=C6
CC(C)C1=CC=C2C(=C(C=C2C3=C(C(=C4C=C([C+]5C4=CC=C(C=C5)C(C)C)C6=CC=CC=C6)C3=O)[O-])C7=CC=CC=C7)C=C1
CC(C)C1=CC=C2C(=C(C=C2C3=CC=C(C=C3)Cl)C4=C(C(=C5C=C([C+]6C5=CC=C(C=C6)C(C)C)C7=CC=C(C=C7)Cl)C4=O)[O-])C=C1
CC(C)C1=CC=C2C(=C(C=C2C3=CC=CC=C3)C4=C(C(=C5C=C([C+]6C5=CC=C(C=C6)C(C)C)C7=CC=CC=C7)C4=O)[O-])C=C1
CC(C)C1=CC=CC2=C(C=C(C2=C1)C3=C(C(=C4C=C(C5=C[CH+]C=C(C=C54)C(C)C)C6=CC7=C(C=CC=C7)C=C6)C3=O)[O-])C8=CC9=C(C=CC=C9)C=C8
CC(C)C1=CC=CC2=C(C=C(C2=C1)C3=C(C(=C4C=C(C5=C[CH+]C=C(C=C54)C(C)C)C6=CC=CC=C6)C3=O)[O-])C7=CC=CC=C7
CC(C)C1=CC=CC2=C3C=CC=CC3=C(C2=C1)C4=C(C(=C5C6=C(C=CC=C6)C7=CC=C[C+](C=C75)C(C)C)C4=O)[O-]
CC(C)C1C=CC=C2C(=CC(=C3C(=C(C3=O)C4=C5C=C(C=CC=C5C(=C4)C(C)C)C(C)C)[O-])C2=[C+]1)C(C)C
CC(C)CC(C(=O)NC(C(C)C)C(=O)NC(C(C)C)C(=O)NC(CCSC)C(=O)NC(C(C)C)C(=O)NC(CC(C)C)C(=O)NC(C(C)C)C(=O)NC(CCC(=O)O)C(=O)O)NC(=O)C(CCC(=O)N)NC(=O)C(C)NC(=O)C(CC(C)C)NC(=O)C(CC(=O)O)NC(=O)C(C(C)C)NC(=O)C(CCCCN)NC(=O)CN
CC(C)CC(C(=O)NC(C(C)C)C(=O)NC(C)C(=O)NCC(=O)NC(C(C)C)C(=O)NC(CO)C(=O)NCC(=O)NCC(=O)NC(C(C)C)C(=O)NC(CC(C)C)C(=O)NC(CO)C(=O)NC(CC(=O)N)C(=O)NC(CC(C)C)C(=O)NC(C)C(=O)NC(CC(C)C)C(=O)NC(CC1=CN=CN1)C(=O)O)N
CC(C)CC(C(=O)NC(C(C)C)C(=O)NC(CC(=O)O)C(=O)NC(CC(=O)O)C(=O)NC(CO)C(=O)NCC(=O)O)NC(=O)CNC(=O)C(CC(C)C)NC(=O)C(CC1CCCCC1)NC(=O)C(CC(=O)N)NC(=O)C2CCCN2C(=O)C(C(C)O)NC(=O)C(CCCNC(=N)N)NC(=O)C(C(C)O)NC(=O)C(C(C)O)N
CC(C)CC(C(=O)NC(C(C)C)C(=O)NC(CC(=O)O)C(=O)NC(CCC(=O)O)C(=O)NC(CC(C)C)C(=O)NC(CCSC)C(=O)NC(CCC(=O)O)C(=O)NC(C)C(=O)N1CCCC1C(=O)NCC(=O)NC(CC(=O)O)C(=O)NC(C(C)C)C(=O)NC(CCC(=O)O)C(=O)NC(C)C(=O)NC(CC(C)C)C(=O)O)NC(=O)C(CCCCN)N
CC(C)CC(C(=O)NC(C(C)C)C(=O)NC(CC(=O)O)C(=O)NC(CS)C(=O)NC(C)C(=O)NC(CO)C(=O)NC(CCC(=O)N)C(=O)NC(CC1=CN=CN1)C(=O)NCC(=O)NC(CS)C(=O)O)NC(=O)C(CCC(=O)O)NC(=O)C(CCC(=O)N)NC(=O)C(CCC(=O)O)N
CC(C)CC(C(=O)NC(C(C)C)C(=O)NC(CCC(=O)N)C(=O)NC(CCC(=O)N)C(=O)NC(CCSC)C(=O)NC(CCC(=O)O)C(=O)NC(CCC(=O)N)C(=O)NC(CC(C)C)C(=O)NC(CCCN=C(N)N)C(=O)NC(CCC(=O)N)C(=O)O)NC(=O)C(C)NC(=O)C(CCCCN)N
CC(C)CC(C(=O)NC(C(C)O)C(=O)NC(C(C)C)C(=O)NC(CS)C(=O)O)NC(=O)C(C(C)O)NC(=O)CNC(=O)C(CC(=O)N)NC(=O)C(CCCN=C(N)N)NC(=O)C(CCC(=O)N)NC(=O)C(CCCCN)NC(=O)C(CCC(=O)O)NC(=O)C(CCC(=O)O)NC(=O)C(CS)N
CC(C)CC(C(=O)NC(C(C)O)C(=O)NC(C)C(=O)NC(C(C)O)C(=O)NC(CO)C(=O)NC(C)C(=O)NC(CO)C(=O)NC(CCCN=C(N)N)C(=O)NC(C(C)C)C(=O)NC(CCC(=O)N)C(=O)O)NC(=O)C(CCCN=C(N)N)NC(=O)C(CO)NC(=O)C(CCC(=O)N)NC(=O)C(C)NC(=O)C(CCSC)N
CC(C)CC(C(=O)NC(C(C)O)C(=O)NC(C)C(=O)NC(C(C)O)C(=O)NC(CO)C(=O)NC(C)C(=O)NC(CO)C(=O)NC(CCCNC(=N)N)C(=O)NC(C(C)C)C(=O)NC(CCC(=O)N)C(=O)O)NC(=O)C(CCCNC(=N)N)NC(=O)C(CO)NC(=O)C(CCC(=O)N)NC(=O)C(C)NC(=O)C(CCSC)N
CC(C)CC(C(=O)NC(C(C)O)C(=O)NC(C)C(=O)NC(CC(=O)N)C(=O)NC(CO)C(=O)NC(CC(=O)O)C(=O)O)NC(=O)CNC(=O)C(CC1CCCCC1)NC(=O)C(C(C)C)NC(=O)C(CC(C)C)NC(=O)C(CC(C)C)NC(=O)C(CCC(=O)N)NC(=O)C(C(C)C)NC(=O)C(CCC(=O)O)NC(=O)C(CCC(=O)O)N
CC(C)CC(C(=O)NC(C(C)O)C(=O)NC(CC(=O)N)C(=O)NC(C(C)O)C(=O)NC(C)C(=O)NC(CO)C(=O)O)NC(=O)CNC(=O)C(CC1=CN=CN1)NC(=O)C(CCCCN)NC(=O)C(CO)NC(=O)C(CCC(=O)O)NC(=O)CNC(=O)C(C)NC(=O)C(CO)NC(=O)C(CCSC)N
CC(C)CC(C(=O)NC(C(C)O)C(=O)NC(CC(=O)O)C(=O)NC(C)C(=O)NC(CCC(=O)O)C(=O)NC(C(C)O)C(=O)NC(CCCCN)C(=O)O)NC(=O)C(C)NC(=O)C(CCCNC(=N)N)NC(=O)C(CC(C)C)NC(=O)C(CC(=O)O)NC(=O)C(C)NC(=O)C(C)NC(=O)C(CC1CCCCC1)N
CC(C)CC(C(=O)NC(C)(C)C(=O)NC(CCCCNC=O)C(=O)NC(C)(C)C(=O)NC(C)(C)C(=O)NC(CCCCNC=O)C(=O)NC(C)(C)C(=O)O)NC(=O)C(C)(C)NC(=O)C(CCCCNC=O)NC(=O)C(C)(C)NC(=O)C(C)(C)NC(=O)C(CCCCNC=O)NC(=O)C(C)(C)NC(=O)C(CC(C)C)NC(=O)OC(C)(C)C
CC(C)CC(C(=O)NC(C)C(=O)NC(C)C(=O)N1CCCC1C(=O)NC(CCCNC(=N)N)C(=O)NC(CCC(=O)O)C(=O)NC(CC(=O)O)C(=O)NC(CC(C)C)C(=O)O)NC(=O)C(CC(C)C)NC(=O)C(C(C)C)NC(=O)C2CCCN2C(=O)C(CC(C)C)NC(=O)C(CC(C)C)NC(=O)C(C(C)C)NC(=O)C(C)NC(=O)C(C)NC(=O)C(C)NC(=O)C(CCCCN)NC(=O)C(CCCCN)N
CC(C)CC(C(=O)NC(C)C(=O)NC(C)C(=O)N1CCCC1C(=O)NC(CCCNC(=N)N)C(=O)NC(CCC(=O)O)C(=O)NC(CC(=O)O)C(=O)NC(CC(C)C)C(=O)O)NC(=O)C(CC(C)C)NC(=O)C(C(C)C)NC(=O)C2CCCN2C(=O)C(CC(C)C)NC(=O)C(CC(C)C)NC(=O)C(C(C)C)NC(=O)C(C)NC(=O)C(C)NC(=O)C(C)NC(=O)C(CCCCN)NC(=O)C(CCCCN)NC(=O)C(CCCCN)N
CC(C)CC(C(=O)NC(C)C(=O)NC(CC(C)C)C(=O)NC(C(C)C)C(=O)NC(C)C(=O)NCC(=O)NC(CCC(=O)O)C(=O)NC(CCCN=C(N)N)C(=O)NCC(=O)O)NC(=O)C(C)NC(=O)C(CCC(=O)O)NC(=O)C(C(C)C)NC(=O)C(CC(C)C)NC(=O)C(CC1=CN=CN1)NC(=O)C(CO)N
CC(C)CC(C(=O)NC(C)C(=O)NC(CC(C)C)C(=O)NC(CCCCN)C(=O)NC(C)C(=O)NC(CC(C)C)C(=O)NC(CCCCN)C(=O)NC(CCCCN)C(=O)NC(CC(C)C)C(=O)NC(CCCCN)C(=O)NC(CCCCN)C(=O)NC(C)C(=O)NC(CC(C)C)C(=O)NC(CCCCN)C(=O)NC(CCCCN)C(=O)NC(C)C(=O)NC(CC(C)C)C(=O)O)NC(=O)C(C)NC(=O)C(CC1CCCCC1)N
CC(C)CC(C(=O)NC(C)C(=O)NC(CC(C)C)C(=O)O)NC(=O)C(C)NC(=O)C(CC(C)C)NC(=O)C(CCCCN)NC(=O)C(C)NC(=O)C(CC(C)C)NC(=O)C(CCCCN)NC(=O)C(CCCCN)NC(=O)C(C)NC(=O)C(CC(C)C)NC(=O)C(CCCCN)NC(=O)C(C)NC(=O)C(CC(C)C)NC(=O)C(CCCCN)NC(=O)C(CCCCN)NC(=O)C(C)NC(=O)C(CC1CCCCC1)N
CC(C)CC(C(=O)NC(C)C(=O)NC(CC(C)C)C(=O)O)NC(=O)C(C)NC(=O)C(CC(C)C)NC(=O)C(CCCCN)NC(=O)C(C)NC(=O)C(CC(C)C)NC(=O)C(CCCCN)NC(=O)C(CCCCN)NC(=O)C(CC(C)C)NC(=O)C(CCCCN)NC(=O)C(CCCCN)NC(=O)C(C)NC(=O)C(CC(C)C)NC(=O)C(CCCCN)NC(=O)C(CCCCN)NC(=O)C(C)NC(=O)C(CC1CCCCC1)N
CC(C)CC(C(=O)NC(C)C(=O)NC(CC1CCCCC1)C(=O)NC(C(C)O)C(=O)NC(C(C)C)C(=O)NC(CCC(=O)O)C(=O)O)NC(=O)C2CCCN2C(=O)C(CC3CCCCC3)NC(=O)C(CO)NC(=O)C(CC4CCCCC4)NC(=O)C(CCC(=O)O)NC(=O)C(C(C)C)NC(=O)C(CCC(=O)N)NC(=O)C(CCC(=O)O)NC(=O)CN
CC(C)CC(C(=O)NC(C)C(=O)NC(CCC(=O)O)C(=O)NCC(=O)NCC(=O)NCC(=O)NC(C(C)C)C(=O)O)NC(=O)C(CC1CCCCC1)NC(=O)C(CC(=O)O)NC(=O)CNC(=O)C(CCC(=O)O)NC(=O)CNC(=O)C(CO)NC(=O)C(CC(=O)O)NC(=O)C(C)N
CC(C)CC(C(=O)NC(C)C(=O)NC(CCCCN)C(=O)NC(CC(C)C)C(=O)NC(C)C(=O)NC(CCCCN)C(=O)NC(CCCCN)C(=O)NC(C)C(=O)NC(CCCCN)C(=O)NC(C)C(=O)NC(CCCCN)C(=O)NC(CC(C)C)C(=O)NC(CCCCN)C(=O)NC(CCCCN)C(=O)NC(C)C(=O)NC(CC(C)C)C(=O)NC(CCCCN)C(=O)NC(C)C(=O)NC(CC(C)C)C(=O)O)NC(=O)C(C)NC(=O)C(CC1=CC=CC=C1)N
CC(C)CC(C(=O)NC(C)C(=O)NC(CCCCN)C(=O)NC(CCCCN)C(=O)NC(CC(C)C)C(=O)NC(CCCCN)C(=O)NC(CCCCN)C(=O)NC(CC(C)C)C(=O)NC(C)C(=O)NC(CCCCN)C(=O)NC(CCCCN)C(=O)NC(CC(C)C)C(=O)NC(C)C(=O)NC(CCCCN)C(=O)O)NC(=O)C(CCCCN)NC(=O)C(CCCCN)NC(=O)C(C)NC(=O)C(CC1=CC=CC=C1)N
CC(C)CC(C(=O)NC(C)C(=O)NC(CCCCN)C(=O)O)NC(=O)C(C)NC(=O)C(CC(C)C)NC(=O)C(CCCCN)NC(=O)C(C)NC(=O)C(CC(C)C)NC(=O)C(CCCCN)NC(=O)C(CCCCN)NC(=O)C(CC(C)C)NC(=O)C(CCCCN)NC(=O)C(CCCCN)NC(=O)C(C)NC(=O)C(CC(C)C)NC(=O)C(CCCCN)NC(=O)C(CCCCN)NC(=O)C(C)NC(=O)C(CC1CCCCC1)N
CC(C)CC(C(=O)NC(C)C(=O)NC(CO)C(=O)NC(CO)C(=O)NC(CCC(=O)O)C(=O)NC(C(C)O)C(=O)NCC(=O)NC(C(C)C)C(=O)NCC(=O)O)NC(=O)C(C(C)O)NC(=O)C(CC1CCCCC1)NC(=O)C(CO)NC(=O)C(CCCNC(=N)N)NC(=O)C2=CC=C[N+](=C2)C
CC(C)CC(C(=O)NC(C)C(=O)NC(CO)C(=O)NC(CS)C(=O)N1CCCC1C(=O)NC(CCCN=C(N)N)C(=O)NC(CCC(=O)N)C(=O)NC(C(C)O)C(=O)NC(CO)C(=O)NC(CO)C(=O)NC(CC(C)C)C(=O)NC(CS)C(=O)O)NC(=O)C(C)NC(=O)C(C(C)O)NC(=O)C(CCCN=C(N)N)N
CC(C)CC(C(=O)NC(C)C(=O)NC(CO)C(=O)NC(CS)C(=O)N1CCCC1C(=O)NC(CCCNC(=N)N)C(=O)NC(CCC(=O)N)C(=O)NC(C(C)O)C(=O)NC(CO)C(=O)NC(CO)C(=O)NC(CC(C)C)C(=O)NC(CS)C(=O)O)NC(=O)C(C)NC(=O)C(C(C)O)NC(=O)C(CCCNC(=N)N)N
CC(C)CC(C(=O)NC(C)C(=O)NCC(=O)NC(CCC(=O)N)C(=O)NC(CC(C)C)C(=O)NC(CC(C)C)C(=O)O)NC(=O)C(CCC(=O)N)NC(=O)C(C)NC(=O)C(C(C)C)NC(=O)C(C)NC(=O)C(CCC(=O)N)NC(=O)C(C)NC(=O)C(C(C)C)NC(=O)C(C)NC(=O)C1CCCN1
CC(C)CC(C(=O)NC(CC(=O)N)C(=O)N1CCCC1C(=O)NC(CC(=O)O)C(=O)NC(CS)C(=O)NC(CC(=O)O)C(=O)NC(CCC(=O)O)C(=O)NC(CC(C)C)C(=O)NC(C)C(=O)NC(CC(=O)O)C(=O)NC(CC2=CN=CN2)C(=O)O)NC(=O)C(CCC(=O)O)N
CC(C)CC(C(=O)NC(CC(=O)N)C(=O)NC(CC(=O)O)C(=O)NC(CC(C)C)C(=O)NC(C(C)O)C(=O)O)NC(=O)C(CCSC)NC(=O)C(CCCNC(=N)N)NC(=O)C(C(C)C)NC(=O)C(C(C)C)NC(=O)C(CC1CCCCC1)NC(=O)C(CCCNC(=N)N)NC(=O)C(C(C)C)NC(=O)C(CC2CCCCC2)NC(=O)C(CC3CCCCC3)N
CC(C)CC(C(=O)NC(CC(=O)N)C(=O)NC(CC(C)C)C(=O)NC(CCC(=O)N)C(=O)NC(CCCCN)C(=O)NC(CC(=O)O)C(=O)NC(CCC(=O)O)C(=O)N1CCCC1C(=O)NC(CC(=O)N)C(=O)NCC(=O)NC(CCCN=C(N)N)C(=O)NC(C)C(=O)NC(CO)C(=O)O)N
CC(C)CC(C(=O)NC(CC(=O)N)C(=O)NC(CS)C(=O)NC(C)C(=O)NC(CCCCN)C(=O)NCC(=O)NC(C(C)C)C(=O)NC(CC(C)C)C(=O)NC(C)C(=O)O)NC(=O)CNC(=O)C(CC1=CN=CN1)NC(=O)C(CC2=CN=CN2)NC(=O)C(CC(C)C)NC(=O)C(CC(C)C)NC(=O)C(C)N
CC(C)CC(C(=O)NC(CC(=O)O)C(=O)N1CCCC1C(=O)NC(CCCNC(=N)N)C(=O)O)NC(=O)C(C(C)O)NC(=O)C(C)NC(=O)C(CCC(=O)N)NC(=O)C(C(C)O)NC(=O)C(C)NC(=O)C(CCCCN)NC(=O)C(CO)NC(=O)C(CCC(=O)O)NC(=O)C2CCCN2C(=O)C(CCCNC(=N)N)NC(=O)C(CCCNC(=N)N)N
CC(C)CC(C(=O)NC(CC(=O)O)C(=O)NC(CCC(=O)O)C(=O)NC(CC1=CC=C(C=C1)[N+](=O)[O-])C(=O)NC(CC(=O)O)C(=O)O)NC(=O)C2CCCN2C(=O)C(CC(=O)NC3C(C(C(C(O3)CO)OC4C(C(C(C(O4)CO)O)O)O)O)O)NC(=O)C(CC5CCCCC5)NC(=O)C6=C(C=CC=C6)N
CC(C)CC(C(=O)NC(CC(=O)O)C(=O)NC(CO)C(=O)NC(CC(C)C)C(=O)NC(CCCNC(=N)N)C(=O)N)NC(=O)C(CC(=O)O)NC(=O)C(CNS(=O)(=O)C1=C(C=C(C=C1)[N+](=O)[O-])[N+](=O)[O-])NC(=O)C(CCCNC(=N)N)NC(=O)C
CC(C)CC(C(=O)NC(CC(=O)O)C(=O)NCC(=O)NC(CC1CCCCC1)C(=O)NC(CC(=O)O)C(=O)NC(CC2CCCCC2)C(=O)NC(C(C)C)C(=O)NC(C(C)C)C(=O)NC(C)C(=O)NC(CC(=O)O)C(=O)NC(CO)C(=O)NC(CC(C)C)C(=O)NC(CO)C(=O)O)NC(=O)C(CCCNC(=N)N)NC(=O)C(C(C)C)N
CC(C)CC(C(=O)NC(CC(C)C)C(=O)N1CCCC1C(=O)NC(C)C(=O)NC(C(C)C)C(=O)NC(CC(C)C)C(=O)NC(CC(C)C)C(=O)NC(C)C(=O)NC(CC(C)C)C(=O)NC(CC(C)C)C(=O)NC(C)C(=O)N2CCCC2C(=O)O)NC(=O)C(C)NC(=O)C(CCCCN)NC(=O)C(CCCCN)NC(=O)C(CCCN=C(N)N)NC(=O)C(CCCN=C(N)N)N
CC(C)CC(C(=O)NC(CC(C)C)C(=O)N1CCCC1C(=O)NC(C)C(=O)NC(C(C)C)C(=O)NC(CC(C)C)C(=O)NC(CC(C)C)C(=O)NC(C)C(=O)NC(CC(C)C)C(=O)NC(CC(C)C)C(=O)NC(C)C(=O)N2CCCC2C(=O)O)NC(=O)C(C)NC(=O)C(CCCCN)NC(=O)C(CCCCN)NC(=O)C(CCCNC(=N)N)NC(=O)C(CCCNC(=N)N)N
CC(C)CC(C(=O)NC(CC(C)C)C(=O)NC(C(C)C)C(=O)NC(CC1=CC=C(C=C1)O)C(=O)NC(CO)C(=O)OCC2=CC=C(C=C2)[N+](=O)[O-])NC(=O)C(CC3=CNC=N3)NC(=O)C(CC4CCCCC4)NC(=O)C5CCCN5C(=O)OCC6CCCCC6
CC(C)CC(C(=O)NC(CC(C)C)C(=O)NC(C(C)O)C(=O)NC(C(C)O)C(=O)NC(C(C)O)C(=O)NC(C)C(=O)NC(CCC(=O)O)C(=O)NC(CCC(=O)N)C(=O)O)NC(=O)C(CCC(=O)N)NC(=O)C(C(C)C)NC(=O)C(CC(C)C)NC(=O)C(CCCCN)NC(=O)C(CC1=CN=CN1)NC(=O)C(CO)N
CC(C)CC(C(=O)NC(CC(C)C)C(=O)NC(C(C)O)C(=O)NC(CCSC)C(=O)NC(C(C)C)C(=O)NCCCCCCCCCCC(=O)CNC(CS)C(=O)NC(CC(C)C)C(=O)NC(C)C(=O)NCC(=O)NC(CC(C)C)C(=O)NC(CC(C)C)C(=O)NC(C(C)O)C(=O)NC(CCSC)C(=O)NC(C(C)C)C(=O)O)NC(=O)CNC(=O)CNC(=O)C(CC(C)C)NC(=O)C(CS)N
CC(C)CC(C(=O)NC(CC(C)C)C(=O)NC(C(C)O)C(=O)NC(CCSC)C(=O)NC(C(C)C)C(=O)NCCCCCCCCCCC(=O)CNC(CS)C(=O)NC(CC(C)C)C(=O)NCC(=O)NC(CO)C(=O)NC(CC(C)C)C(=O)NC(CC(C)C)C(=O)NC(C(C)O)C(=O)NC(CCSC)C(=O)NC(C(C)C)C(=O)O)NC(=O)CNC(=O)CNC(=O)C(CC(C)C)NC(=O)C(CS)N
CC(C)CC(C(=O)NC(CC(C)C)C(=O)NC(C)C(=O)NC(CCCCN)C(=O)NC(CCC(=O)N)C(=O)NC(CCCN=C(N)N)C(=O)NC(C)C(=O)NC(CCC(=O)O)C(=O)NC(C)C(=O)NC(CCC(=O)O)C(=O)O)NC(=O)C(CCC(=O)O)NC(=O)C(C)NC(=O)C(C)N
CC(C)CC(C(=O)NC(CC(C)C)C(=O)NC(C)C(=O)NC(CCCN=C(N)N)C(=O)NC(C(C)C)C(=O)NC(CCCN=C(N)N)C(=O)NC(C)C(=O)NC(CCC(=O)O)C(=O)NC(CCCN=C(N)N)C(=O)NC(CC(C)C)C(=O)O)NC(=O)C(CCC(=O)O)NC(=O)CNC(=O)C(C)NC(=O)C1CCCN1
CC(C)CC(C(=O)NC(CC(C)C)C(=O)NC(C)C(=O)O)NC(=O)C(C)NC(=O)C(CC(C)C)NC(=O)C(CC(C)C)NC(=O)C(C)NC(=O)C(CC(C)C)NC(=O)C(CC(C)C)NC(=O)C(C(C)C)NC(=O)C(C)NC(=O)C1CCCN1C(=O)C(CCCCN)NC(=O)C(CCCCN)NC(=O)C(CCCN=C(N)N)NC(=O)C(CCCN=C(N)N)N
CC(C)CC(C(=O)NC(CC(C)C)C(=O)NC(CC(=O)N)C(=O)NC(C(C)C)C(=O)NC(CC1CCCCC1)C(=O)NC(C(C)O)C(=O)N2CCCC2C(=O)NC(CCC(=O)N)C(=O)NC(CCCCN)C(=O)NC(C(C)O)C(=O)NC(CC(C)C)C(=O)NC(CCC(=O)O)C(=O)NC(CCC(=O)O)C(=O)NC(CC3CCCCC3)C(=O)NC(CCC(=O)N)C(=O)O)N
CC(C)CC(C(=O)NC(CC(C)C)C(=O)NC(CC(C)C)C(=O)NC(C(C)O)C(=O)NC(C(C)O)C(=O)NC(C(C)O)C(=O)NC(C(C)O)C(=O)NC(C(C)O)C(=O)NC(C(C)O)C(=O)NC(C(C)O)C(=O)NC(CS)C(=O)O)NC(=O)C(CC(C)C)NC(=O)C(CC(C)C)NC(=O)C(CC(C)C)NC(=O)C(CC(C)C)NC(=O)C(CC(C)C)NC(=O)C(C(C)O)NC(=O)C(C(C)O)N
CC(C)CC(C(=O)NC(CC(C)C)C(=O)NC(CC(C)C)C(=O)NC(CC(C)C)C(=O)NC(CCCCN)C(=O)NC(CC(C)C)C(=O)NC(CC(C)C)C(=O)NC(CC(C)C)C(=O)NC(CC(C)C)C(=O)NC(CCCCN)C(=O)NC(CC(C)C)C(=O)NC(CC(C)C)C(=O)NC(CC(C)C)C(=O)NC(CC(C)C)C(=O)NC(CCCCN)C(=O)NC(CC(C)C)C(=O)NC(CC(C)C)C(=O)NC(CC(C)C)C(=O)NC(CC(C)C)C(=O)O)NC(=O)C(CCCCN)N
CC(C)CC(C(=O)NC(CC(C)C)C(=O)NC(CC(C)C)C(=O)NC(CCCN=C(N)N)C(=O)NC(CC(C)C)C(=O)NC(CC(C)C)C(=O)NC(CCCCN)C(=O)NC(CCCCN)C(=O)NC(CC(C)C)C(=O)NC(CC(C)C)C(=O)NC(CCCN=C(N)N)C(=O)NC(CC(C)C)C(=O)NC(CC(C)C)C(=O)NC(CCCCN)C(=O)NC(CCCCN)C(=O)O)NC(=O)CN
CC(C)CC(C(=O)NC(CC(C)C)C(=O)NC(CC(C)C)C(=O)NC(CCCN=C(N)N)C(=O)NC(CC(C)C)C(=O)NC(CC(C)C)C(=O)NC(CCCCN)C(=O)NC(CCCCN)C(=O)NC(CC(C)C)C(=O)NC(CC(C)C)C(=O)NC(CCCN=C(N)N)C(=O)NC(CC(C)C)C(=O)NC(CC(C)C)C(=O)NC(CCCCN)C(=O)O)NC(=O)C(CCCCN)N
CC(C)CC(C(=O)NC(CC(C)C)C(=O)NC(CC(C)C)C(=O)NC(CCCNC(=N)N)C(=O)NC(CC(C)C)C(=O)NC(CC(C)C)C(=O)NC(CCCCN)C(=O)NC(CCCCN)C(=O)NC(CC(C)C)C(=O)NC(CC(C)C)C(=O)NC(CCCNC(=N)N)C(=O)NC(CC(C)C)C(=O)NC(CC(C)C)C(=O)NC(CCCCN)C(=O)NC(CCCCN)C(=O)O)NC(=O)CN
CC(C)CC(C(=O)NC(CC(C)C)C(=O)NC(CC(C)C)C(=O)NC(CCCNC(=N)N)C(=O)NC(CC(C)C)C(=O)NC(CC(C)C)C(=O)NC(CCCCN)C(=O)NC(CCCCN)C(=O)NC(CC(C)C)C(=O)NC(CC(C)C)C(=O)NC(CCCNC(=N)N)C(=O)NC(CC(C)C)C(=O)NC(CC(C)C)C(=O)NC(CCCCN)C(=O)O)NC(=O)C(CCCCN)N
CC(C)CC(C(=O)NC(CC(C)C)C(=O)NC(CC1=CN=CN1)C(=O)NC(CC(=O)N)C(=O)NC(CC(=O)N)C(=O)NC(CC(C)C)C(=O)NC(CCCN=C(N)N)C(=O)NC(CCCN=C(N)N)C(=O)O)NC(=O)C(CCCN=C(N)N)NC(=O)C(CCCCN)NC(=O)C(CO)NC(=O)C2CCCN2
CC(C)CC(C(=O)NC(CC(C)C)C(=O)NC(CCC(=O)O)C(=O)NC(CC(=O)O)C(=O)NC(CCC(=O)N)C(=O)NC(CCC(=O)N)C(=O)NC(C(C)C)C(=O)NC(CC1=CN=CN1)C(=O)NC(CC2CCCCC2)C(=O)NC(C(C)O)C(=O)N3CCCC3C(=O)O)NC(=O)C(CCCNC(=N)N)NC(=O)C(C)N
CC(C)CC(C(=O)NC(CC(C)C)C(=O)NC(CCC(=O)O)C(=O)NC(CC(=O)O)C(=O)NC(CCC(=O)N)C(=O)NC(CCC(=O)N)C(=O)NC(C(C)C)C(=O)NC(CC1=CN=CN1)C(=O)O)NC(=O)C(CCCN=C(N)N)NC(=O)C(C)NC(=O)C(CC(C)C)NC(=O)C(CC(C)C)NC(=O)C(C(C)C)N
CC(C)CC(C(=O)NC(CC(C)C)C(=O)NC(CCC(=O)O)C(=O)NC(CC(=O)O)C(=O)NC(CCC(=O)N)C(=O)NC(CCC(=O)N)C(=O)NC(C(C)C)C(=O)O)NC(=O)C(CCCNC(=N)N)NC(=O)C(C)NC(=O)C(CC(C)C)NC(=O)C(CC(C)C)NC(=O)C(C(C)C)NC(=O)C(CC1=CN=CN1)N
CC(C)CC(C(=O)NC(CC(C)C)C(=O)NC(CCC(=O)O)C(=O)NC(CC(=O)O)C(=O)NC(CCC(=O)N)C(=O)NC(CCC(=O)N)C(=O)O)NC(=O)C(CCCNC(=N)N)NC(=O)C(C)NC(=O)C(CC(C)C)NC(=O)C(CC(C)C)NC(=O)C(C(C)C)NC(=O)C(CC1=CN=CN1)NC(=O)C(CC2CCCCC2)N
CC(C)CC(C(=O)NC(CC(C)C)C(=O)NC(CCC(=O)O)C(=O)NC(CCCCN)C(=O)NC(CCCCN)C(=O)NC(CCCCN)C(=O)NC(CC(C)C)C(=O)NC(CCSC)C(=O)NC(C)C(=O)O)NC(=O)C(C)NC(=O)C(CC(=O)O)NC(=O)C(CO)NC(=O)C(C(C)C)NC(=O)C(CCCN=C(N)N)NC(=O)C(C(C)C)NC(=O)C(CCCCN)N
CC(C)CC(C(=O)NC(CC(C)C)C(=O)NC(CCC(=O)O)C(=O)NC(CCCCN)C(=O)NC(CCCCN)C(=O)NC(CCCCN)C(=O)NC(CC(C)C)C(=O)NC(CCSC)C(=O)NC(C)C(=O)O)NC(=O)C(C)NC(=O)C(CC(=O)O)NC(=O)C(CO)NC(=O)C(C(C)C)NC(=O)C(CCCNC(=N)N)NC(=O)C(C(C)C)NC(=O)C(CCCCN)N
CC(C)CC(C(=O)NC(CC(C)C)C(=O)NC(CCCN=C(N)N)C(=O)NC(CC(C)C)C(=O)NC(CC(C)C)C(=O)NC(CCCCN)C(=O)NC(CS)C(=O)O)NC(=O)C(CCCCN)NC(=O)C(CCCCN)NC(=O)C(CC(C)C)NC(=O)C(CC(C)C)NC(=O)C(CCCN=C(N)N)NC(=O)C(CC(C)C)NC(=O)C(CC(C)C)NC(=O)C(CC(C)C)NC(=O)C(CCCCN)NC(=O)C(CS)N
CC(C)CC(C(=O)NC(CC(C)C)C(=O)NC(CCCNC(=N)N)C(=O)NC(CC(=O)O)C(=O)NC(CO)C(=O)NC(CC1=CN=CN1)C(=O)NC(C(C)C)C(=O)NC(CC(C)C)C(=O)O)NC(=O)C(CCCCN)NC(=O)C(CO)NC(=O)C(CC(C)C)NC(=O)C(C(C)C)NC(=O)C(CCCNC(=N)N)N
CC(C)CC(C(=O)NC(CC(C)C)C(=O)NC(CCCNC(=N)N)C(=O)NC(CC(C)C)C(=O)NC(CC(C)C)C(=O)NC(CCCCN)C(=O)NC(CS)C(=O)O)NC(=O)C(CCCCN)NC(=O)C(CCCCN)NC(=O)C(CC(C)C)NC(=O)C(CC(C)C)NC(=O)C(CCCNC(=N)N)NC(=O)C(CC(C)C)NC(=O)C(CC(C)C)NC(=O)C(CC(C)C)NC(=O)C(CCCCN)NC(=O)C(CS)N
CC(C)CC(C(=O)NC(CC1=CC=CC=C1)C(=O)NC(CCC(=O)N)C(=O)O)NC(=O)C(CO)NC(=O)C(CCCCN)NC(=O)C(CCCCN)NC(=O)C(C(C)C)NC(=O)CNC(=O)C(C(C)O)NC(=O)C(CO)NC(=O)C(C(C)C)NC(=O)C(C(C)C)NC(=O)C(CO)NC(=O)C(CC(=O)N)NC(=O)C2CCC(=O)N2
CC(C)CC(C(=O)NC(CC1=CN=CN1)C(=O)NC(CC(=O)O)C(=O)NC(CC(=O)N)C(=O)NC(CC(C)C)C(=O)NC(CCCCN)C(=O)NC(CCC(=O)N)C(=O)NC(CC(C)C)C(=O)NC(CCSC)C(=O)NC(CC(C)C)C(=O)NC(CCC(=O)N)C(=O)O)NC(=O)CNC(=O)C(CCSC)N
CC(C)CC(C(=O)NC(CC1=CN=CN1)C(=O)NC(CCCCN)C(=O)NC(CCCN=C(N)N)C(=O)NC(CS)C(=O)NC(CCCN=C(N)N)C(=O)O)NC(=O)C(CS)NC(=O)C(CCCCN)NC(=O)C(CC2=CC=C(C=C2)O)NC(=O)C(CO)NC(=O)C(CCCCN)NC(=O)C(CCCN=C(N)N)N
CC(C)CC(C(=O)NC(CC1=CNC2=C1C=CC=C2)C(=O)NC(CC(C)C)C(=O)NC(CC(C)C)C(=O)NC(CCCNC(=N)N)C(=O)NC(CCCNC(=N)N)C(=O)NC(CCCNC(=N)N)C(=O)NC(CC3CCCCC3)C(=O)O)NC(=O)C(CCCNC(=N)N)NC(=O)C(CCCNC(=N)N)N
CC(C)CC(C(=O)NC(CC1=CNC2=C1C=CC=C2)C(=O)NC(CC3CCCCC3)C(=O)NC(CC(=O)N)C(=O)OC4=CC=C(C=C4)[N+](=O)[O-])NC(=O)C(CCCNC(=O)OC(C)(C)C)NC(=O)C(C(C)C)NC(=O)OCC5C6=C(C=CC=C6)C7=C5C=CC=C7
CC(C)CC(C(=O)NC(CC1=CNC2=C1C=CC=C2)C(=O)NC(CCCNC(=N)N)C(=O)NC(CC(C)C)C(=O)NC(CC(C)C)C(=O)NC(CCCNC(=O)N)C(=O)NC(CCCNC(=O)N)C(=O)NC(CC3CCCCC3)C(=O)O)NC(=O)C(CCCNC(=O)N)NC(=O)C(CCCNC(=N)N)N
CC(C)CC(C(=O)NC(CC1CCCCC1)C(=O)NC(CC2CCCCC2)C(=O)NC(CCC(=O)N)C(=O)NC(CC(=O)N)C(=O)NCC(=O)NC(CCCCN)C(=O)NC(C(C)C)C(=O)NC(CC3CCCCC3)C(=O)NC(CCC(=O)N)C(=O)NCC(=O)NC(CC(=O)N)C(=O)NC(CCC(=O)N)C(=O)NC(CC(=O)O)C(=O)O)N
CC(C)CC(C(=O)NC(CC1CCCCC1)C(=O)NC(CCCCN)C(=O)NC(CCC(=O)O)C(=O)NC(CC(C)C)C(=O)NC(CC(C)C)C(=O)NC(CC2CCCCC2)C(=O)NC(CO)C(=O)NC(CC(C)C)C(=O)NC(CCCNC(=N)N)C(=O)NC(CCCCN)C(=O)NC(CC3=CC=C(C=C3)O)C(=O)O)NC(=O)C(CCCNC(=N)N)NC(=O)C(CCCCN)N
CC(C)CC(C(=O)NC(CC1CCCCC1)C(=O)NC(CCCCN)C(=O)NC(CCC(=O)O)C(=O)NC(CC(C)C)C(=O)NC(CC(C)C)C(=O)NC(CCCCN)C(=O)NC(CO)C(=O)NC(CC(C)C)C(=O)NC(CCCNC(=N)N)C(=O)NC(CCCCN)C(=O)NC(CC2=CC=C(C=C2)O)C(=O)O)NC(=O)C(CCCNC(=N)N)NC(=O)C(CCCCN)N
CC(C)CC(C(=O)NC(CCC(=O)N)C(=O)NC(CC(=O)N)C(=O)NC(CC(=O)N)C(=O)NC(CCC(=O)O)C(=O)NC(C(C)C)C(=O)O)NC(=O)C(CCCN=C(N)N)NC(=O)C(CCCN=C(N)N)NC(=O)C(CCCCN)NC(=O)C(C(C)O)NC(=O)C(CC(=O)O)N
CC(C)CC(C(=O)NC(CCC(=O)N)C(=O)NC(CC(=O)O)C(=O)NC(CC(=O)O)C(=O)NC(CO)C(=O)NC(CCCCN)C(=O)NC(C(C)C)C(=O)NC(CC1CCCCC1)C(=O)NC(CCCCN)C(=O)NC(CCC(=O)O)C(=O)NCC(=O)NC(CO)C(=O)NC(CS)C(=O)O)NC(=O)CNC(=O)C(CC2CCCCC2)N
CC(C)CC(C(=O)NC(CCC(=O)N)C(=O)NC(CC(C)C)C(=O)N1CCCC1C(=O)NC(CO)C(=O)NC(CCCCN)C(=O)NC(CO)C(=O)NC(CCC(=O)O)C(=O)NC(CCCN=C(N)N)C(=O)NC(C)C(=O)NC(CCCCN)C(=O)O)NC(=O)C(C(C)C)NC(=O)C(C(C)O)NC(=O)C(CCCN=C(N)N)N
CC(C)CC(C(=O)NC(CCC(=O)N)C(=O)NC(CC(C)C)C(=O)N1CCCC1C(=O)NC(CO)C(=O)NC(CCCCN)C(=O)NC(CO)C(=O)NC(CCC(=O)O)C(=O)NC(CCCNC(=N)N)C(=O)NC(C)C(=O)NC(CCCCN)C(=O)O)NC(=O)C(C(C)C)NC(=O)C(C(C)O)NC(=O)C(CCCNC(=N)N)N
CC(C)CC(C(=O)NC(CCC(=O)N)C(=O)NC(CC1=CN=CN1)C(=O)NC(CC(=O)N)C(=O)NC(CCCN=C(N)N)C(=O)NC(CS)C(=O)NC(CO)C(=O)NC(C(C)O)C(=O)O)NC(=O)C(CS)NC(=O)C(CCCCN)NC(=O)C(CCC(=O)N)NC(=O)C(CC(=O)N)NC(=O)CN
CC(C)CC(C(=O)NC(CCC(=O)N)C(=O)NC(CC1=CN=CN1)C(=O)NC(CC(=O)N)C(=O)NC(CCCNC(=N)N)C(=O)NC(CS)C(=O)NC(CO)C(=O)NC(C(C)O)C(=O)O)NC(=O)C(CS)NC(=O)C(CCCCN)NC(=O)C(CCC(=O)N)NC(=O)C(CC(=O)N)NC(=O)CN
CC(C)CC(C(=O)NC(CCC(=O)N)C(=O)NC(CC1=CN=CN1)C(=O)NC(CC(C)C)C(=O)NC(CS)C(=O)NC(CCC(=O)O)C(=O)NC(CCCCN)C(=O)NC(CC2=CC=C(C=C2)O)C(=O)NC(CC3=CC=CC=C3)C(=O)O)NC(=O)C4CCCN4C(=O)CNC(=O)C(C)NC(=O)C(CCCNC(=N)N)NC(=O)C(CS)N
CC(C)CC(C(=O)NC(CCC(=O)N)C(=O)NC(CCCCN)C(=O)NC(CC(=O)O)C(=O)NC(CCC(=O)O)C(=O)N1CCCC1C(=O)NC(CC(=O)N)C(=O)NCC(=O)NC(CCCN=C(N)N)C(=O)NC(C)C(=O)O)NC(=O)C(CC(=O)N)NC(=O)C(CC(C)C)NC(=O)C(CO)N
CC(C)CC(C(=O)NC(CCC(=O)N)C(=O)NC(CCCNC(=N)N)C(=O)NC(CC1CCCCC1)C(=O)NC(CC(C)C)C(=O)O)NC(=O)C(CCC(=O)N)NC(=O)CNC(=O)C(CC(=O)O)NC(=O)CNC(=O)C(CCC(=O)N)NC(=O)C(CS)NC(=O)C(C(C)C)NC(=O)C(CCCCN)N
CC(C)CC(C(=O)NC(CCC(=O)N)C(=O)NCC(=O)NC(CC(C)C)C(=O)NC(C(C)C)C(=O)NC(CO)C(=O)NC(CC1=CC=CC=C1)C(=O)NC(C)C(=O)NCC(=O)NC(CO)C(=O)NC(CS)C(=O)NC(C(C)O)C(=O)NC(CS)C(=O)NC(C)C(=O)NC(CCC(=O)N)C(=O)NC(CCCCN)C(=O)O)N
CC(C)CC(C(=O)NC(CCC(=O)N)C(=O)NCC(=O)NC(CC(C)C)C(=O)NC(C(C)C)C(=O)NC(CO)C(=O)NC(CC1CCCCC1)C(=O)NC(CC2CCCCC2)C(=O)NCC(=O)NC(CO)C(=O)NC(CS)C(=O)NC(C(C)O)C(=O)NC(CS)C(=O)NC(C)C(=O)NC(CCC(=O)N)C(=O)NC(CCCCN)C(=O)O)N
CC(C)CC(C(=O)NC(CCC(=O)N)C(=O)NCC(=O)NC(CCCNC(=N)N)C(=O)NC(CC(C)C)C(=O)NC(CCC(=O)N)C(=O)NC(CCCNC(=N)N)C(=O)NC(CC(C)C)C(=O)NC(CC(C)C)C(=O)NC(CCC(=O)N)C=O)NC(=O)CNC(=O)C1CCCN1C(=O)C2CCCN2C(=O)CNC(=O)C(CO)NC(=O)C(CCCNC(=N)N)N
CC(C)CC(C(=O)NC(CCC(=O)N)C(=O)O)NC(=O)CNC(=O)C(C)NC(=O)C(C)NC(=O)C(CC(=O)O)NC(=O)C(CC(=O)O)NC(=O)C(CCCCN)NC(=O)C(C)NC(=O)C(CO)NC(=O)C(CC(=O)N)NC(=O)C(CC1CCCCC1)NC(=O)C(CCCNC(=N)N)N
CC(C)CC(C(=O)NC(CCC(=O)O)C(=O)NC(C)C(=O)NC(C(C)O)C(=O)N1CCCC1C(=O)NC(CCC(=O)O)C(=O)NC(CC(=O)O)C(=O)NC(CC(=O)O)C(=O)NC(CC2CCCCC2)C(=O)O)NC(=O)C(CCC(=O)O)NC(=O)C(CCC(=O)O)NC(=O)C(CCC(=O)O)N
CC(C)CC(C(=O)NC(CCC(=O)O)C(=O)NC(C)C(=O)NC(CC(=O)O)C(=O)NCC(=O)O)NC(=O)C(CO)NC(=O)C(CCCCN)NC(=O)CNC(=O)C(C(C)O)NC(=O)C(CC(C)C)NC(=O)OCC1C2=C(C=CC=C2)C3=C1C=C(C=C3)[N+](=O)[O-]
CC(C)CC(C(=O)NC(CCC(=O)O)C(=O)NC(C)C(=O)NC(CC(=O)O)C(=O)NCC(=O)O)NC(=O)C(CO)NC(=O)C(CCCCN)NC(=O)CNC(=O)C(C(C)O)NC(=O)C(CC(C)C)NC(=O)OCC1C2=CC=CC=C2C3=C1C=C(C=C3)[N+](=O)[O-]
CC(C)CC(C(=O)NC(CCC(=O)O)C(=O)NC(CC(=O)O)C(=O)NC(CCCCN)C(=O)NC(C(C)C)C(=O)NC(CCCCN)C(=O)NC(C)C(=O)NC(CC(C)C)C(=O)NC(CS)C(=O)NC(C)C(=O)NC(CCC(=O)O)C(=O)NC(C)C(=O)O)NC(=O)C(C)NC(=O)C(C)NC(=O)C(CC(C)C)NC(=O)C(CC(=O)O)N
CC(C)CC(C(=O)NC(CCC(=O)O)C(=O)NC(CC(=O)O)C(=O)NCC(=O)NC(CO)C(=O)N1CCCC1C(=O)NC(CCCN=C(N)N)C(=O)NC(C(C)O)C(=O)NCC(=O)NC(CCC(=O)N)C(=O)NC(C)C(=O)O)NC(=O)C(CCCN=C(N)N)NC(=O)CN
CC(C)CC(C(=O)NC(CCC(=O)O)C(=O)NC(CC(C)C)C(=O)NC(CCC(=O)N)C(=O)NC(CC1CCCCC1)C(=O)NC(CCCNC(=N)N)C(=O)NC(CCCNC(=N)N)C(=O)NC(C(C)C)C(=O)NC(CCCCN)C(=O)O)NC(=O)C(CCC(=O)O)NC(=O)CNC(=O)C(C)NC(=O)CN
CC(C)CC(C(=O)NC(CCC(=O)O)C(=O)NC(CCC(=O)O)C(=O)NC(CC(C)C)C(=O)NC(CC(C)C)C(=O)NC(CCCCN)C(=O)NC(CCCCN)C(=O)NCC(=O)N)NC(=O)C(CCCCN)NC(=O)C(CCCCN)NC(=O)C(CC(C)C)NC(=O)C(CC(C)C)NC(=O)C(CCC(=O)O)NC(=O)C(CCC(=O)O)NC(=O)CCl
CC(C)CC(C(=O)NC(CCC(=O)O)C(=O)NC(CCCCN)C(=O)NC(C(C)C)C(=O)NC(C(C)O)C(=O)NC(CS)C(=O)NC(CCC(=O)O)C(=O)N1CCCC1C(=O)NC(CCC(=O)N)C(=O)NC(CCCCN)C(=O)O)NC(=O)CNC(=O)C(CCCCN)NC(=O)C(CO)NC(=O)C(CCC(=O)O)NC(=O)C(C(C)C)N
CC(C)CC(C(=O)NC(CCC(=O)O)C(=O)NC(CCCCN)C(=O)NC(CC1CCCCC1)C(=O)NC(CC(=O)O)C(=O)NC(CCCCN)C(=O)O)NC(=O)C(C)NC(=O)C(CCC(=O)O)NC(=O)C(CC(=O)O)NC(=O)C(CC(=O)O)NC(=O)C(C(C)C)NC(=O)C(CCC(=O)O)NC(=O)C2CCCN2C(=O)C(C(C)O)N
CC(C)CC(C(=O)NC(CCC(=O)O)C(=O)NC(CCCCN)C(=O)NC(CO)C(=O)NC(CS)C(=O)NC(CCC(=O)N)C(=O)NC(CCC(=O)O)C(=O)NC(C(C)C)C(=O)NC(CC1CCCCC1)C(=O)NC(CC2CCCCC2)C(=O)NC(CC(C)C)C(=O)NCC(=O)NC(CCC(=O)N)C(=O)O)NC(=O)C(CCSC)N
CC(C)CC(C(=O)NC(CCC(=O)O)C(=O)NC(CS)C(=O)NC(CC(=O)N)C(=O)NCC(=O)NC(C)C(=O)O)NC(=O)C(CCCNC(=N)N)NC(=O)C1CCCN1C(=O)C(CC(C)C)NC(=O)C(CC(C)C)NC(=O)C(CC(C)C)NC(=O)C(CO)NC(=O)C(CC2CCCCC2)NC(=O)C(CCC(=O)O)NC(=O)C(CCSC)N
CC(C)CC(C(=O)NC(CCC(=O)O)C(=O)NCC(=O)NC(C(C)O)C(=O)NC(C(C)O)C(=O)NC(C(C)O)C(=O)NC(CCCCN)C(=O)O)NC(=O)C(CCC(=O)O)NC(=O)CNC(=O)C(CCC(=O)O)NC(=O)C(CCCCN)NC(=O)C(CCC(=O)O)NC(=O)C1CCCN1C(=O)C(C(C)O)NC(=O)C(CO)N
CC(C)CC(C(=O)NC(CCC(=O)O)C(=O)NCC(=O)NC(CCC(=O)N)C(=O)NC(CCC(=O)O)C(=O)N1CCCC1C(=O)NC(CCC(=O)O)C(=O)NC(CCC(=O)O)C(=O)NC(C(C)O)C(=O)NC(C)C(=O)NC(C)C(=O)O)NC(=O)C(C(C)C)NC(=O)C(C)NC(=O)C(C)NC(=O)C(CCSC)N
CC(C)CC(C(=O)NC(CCCCN)C(=O)N)NC(=O)C(CC1=CNC=N1)NC(=O)C(CO)NC(=O)C(CO)NC(=O)C(CC2=CNC=N2)NC(=O)C(C)NC(=O)C(CCCNC(=N)N)NC(=O)C(CO)NC(=O)CNC(CSC(C3CCCCC3)(C4CCCCC4)C5CCCCC5)C6=C(C=CC=C6)[N+](=O)[O-]
CC(C)CC(C(=O)NC(CCCCN)C(=O)NC(CC(C)C)C(=O)NC(C)C(=O)O)NC(=O)C(C)NC(=O)C(C)NC(=O)C(CCCCN)NC(=O)C(CC(C)C)NC(=O)C(C)NC(=O)C(CCCCN)NC(=O)C(CC(C)C)NC(=O)C(C)NC(=O)C(CC(C)C)NC(=O)C(CCCCN)NC(=O)C(CC(C)C)NC(=O)C(C)NC(=O)C(CC(C)C)NC(=O)C(CCCCN)N
CC(C)CC(C(=O)NC(CCCCN)C(=O)NC(CC(C)C)C(=O)NC(CCCCN)C(=O)NC(CC(C)C)C(=O)NC(CCCCN)C(=O)NC(CC(C)C)C(=O)NC(CCCCN)C(=O)NC(CC(C)C)C(=O)NC(CCCCN)C(=O)NC(CC(C)C)C(=O)NC(CCCCN)C(=O)NC(CC(C)C)C(=O)NC(CCCCN)C(=O)NC(CC(C)C)C(=O)NC(CCCCN)C(=O)NC(CC(C)C)C(=O)NC(CCCCN)C(=O)NC(CC(C)C)C(=O)NC(CCCCN)C(=O)NC(CC(C)C)C(=O)NC(CCCCN)C(=O)O)N
CC(C)CC(C(=O)NC(CCCCN)C(=O)NC(CC(C)C)C(=O)NC(CCCCN)C(=O)NC(CC(C)C)C(=O)NC(CCCCN)C(=O)NC(CC(C)C)C(=O)NC(CCCCN)C(=O)NC(CC(C)C)C(=O)NC(CCCCN)C(=O)NC(CC(C)C)C(=O)NC(CCCCN)C(=O)NC(CC(C)C)C(=O)NC(CCCCN)C(=O)NC(CC(C)C)C(=O)NC(CCCCN)C(=O)NC(CC(C)C)C(=O)NC(CCCCN)C(=O)O)N
CC(C)CC(C(=O)NC(CCCCN)C(=O)NC(CCCCN)C(=O)NC(CC(C)C)C(=O)NC(CC(C)C)C(=O)NC(CCCCN)C(=O)NC(CCCCN)C(=O)NC(CC(C)C)C(=O)NC(CC(C)C)C(=O)NC(CCCCN)C(=O)NC(CCCCN)C(=O)NC(CC(C)C)C(=O)NC(CC(C)C)C(=O)NC(CCCCN)C(=O)NC(CCCCN)C(=O)NC(CC(C)C)C(=O)NC(CC(C)C)C(=O)NC(CCCCN)C(=O)NC(CCCCN)C(=O)NC(CC(C)C)C(=O)O)N
CC(C)CC(C(=O)NC(CCCCN)C(=O)NC(CCCCN)C(=O)NC(CO)C(=O)NC(CC(C)C)C(=O)NC(CCCNC(=N)N)C(=O)NC(CCCCN)C(=O)NC(CC1=CC=C(C=C1)O)C(=O)O)NC(=O)C(CCC(=O)O)NC(=O)C(CCCCN)NC(=O)C(CC2CCCCC2)NC(=O)C(CC(C)C)NC(=O)C(CCCNC(=N)N)NC(=O)C(CCCCN)N
CC(C)CC(C(=O)NC(CCCCN)C(=O)NCC(=O)NC(C)C(=O)NCC(=O)NC(CO)C(=O)NC(CC1=CC=C(C=C1)[N+](=O)[O-])C(=O)NC(CC(=O)O)C(=O)N)NC(=O)C(CCCCN)NC(=O)C(CCCN=C(N)N)NC(=O)C2=CC=C(C=C2)N
CC(C)CC(C(=O)NC(CCCCN)C(=O)NCC(=O)NC(CCC(=O)O)C(=O)NC(C)C(=O)NC(CCSC)C(=O)NC(CC1=CN=CN1)C(=O)NCC(=O)O)NC(=O)C(CCC(=O)N)NC(=O)C(CS)NC(=O)C(CCCCN)NC(=O)C(CC(=O)O)NC(=O)C(CS)NC(=O)C(CO)NC(=O)C(C)N
CC(C)CC(C(=O)NC(CCCCN)C(=O)NCC(=O)NC(CCCCN)C(=O)NC(CCCCN)C(=O)NC(CCCCN)C(=O)NC(CCCN=C(N)N)C(=O)NC(CCCCN)C(=O)NC(CCCCN)C(=O)NCC(=O)O)NC(=O)CNC(=O)C(CCCCN)NC(=O)C(CCCCN)NC(=O)C(CCCN=C(N)N)NC(=O)C(CC(=O)O)NC(=O)C1CCCN1
CC(C)CC(C(=O)NC(CCCCN)C(=O)NCC(=O)NC(CCCCN)C(=O)NC(CCCCN)C(=O)NC(CCCCN)C(=O)NC(CCCNC(=N)N)C(=O)NC(CCCCN)C(=O)NC(CCCCN)C(=O)NCC(=O)O)NC(=O)CNC(=O)C(CCCCN)NC(=O)C(CCCCN)NC(=O)C(CCCNC(=N)N)NC(=O)C(CC(=O)O)NC(=O)C1CCCN1
CC(C)CC(C(=O)NC(CCCN=C(N)N)C(=O)NC(CC1=CN=CN1)C(=O)NC(C)C(=O)NC(C(CCCN)C(C)C)C(=O)NC(CO)C(=O)N)NC(=O)C(CC2=CN=CN2)NC(=O)C(CC(=O)N)NC(=O)C(CCC(=O)O)NC(=O)C(CO)NC(=O)C(CCCCC(=O)O)NC(=O)C(C(C)O)N
CC(C)CC(C(=O)NC(CCCN=C(N)N)C(=O)NC(CCCN=C(N)N)C(=O)N1CCCC1C(=O)NC(CO)C(=O)NC(CC(=O)O)C(=O)NC(CCCN=C(N)N)C(=O)NC(CCC(=O)O)C(=O)NC(CC(C)C)C(=O)NC(CO)C(=O)NC(CCC(=O)O)C(=O)O)NC(=O)C(CCC(=O)N)N
CC(C)CC(C(=O)NC(CCCN=C(N)N)C(=O)NC(CCCN=C(N)N)C(=O)NC(CC(C)C)C(=O)NC(CCCN=C(N)N)C(=O)NC(CCCN=C(N)N)C(=O)NC(CC(C)C)C(=O)NC(CCCN=C(N)N)C(=O)NC(CCCN=C(N)N)C(=O)O)NC(=O)C(CCCN=C(N)N)N
CC(C)CC(C(=O)NC(CCCN=C(N)N)C(=O)NC(CCCN=C(N)N)C(=O)NC(CCCN=C(N)N)C(=O)NC(COP(=O)(O)O)C(=O)NC(CCCN=C(N)N)C(=O)NC(CO)C(=O)O)NC(=O)C(CCCN=C(N)N)NC(=O)C(CO)NC(=O)C(CCCN=C(N)N)N
CC(C)CC(C(=O)NC(CCCN=C(N)N)C(=O)NC(CO)C(=O)NC(C)C(=O)NC(C(C)C)C(=O)NC(CCC(=O)O)C(=O)O)NC(=O)C(C(C)O)NC(=O)C(CCC(=O)O)NC(=O)C(C(C)C)NC(=O)C(CCCCN)NC(=O)C(CO)NC(=O)C(CCSC)NC(=O)C(CCCCN)NC(=O)C(CCCCN)NC(=O)C(CC(=O)N)N
CC(C)CC(C(=O)NC(CCCN=C(N)N)C(=O)NC(CS)C(=O)NC(CCCN=C(N)N)C(=O)O)NC(=O)C(CC(=O)O)NC(=O)CNC(=O)C(CCCN=C(N)N)NC(=O)C(CC1=CN=CN1)NC(=O)CNC(=O)C(C2(CCCCC2)S)NC(=O)C(CCCN=C(N)N)N
CC(C)CC(C(=O)NC(CCCNC(=N)N)C(=O)NC(C)C(=O)NC(CC(C)C)C(=O)N1CCCC1C(=O)NC(CCCNC(=N)N)C(=O)NC(CC(=O)N)C(=O)NC(CC2CCCCC2)C(=O)NC(CC(=O)N)C(=O)O)NC(=O)C(C)NC(=O)C(CCCCN)NC(=O)C(CCCCN)NC(=O)C(CC3CCCCC3)NC(=O)C(CC(=O)O)N
CC(C)CC(C(=O)NC(CCCNC(=N)N)C(=O)NC(CC1=CNC2=C1C=CC=C2)C(=O)NC(CCCNC(=N)N)C(=O)NC(CC(C)C)C(=O)NC(CCCNC(=N)N)C(=O)NC(CC(C)C)C(=O)NC(CCCNC(=N)N)C(=O)NC(CC3CCCCC3)C(=O)O)NC(=O)C(CCCNC(=N)N)N
CC(C)CC(C(=O)NC(CCCNC(=N)N)C(=O)NC(CC1CCCCC1)C(=O)NC(CC2CCCCC2)C(=O)NC(C(C)C)C(=O)NC(CC3CCCCC3)C(=O)O)NC(=O)C(CC(=O)N)NC(=O)C(CCC(=O)N)NC(=O)C(CC(C)C)NC(=O)C(C(C)C)NC(=O)CNC(=O)C(CCC(=O)N)NC(=O)C(CC4CCCCC4)N
CC(C)CC(C(=O)NC(CCCNC(=N)N)C(=O)NC(CC1CCCCC1)C(=O)NCC(=O)NC(CCCNC(=N)N)C(=O)NC(CC2CCCCC2)C(=O)NC(CC(C)C)C(=O)N3CCCC3C(=O)NC(C(C)O)C(=O)NC(CC(C)C)C(=O)NC(CC(C)C)C(=O)NC(CCC(=O)N)C(=O)NC(C(C)O)C(=O)NC(CC(C)C)C(=O)O)NC(=O)C(CC4CCCCC4)NC(=O)CN
CC(C)CC(C(=O)NC(CCCNC(=N)N)C(=O)NC(CCC(=O)O)C(=O)NC(CC1=CN=CN1)C(=O)NC(C(C)C)C(=O)N2CCCC2C(=O)NC(CC(=O)N)C(=O)NCC(=O)NC(C)C(=O)NC(C)C(=O)NC(CC(=O)N)C(=O)NC(CCCCN)C(=O)O)NC(=O)C(C(C)O)NC(=O)C(C)NC(=O)C(CC3=CC=CC=C3)N
CC(C)CC(C(=O)NC(CCCNC(=N)N)C(=O)NC(CCCNC(=N)N)C(=O)NC(CC(C)C)C(=O)NC(CCCNC(=N)N)C(=O)NC(CCCNC(=N)N)C(=O)NC(CC(C)C)C(=O)NC(CCCNC(=N)N)C(=O)NC(CCCNC(=N)N)C(=O)O)NC(=O)C(CCCNC(=N)N)N
CC(C)CC(C(=O)NC(CCCNC(=N)N)C(=O)NC(CO)C(=O)NC(C)C(=O)NC(C(C)C)C(=O)NC(CCC(=O)O)C(=O)O)NC(=O)C(C(C)O)NC(=O)C(CCC(=O)O)NC(=O)C(C(C)C)NC(=O)C(CCCCN)NC(=O)C(CO)NC(=O)C(CCSC)NC(=O)C(CCCCN)NC(=O)C(CCCCN)NC(=O)C(CC(=O)N)N
CC(C)CC(C(=O)NC(CCCNC(=N)N)C(=O)NC(CO)C(=O)NC(CC1CCCCC1)C(=O)NC(CCCCN)C(=O)NC(CCC(=O)O)C(=O)NC(CC2CCCCC2)C(=O)NC(CC(C)C)C(=O)NC(CCC(=O)N)C(=O)NC(CO)C(=O)NC(CO)C(=O)NC(CC(C)C)C(=O)NC(CCCNC(=N)N)C(=O)NC(C)C(=O)NC(CC(C)C)C(=O)O)N
CC(C)CC(C(=O)NC(CCCNC(=N)N)C(=O)NCC(=O)NC(CC(=O)O)C(=O)NC(CC(=O)N)C(=O)N1CCCC1C(=O)NC(CCC(=O)N)C(=O)NCC(=O)O)NC(=O)C(C)NC(=O)C(CC2CCCCC2)NC(=O)C(C(C)O)NC(=O)CNC(=O)C(C)NC(=O)C(CCC(=O)N)N
CC(C)CC(C(=O)NC(CCCNC(=N)N)C(=O)O)NC(=O)C(CCCNC(=N)N)NC(=O)C(CCCNC(=N)N)NC(=O)C(C(C)C)NC(=O)C(CCC(=O)N)NC(=O)C(CCC(=O)O)NC(=O)C(CC1CCCCC1)NC(=O)C(CC2CCCCC2)NC(=O)C(C(C)O)NC(=O)C(CCSC)NC=O
CC(C)CC(C(=O)NC(CCCNC(=O)N)C(=O)NC(CCSC)C(=O)NC(CCSC)C(=O)NC(CCCN=C(N)N)C(=O)O)NC(=O)C(CCCNC(=O)N)NC(=O)C(CCCN=C(N)N)NC(=O)C(C(C)C)NC(=O)C(CC(C)C)NC(=O)C(CC1=CC=C(C=C1)O)NC(=O)C(C(C)C)NC(=O)CN
CC(C)CC(C(=O)NC(CCCNC(=O)N)C(=O)NC(CCSC)C(=O)NC(CCSC)C(=O)NC(CCCNC(=N)N)C(=O)O)NC(=O)C(CCCNC(=O)N)NC(=O)C(CCCNC(=N)N)NC(=O)C(C(C)C)NC(=O)C(CC(C)C)NC(=O)C(CC1=CC=C(C=C1)O)NC(=O)C(C(C)C)NC(=O)CN
CC(C)CC(C(=O)NC(CCSC)C(=O)N)NC(=O)CNC(=O)C(CC1CCCCC1)NC(=O)C(CC2CCCCC2)NC(=O)C(CCC(=O)N)NC(=O)C(CCC(=O)N)NC(=O)C3CCCN3C(=O)C(CCCCN)NC(=O)C4CCCN4C(=O)C(CCCNC(=N)N)NC(=O)C(CCCNC(=N)N)NC(=O)C(CC(C)C)NC(=O)C(CCCNC(=N)N)N
CC(C)CC(C(=O)NC(CCSC)C(=O)NC(CCCCN)C(=O)NC(CCCN=C(N)N)C(=O)O)NC(=O)C(CCCCN)NC(=O)C(CO)NC(=O)C(C(C)O)NC(=O)C(CCCN=C(N)N)NC(=O)C(CCCN=C(N)N)NC(=O)C(CCC(=O)N)NC(=O)C(CCCN=C(N)N)NC(=O)C(CCCN=C(N)N)N
CC(C)CC(C(=O)NC(CCSC)C(=O)NC(CCCCN)C(=O)NC(CCCNC(=N)N)C(=O)O)NC(=O)C(CCCCN)NC(=O)C(CO)NC(=O)C(C(C)O)NC(=O)C(CCCNC(=N)N)NC(=O)C(CCCNC(=N)N)NC(=O)C(CCC(=O)N)NC(=O)C(CCCNC(=N)N)NC(=O)C(CCCNC(=N)N)N
CC(C)CC(C(=O)NC(CCSC)C(=O)NC(CCCCN)C(=O)NC(CCCNC(=N)N)C(=O)O)NC(=O)C(CCCCN)NC(=O)C(CO)NC(=O)C(C(C)O)NC(=O)C(CCCNC(=N)N)NC(=O)C(CCCNC(=N)N)NC(=O)C(CCC(=O)O)NC(=O)C(CCCNC(=N)N)NC(=O)C(CCCNC(=N)N)N
CC(C)CC(C(=O)NC(CO)C(=O)N1CCCC1C(=O)NCC(=O)NC(CCC(=O)O)C(=O)NC(CCCNC(=N)N)C(=O)NC(C)C(=O)NC(C(C)O)C(=O)NC(CC(C)C)C(=O)NC(CO)C(=O)O)NC(=O)C(CO)NC(=O)C(CC(C)C)NC(=O)C(C(C)O)NC(=O)CNC(=O)C2CCCN2C(=O)C(CO)NC(=O)C(CCC(=O)N)NC(=O)C(C(C)O)N
CC(C)CC(C(=O)NC(CO)C(=O)NC(C(C)C)C(=O)NC(CS)C(=O)NC(CCC(=O)O)C(=O)NC(C(C)C)C(=O)NC(CS)C(=O)NCC(=O)NCC(=O)NC(C(C)C)C(=O)NC(CC1=CC=CC=C1)C(=O)NC(C(C)C)C(=O)NC(CCCNC(=N)N)C(=O)NC(CCCNC(=N)N)C(=O)NC(CS)C(=O)O)NC(=O)C(C(C)C)N
CC(C)CC(C(=O)NC(CO)C(=O)NC(C(C)O)C(=O)NC(C(C)C)C(=O)NC(CC(C)C)C(=O)NC(C(C)C)C(=O)NC(CC(C)C)C(=O)NC(CC(=O)N)C(=O)NC(CCCN=C(N)N)C(=O)NC(CC(C)C)C(=O)NC(CCCCN)C(=O)NC(C(C)C)C(=O)NCC(=O)O)NC(=O)C(C)NC(=O)C(CCC(=O)O)NC(=O)CN
CC(C)CC(C(=O)NC(CO)C(=O)NC(C(C)O)C(=O)NC(C(C)C)C(=O)NC(CC(C)C)C(=O)NC(C(C)C)C(=O)NC(CC(C)C)C(=O)NC(CC(=O)N)C(=O)NC(CCCNC(=N)N)C(=O)NC(CC(C)C)C(=O)NC(CCCCN)C(=O)NC(C(C)C)C(=O)NCC(=O)O)NC(=O)C(C)NC(=O)C(CCC(=O)O)NC(=O)CN
CC(C)CC(C(=O)NC(CO)C(=O)NC(C(C)O)C(=O)NC(C)C(=O)NC(C)C(=O)NC(C(C)O)C(=O)NC(C)C(=O)NC(CCCNC(=N)N)C(=O)NC(CC(C)C)C(=O)NC(CC(C)C)C(=O)NC(C)C(=O)NC(C)C(=O)NC(CC1CCCCC1)C(=O)NC(CC(C)C)C(=O)NC(C)C(=O)NC(CCCNC(=N)N)C(=O)NC(CO)C(=O)O)N
CC(C)CC(C(=O)NC(CO)C(=O)NC(C(C)O)C(=O)NC(CC(C)C)C(=O)NC(C(C)C)C(=O)NC(CC(C)C)C(=O)NC(CC(=O)N)C(=O)NC(CCCN=C(N)N)C(=O)NC(CC(C)C)C(=O)NC(CCCCN)C(=O)NC(C(C)C)C(=O)NCC(=O)O)NC(=O)C(C)NC(=O)C(CCC(=O)O)NC(=O)CN
CC(C)CC(C(=O)NC(CO)C(=O)NC(C(C)O)C(=O)NC(CC(C)C)C(=O)NC(C(C)C)C(=O)NC(CC(C)C)C(=O)NC(CC(=O)N)C(=O)NC(CCCNC(=N)N)C(=O)NC(CC(C)C)C(=O)NC(CCCCN)C(=O)NC(C(C)C)C(=O)NCC(=O)O)NC(=O)C(C)NC(=O)C(CCC(=O)O)NC(=O)CN
CC(C)CC(C(=O)NC(CO)C(=O)NC(C)C(=O)NC(C(C)C)C(=O)NC(CC(C)C)C(=O)NC(C(C)C)C(=O)NC(CO)C(=O)NCC(=O)NC(C(C)C)C(=O)NC(C(C)O)C(=O)NC(CC(C)C)C(=O)NC(CO)C(=O)NC(CO)C(=O)NC(C)C(=O)NC(C(C)O)C(=O)NC(C(C)O)C(=O)NC(CC(C)C)C(=O)NC(CO)C(=O)NC(C)C(=O)O)N
CC(C)CC(C(=O)NC(CO)C(=O)NC(CC1=CC=C(C=C1)O)C(=O)NC(CO)C(=O)NC(CCCNC(=O)N)C(=O)NC(CCCNC(=O)N)C(=O)NC(CCCNC(=N)N)C(=O)NC(CC2CCCCC2)C(=O)O)NC(=O)C(CCCNC(=N)N)NC(=O)C(CCCNC(=N)N)N
CC(C)CC(C(=O)NC(CO)C(=O)NC(CC1=CC=C(C=C1)O)C(=O)NC(CO)C(=O)NC(CCCNC(=O)N)C(=O)NC(CCCNC(=O)N)C(=O)NC(CCCNC(=N)N)C(=O)NC(CC2CCCCC2)C(=O)O)NC(=O)C(CCCNC(=O)N)NC(=O)C(CCCNC(=N)N)N
CC(C)CC(C(=O)NC(CO)C(=O)NC(CC1=CC=C(C=C1)O)C(=O)NC(CO)C(=O)NC(CCCNC(=O)N)C(=O)NC(CCCNC(=O)N)C(=O)NC(CCCNC(=O)N)C(=O)NC(CC2CCCCC2)C(=O)O)NC(=O)C(CCCNC(=N)N)NC(=O)C(CCCNC(=N)N)N
CC(C)CC(C(=O)NC(CO)C(=O)NC(CC1CCCCC1)C(=O)NC(CCC(=O)N)C(=O)NC(CC2=CN=CN2)C(=O)NC(CC(C)C)C(=O)NC(CC(C)C)C(=O)NC(CCCNC(=N)N)C(=O)NCC(=O)NC(CCCCN)C(=O)NC(C(C)C)C(=O)NC(CCCNC(=N)N)C(=O)NC(CC3CCCCC3)C(=O)O)N
CC(C)CC(C(=O)NC(CO)C(=O)NC(CCC(=O)N)C(=O)NC(CCC(=O)O)C(=O)NC(C(C)OP(=O)(O)[O-])C(=O)NC(CC1CCCCC1)C(=O)NC(CO)C(=O)NC(C)C(=O)NC(CC(C)C)C(=O)NC(CC2=CNC3=C2C=CC=C3)C(=O)NC(CCCCN)C(=O)NC(CC(C)C)C(=O)O)NC(=O)C4CCCN4C(=O)C5CCCN5C(=O)C(C)N
CC(C)CC(C(=O)NC(CO)C(=O)NC(CS)C(=O)NC(CO)C(=O)NC(CCCCN)C(=O)NC(CS)C(=O)NC(CCCN=C(N)N)C(=O)NC(CCCCN)C(=O)NC(CCC(=O)O)C(=O)NC(C(C)O)C(=O)NCC(=O)NC(CCC(=O)N)C(=O)O)NC(=O)C(CS)NC(=O)C(CC1=CN=CN1)N
CC(C)CC(C(=O)NC(CO)C(=O)NCC(=O)O)NC(=O)C(CCC(=O)O)NC(=O)C(CC1CCCCC1)NC(=O)C(CCCNC(=N)N)NC(=O)CNC(=O)C(CC(C)C)NC(=O)C(CC(C)C)NC(=O)C(CC(=O)N)NC(=O)C(CC(=O)N)NC(=O)C(CC(=O)O)NC(=O)C(CCCCN)NC(=O)C(C(C)O)N
CC(C)CC(C(=O)NC(CS)C(=O)NC(CC(=O)O)C(=O)NC(C)C(=O)NCC(=O)NC(CCC(=O)O)C(=O)NC(CCC(=O)N)C(=O)NC(CS)C(=O)NC(C)C(=O)NC(C(C)C)C(=O)O)NC(=O)C(CCC(=O)O)NC(=O)C(CCCCN)NC(=O)C(CCC(=O)O)N
CC(C)CC(C(=O)NC(CS)C(=O)NC(CCC(=O)O)C(=O)NC(CS)C(=O)NC(CC1=CC=C(C=C1)O)C(=O)O)NC(=O)C(C(C)C)NC(=O)C(CO)NC(=O)C(CO)NC(=O)C(CC(=O)O)NC(=O)C(CC2=CC=CC=C2)NC(=O)C(CCSC)NC(=O)CNC(=O)C(CO)NC(=O)C3CCCN3C(=O)C(CCCNC(=N)N)N
CC(C)CC(C(=O)NCC(=O)NC(C(C)C)C(=O)NC(CCCCN)C(=O)NC(CCCN=C(N)N)C(=O)NC(CS)C(=O)NC(C(C)O)C(=O)NC(CC(=O)O)C(=O)NC(CCC(=O)N)C(=O)O)NC(=O)C(CCCCN)NC(=O)C(C)NC(=O)C(C)NC(=O)C(C(C)C)NC(=O)C(C)NC(=O)C(CCC(=O)O)N
CC(C)CC(C(=O)NCC(=O)NC(C(C)C)C(=O)NC(CCCCN)C(=O)NC(CCCNC(=N)N)C(=O)NC(CS)C(=O)NC(C(C)O)C(=O)NC(CC(=O)O)C(=O)NC(CCC(=O)N)C(=O)O)NC(=O)C(CCCCN)NC(=O)C(C)NC(=O)C(C)NC(=O)C(C(C)C)NC(=O)C(C)NC(=O)C(CCC(=O)O)N
CC(C)CC(C(=O)NCC(=O)NC(C(C)C)C(=O)NC(CCCNC(=N)N)C(=O)NC(C(C)C)C(=O)NC(C(C)C)C(=O)NC(CS)C(=O)NC(CCC(=O)O)C(=O)NC(CCCCN)C(=O)NC(CCSC)C(=O)NC(C)C(=O)NC(CC(C)C)C(=O)O)NC(=O)C(CC(=O)O)NC(=O)C1CCCN1C(=O)C(CC2CCCCC2)NC(=O)C(C(C)C)N
CC(C)CC(C(=O)NCC(=O)NC(CC(=O)N)C(=O)NC(C(C)O)C(=O)NC(CCCNC(=N)N)C(=O)N1CCCC1C(=O)NC(CO)C(=O)NC(CO)C(=O)NC(CC(C)C)C(=O)NC(C(C)C)C(=O)NC(C(C)C)C(=O)NC(CC(C)C)C(=O)O)NC(=O)C(C)NC(=O)C(CCCNC(=N)N)NC(=O)C(CS)NC(=O)C(CCSC)N
CC(C)CC(C(=O)NCC(=O)NC(CCCCN)C(=O)NC(C)C(=O)NC(CC1CCCCC1)C(=O)NC(CCCNC(=N)N)C(=O)NC(CCCCN)C(=O)NC(CC2CCCCC2)C(=O)NC(CC(C)C)C(=O)N3CCCC3C(=O)NC(CC(C)C)C(=O)NC(CC4CCCCC4)C(=O)NC(CC(=O)O)C(=O)NC(CCCNC(=N)N)C(=O)NC(C(C)C)C(=O)NC(CC(C)C)C(=O)O)N
CC(C)CC(C(=O)NCC(=O)NC(CCCCN)C(=O)NC(CC1=CC=CC=C1)C(=O)NC(CCC(=O)O)C(=O)O)NC(=O)C(CC(C)C)NC(=O)C(CC(=O)N)NC(=O)C(CC(=O)N)NC(=O)C(CC(=O)O)NC(=O)C(CCCCN)NC(=O)C(C(C)O)NC(=O)C(CCSC)NC(=O)C(C)NC(=O)C(CCCNC(=N)N)NC(=O)C(CCC(=O)O)N
CC(C)CC(C(=O)NCC(=O)NC(CCCCN)C(=O)NC(CCCCN)C(=O)NC(CCCN=C(N)N)C(=O)NC(CC(=O)O)C(=O)N1CCCC1C(=O)O)NC(=O)C(CCCCN)NC(=O)CNC(=O)C(CCCCN)NC(=O)C(CCCCN)NC(=O)C(CCCCN)NC(=O)C(CCCN=C(N)N)NC(=O)C(CCCCN)NC(=O)CN
CC(C)CC(C(=O)NCC(=O)NC(CCCCN)C(=O)NC(CCCCN)C(=O)NC(CCCNC(=N)N)C(=O)NC(CC(=O)O)C(=O)N1CCCC1C(=O)O)NC(=O)C(CCCCN)NC(=O)CNC(=O)C(CCCCN)NC(=O)C(CCCCN)NC(=O)C(CCCCN)NC(=O)C(CCCNC(=N)N)NC(=O)C(CCCCN)NC(=O)CN
CC(C)CC(C(=O)NCC(=O)NC(CCCCN)C(=O)O)NC(=O)C(CC(C)C)NC(=O)C(CC(=O)N)NC(=O)C(CC(=O)N)NC(=O)C(CC(=O)O)NC(=O)C(CCCCN)NC(=O)C(C(C)O)NC(=O)C(CCSC)NC(=O)C(C)NC(=O)C(CCCN=C(N)N)NC(=O)C(CCC(=O)O)NC(=O)CN
CC(C)CC(C(=O)NCC(=O)NC(CCCCN)C(=O)O)NC(=O)C(CC(C)C)NC(=O)C(CC(=O)N)NC(=O)C(CC(=O)N)NC(=O)C(CC(=O)O)NC(=O)C(CCCCN)NC(=O)C(C(C)O)NC(=O)C(CCSC)NC(=O)C(C)NC(=O)C(CCCNC(=N)N)NC(=O)C(CCC(=O)O)NC(=O)CN
CC(C)CC(C(=O)NCC(=O)NC(CO)C(=O)NC(CC(C)C)C(=O)NC(CCC(=O)N)C(=O)NC(CO)C(=O)NC(CC(C)C)C(=O)NC(CC(C)C)C(=O)N1CCCC1C(=O)NC(CCCNC(=N)N)C(=O)NC(CC2CCCCC2)C(=O)NC(CCCCN)C(=O)NC(CCCNC(=N)N)C(=O)NC(CC3CCCCC3)C(=O)NC(CO)C(=O)O)N
CC(C)CC(C(=O)NCC(=O)NC(CS)C(=O)NC(CC(=O)N)C(=O)NC(CCC(=O)N)C(=O)NC(CC(=O)N)C(=O)NC(CCC(=O)N)C(=O)NC(CC1=CC=CC=C1)C(=O)NC(CC2=CC=CC=C2)C(=O)NC(CO)C(=O)NC(CCCCN)C(=O)NC(C(C)C)C(=O)N3CCCC3C(=O)NC(CO)C(=O)NC(C)C(=O)O)N
CC(C)CC(C(=O)NCCCCC(C(=O)NC(CCCCNC(=O)C(CC(C)C)NC(=O)OCC1CCCCC1)C(=O)NC(CCCCNC(=O)C(CC(C)C)NC(=O)OCC2CCCCC2)C(=O)NC(CCCCNC(=O)C(CC(C)C)NC(=O)OCC3CCCCC3)C(=O)NC(CCCCNC(=O)C(CC(C)C)NC(=O)OCC4CCCCC4)C(=O)NC(CCCCNC(=O)C(CC(C)C)NC(=O)OCC5CCCCC5)C(=O)O)N)NC(=O)OCC6CCCCC6
CC(C)CC(C(=O)NCCN1CCCC1)NC(=O)C(CCCNC(=O)N)NC(=O)C(CC2=CC=C(C=C2)[N+](=O)[O-])N(C)C(=O)C(CO)NC(=O)C(CC3=CC=CN=C3)NC(=O)C(CC4=CC=C(C=C4)Cl)NC(=O)C(CC5=CC6=C(C=CC=C6)C=C5)NC(=O)C
CC(C)CC(C(=O)NCCN1CCCC1)NC(=O)C(CCCNC(=O)N)NC(=O)C(CC2=CC=C(C=C2)[N+](=O)[O-])N(C)C(=O)C(CO)NC(=O)C(CC3=CN=CC=C3)NC(=O)C(CC4=CC=C(C=C4)Cl)NC(=O)C(CC5=CC6=CC=CC=C6C=C5)NC(=O)C
CC(C)CC(C(=O)O)NC(=O)C(C(C)O)NC(=O)CNC(=O)C(CCC(=O)N)NC(=O)C(C)NC(=O)C(CC(=O)O)NC(=O)C(C(C)C)NC(=O)CNC(=O)C(CCCCN)NC(=O)C(CC1CCCCC1)NC(=O)CNC(=O)C(CCCCN)NC(=O)C(CC2=CN=CN2)NC(=O)C(C)NC(=O)C(CO)N
CC(C)CC(C(=O)O)NC(=O)C(CO)NC(=O)C(CCCCN)NC(=O)C(C(C)C)NC(=O)CNC(=O)C(CCC(=O)N)NC(=O)C(C(C)O)NC(=O)C(C(C)O)NC(=O)C(C(C)C)NC(=O)CNC(=O)C(C(C)O)NC(=O)C(C(C)C)NC(=O)C(CCCCN)NC(=O)C(CCSC)NC(=O)C(C(C)O)NC(=O)C(CCCCN)NC(=O)C(CCC(=O)N)NC(=O)C(CC1CCCCC1)N
CC(C)CC(C)(C(=O)NC(C(C)C)C(=O)NC(CCC(=O)N)C(=O)NC(CCCCN)C(=O)NC(CC(=O)O)C(=O)O)NC(=O)C(CCCNC(=N)N)NC(=O)C(CCCCN)NC(=O)C(CO)NC(=O)C(CCCNC(=N)N)NC(=O)C(CCC(=O)O)NC(=O)C(CCCCN)NC(=O)C(CC1=CC=C(C=C1)O)N
CC(C)CC(CC(=O)NC(CCCCN)CC(=O)NC(CC(C)C)CC(=O)NC(CC(C)C)CC(=O)NC(CCCCN)CC(=O)NC(CC(C)C)CC(=O)NC(CC(C)C)CC(=O)NC(CCCCN)CC(=O)NC(CC(C)C)CC(=O)O)NC(=O)CC(CC(C)C)NC(=O)CC(CCCCN)NC(=O)CC(CC(C)C)NC(=O)CC(CC(C)C)NC(=O)CC(CCCCN)NC(=O)CC(CC(C)C)NC(=O)CC(CC(C)C)NC(=O)CC(CCCCN)NC(=O)CC(CC(C)C)NC(=O)OCC1C2=CC=CC=C2C3=CC=CC=C13
CC(C)CC(CN1CCC[NH+]2C1CCC2)NC(=O)C(C)(C)NC(=O)C(CC(C)C)NC(=O)CNC(=O)C(C)(C)NC(=O)C3CCCCN3C(=O)C(C)(C)NC(=O)C(C)(C)NC(=O)CNC(=O)CCNC(=O)C(CC(C)C)NC(=O)C(C)(C)NC(=O)C(C)(C)NC(=O)C4CCCCN4C(=O)C(C)(C)NC(=O)C5CCCCN5C(=O)C
CC(C)CC(CO)NC(=O)C(CCC(=O)N)NC(=O)C(C)(C)NC(=O)C(CC(C)C)NC(=O)C(CCC(=O)N)NC(=O)C(C)(C)NC(=O)C(C)NC(=O)C(C)(C)NC(=O)C(CCC(=O)N)NC(=O)C(C)(C)NC(=O)C(CC(C)C)NC(=O)C(C)(C)NC(=O)C(C)(C)NC(=O)C(C)NC(=O)C(CC1=CNC2=CC=CC=C21)NC(=O)C
CC(C)CC1C(=O)NC(CCCCNC(=O)CC(C(=O)NC(C(=O)NC(C(=O)NC(C(=O)N1)CCCNC(=N)N)CC2=CC=C(C=C2)O)CC(=O)N=[N+]=[N-])NC(=O)C(CC3=CC=C(C=C3)Cl)NC(=O)C(CC4=CC5=CC=CC=C5C=C4)NC(=O)C)C(=O)N6CCCC6C(=O)NC(CN)C(=O)O
CC(C)CC1C(=O)NC(CCCCNC(=O)CCC(C(=O)NC(C(=O)NC(C(=O)NC(C(=O)NC(C(=O)NC(C(=O)N1)CC2=CC3=CC=CC=C3C=C2)CCCNC(=N)N)CC(=O)N=[N+]=[N-])CC4=CN=CC=C4)CC5=CC=C(C=C5)Cl)NC(=O)C)C(=O)N6CCCC6C(=O)NC(CN)C(=O)O
CC(C)CCCC(=O)NC(CC(C)C)C(=O)NC(CO)C(=O)NC(C(C)O)C(=O)NC(C)C(=O)NC(C)C(=O)NC(C(C)O)C(=O)NC(C)C(=O)NC(CCCNC(=N)N)C(=O)NC(CC(C)C)C(=O)NC(C)C(=O)NC(C)C(=O)NC(CC1CCCCC1)C(=O)NC(CC(C)C)C(=O)NC(C)C(=O)NC(CCCNC(=N)N)C(=O)NC(CO)C(=O)O
CC(C)CCCC(C)C1CCC2C1(CCC3C2CC=C4C3(CCC(C4)OC(=O)OCCCCCCCCCCCOC5C(OC(C5OC(=O)OCCC6=CC=C(C=C6)[N+](=O)[O-])N7C=NC8=C(N=CN=C87)N)COP(=O)(O)OC9CC(OC9N1C=NC2=C(N=CN=C21)N)COP(=O)(O)OC1CC(OC1N1C=NC2=C(N=CN=C21)N)CO)C)C
CC(C)CCOC(C)COC1=CC(=C(C=C1C(=O)NC2=C(C=C(C(=C2)[N+](=O)[O-])OC)OC)C(=O)NC3=CC(=C(C=C3OC)OC)NC(=O)C4=CC(=C(C=C4OCC(C)OCCC(C)C)OCC(C)OCCC(C)C)C(=O)NC5=C(C=C(C(=C5)[N+](=O)[O-])OC)OC)OCC(C)OCCC(C)C
CC(C)CCOC(C)COC1=CC(=C(C=C1C(=O)NC2=CC(=C(C=C2OC)OC)NC(=O)C3=CC(=C(C=C3OCC(C)OCCC(C)C)OCC(C)OCCC(C)C)C(=O)NC4=CC(=C(C=C4OC)OC)[N+](=O)[O-])C(=O)NC5=CC(=C(C=C5OC)OC)[N+](=O)[O-])OCC(C)OCCC(C)C
CC(C)CCOC(C)COC1=CC(=C(C=C1C(=O)NC2=CC(=C(C=C2OC)OC)[N+](=O)[O-])C(=O)NC3=CC(=C(C=C3OC)OC)NC(=O)C4=C(C=C(C(=C4)C(=O)NC5=CC(=C(C=C5OC)OC)[N+](=O)[O-])OCC(C)OCCC(C)C)OCC(C)OCCC(C)C)OCC(C)OCCC(C)C
CC(C)[CH-]C(C(=O)NC([CH-]C(C)C)C(=O)NC(C(C)O)C(=O)NCC(=O)O)NC(=O)C([CH-]C(C)C)NC(=O)C(C=CC=[NH+][C-](N)N)NC(=O)C(C=C(N)[O-])[NH3+]
CC(C1=C(C=CC(=C1)CNC(=O)C2=CC(=C(C=C2)C(=O)O)C3=C4C=CC(=[N+](C)C)C=C4OC5=C3C=CC(=C5)N(C)C)[N+](=O)[O-])OC(=O)NCC#CC6=CN(C7=C6C(=O)N=C(N7)N)C8CC(C(O8)COP(=O)(O)OP(=O)(O)OP(=O)(O)O)OCC=C
CC(C1=C(C=CC(=C1)CNC(=O)C2=CC(=C(C=C2)C(=O)O)C3=C4C=CC(=[N+](C)C)C=C4OC5=C3C=CC(=C5)N(C)C)[N+](=O)[O-])OC(=O)NCC#CC6=CN(C7=C6C(=O)N=C(N7)N)C8CC(C(O8)COP(=O)(O)OP(=O)(O)OP(=O)(O)O)OCOC
CC(CC(=O)NC(C)CC(=O)NC(CC(=O)N)CC(=O)NC(CCCCN)CC(=O)NC(C)CC(=O)NC(CC(=O)N)CC(=O)NC(CCCCN)CC(=O)NC(CC1CCCCC1)CC(=O)O)NC(=O)CC(CC(=O)N)NC(=O)CC(C)NC(=O)CC(CCC(=O)N)NC(=O)CC(CCCCN)NC(=O)CC(C)NC(=O)CC(CC2CCCCC2)NC(=O)CC(CCCCN)N
CC(CCC(=O)NCCCCC(C(=O)NCCCN(CCCCN(CCCNC(=O)C(CCCCNC(=O)CCC(C)C1CCC2C1(C(C3CC4(CCC(CC4C(C3C2)OS(=O)(=O)[O-])OS(=O)(=O)[O-])C)OS(=O)(=O)[O-])C)NC(=O)CCC(C)C5CCC6C5(C(C7CC8(CCC(CC8C(C7C6)OS(=O)(=O)[O-])OS(=O)(=O)[O-])C)OS(=O)(=O)[O-])C)C(=O)C(CCCCNC(=O)CCC(C)C9CCC1C9(C(C2CC3(CCC(CC3C(C2C1)OS(=O)(=O)[O-])OS(=O)(=O)[O-])C)OS(=O)(=O)[O-])C)NC(=O)CCC(C)C1CCC2C1(C(C1CC3(CCC(CC3C(C1C2)OS(=O)(=O)[O-])OS(=O)(=O)[O-])C)OS(=O)(=O)[O-])C)C(=O)C(CCCCNC(=O)CCC(C)C1CCC2C1(C(C1CC3(CCC(CC3C(C1C2)OS(=O)(=O)[O-])OS(=O)(=O)[O-])C)OS(=O)(=O)[O-])C)NC(=O)CCC(C)C1CCC2C1(C(C1CC3(CCC(CC3C(C1C2)OS(=O)(=O)[O-])OS(=O)(=O)[O-])C)OS(=O)(=O)[O-])C)NC(=O)CCC(C)C1CCC2C1(C(C1CC3(CCC(CC3C(C1C2)OS(=O)(=O)[O-])OS(=O)(=O)[O-])C)OS(=O)(=O)[O-])C)C1CCC2C1(C(C1CC3(CCC(CC3C(C1C2)OS(=O)(=O)[O-])OS(=O)(=O)[O-])C)OS(=O)(=O)[O-])C
CC(NC1=C(C(=C(C(=C1[N+](=O)[O-])C2=NN=C(O2)C3=C(C(=C(C(=C3[N+](=O)[O-])NC(C)O)[N+](=O)[O-])NC(C)O)[N+](=O)[O-])[N+](=O)[O-])NC(C)O)[N+](=O)[O-])O
CC1(C(=[N+](C2=C1C3=CC=CC=C3C=C2)C)C=C[C-]=CC=C4C(C5=C(N4C)C=CC6=CC=CC=C65)(C)C)C
CC1(C2=C(C=C[C-]=C2)[N+](=C1C=CC=C3C(C4=C(N3CCCCS(=O)(=O)[O-])C=CC(=C4)S(=O)(=O)[O-])(C)C)CCCCS(=O)(=O)[O-])C
CC1([C-]([O+]=C(C1(C)C)C2=CC=CC=C2)C3=CC=CC=C3)C
CC1=C(C(=C(C([CH-]1)N(C)[C-]=CC2=CC3=CC(=C[C-]=[N+](C)C4=[C-]C(=C(C(=C4C)C)C)C)CCC3CC2)C)C)C
CC1=C(C(=C(C2=C1OC(CC2)(C)C)C)S(=O)(=O)NC(=N)NCCCC3C(=O)NC(C(=O)NC(C(=O)NC(C(=O)NC(CCC(=O)NCCCCC(C(=O)NC(C(=O)NC(C(=O)N3)CCC(=O)N)COC(C)(C)C)NC(=O)C(CCC(=O)N)NC(=O)OC(C)(C)C)C(=O)NC(CC(=O)O)C(=O)N4CCCC4C(=O)NC(C(C)C)C(=O)N)CC(=O)OC(C)(C)C)CCC(=O)N)COC(C)(C)C)C
CC1=C(C(=C(C2=C1OC(CC2)(C)C)C)S(=O)(=O)NC(=NCCCC(C(=C[N+]#N)[O-])NC(=O)C(CCCCNC(=O)OC(C)(C)C)NC(=O)C(C(C)C)NC(=O)C(CCCN=C(N)NS(=O)(=O)C3=C(C4=C(C(=C3C)C)OC(CC4)(C)C)C)NC(=O)OCC5C6=C(C=CC=C6)C7=C5C=CC=C7)N)C
CC1=C(C(=C(C2=C1OC(CC2)(C)C)C)S(=O)(=O)NC(=NCCCC(C(=C[N+]#N)[O-])NC(=O)C(CCCCNC(=O)OC(C)(C)C)NC(=O)C(C(C)C)NC(=O)C(CCCN=C(N)NS(=O)(=O)C3=C(C4=C(C(=C3C)C)OC(CC4)(C)C)C)NC(=O)OCC5C6=CC=CC=C6C7=CC=CC=C57)N)C
CC1=C(C(=C(C=C1)C(=O)NC(CCCCNC(=O)C2=CC(=CC=C2)OCC(=O)O)C(=O)NC(CC3=CC(=CC=C3)Cl)C(=O)NCCOCCOCCNC(=O)CCC(=O)N4CCN(CC4)CC(=O)N)[N+](=O)[O-])O
CC1=C(C(=CC=C1)C)NC(=NNC2=C(C=CC=C2[N+](=O)[O-])[N+](=O)[O-])NC(=O)C3=C(C=CC=C3)C(=O)NC(=NNC4=C(C=CC=C4[N+](=O)[O-])[N+](=O)[O-])NC5=C(C=CC=C5C)C
CC1=C(C(=CC=C1)C)NC(=NNC2=C(C=CC=C2[N+](=O)[O-])[N+](=O)[O-])NC(=O)C3=CC=CC=C3C(=O)NC(=NNC4=C(C=CC=C4[N+](=O)[O-])[N+](=O)[O-])NC5=C(C=CC=C5C)C
CC1=C(C(=O)N(C(=C1N=NC2=C(C=CC(=C2)NC3=NC(=NC(=N3)[N+]4=CC(=CC=C4)S(=O)(=O)N)NC5=CC(=C(C=C5)S(=O)(=O)O)N=NC6=C(N(C(=O)C(=C6C)C(=O)N)CCCOC)O)S(=O)(=O)O)O)CCCOC)C(=O)N
CC1=C(C(=O)N(C(=O)C1=NNC2=C(C=CC(=C2)NC3=NC(=NC(=N3)[N+]4=CC(=CC=C4)S(=O)(=O)N)NC5=CC(=C(C=C5)S(=O)(=O)O)NN=C6C(=C(C(=O)N(C6=O)CCCOC)C(=O)N)C)S(=O)(=O)O)CCCOC)C(=O)N
CC1=C(C(=O)N(C(=O)C1=NNC2=C(C=CC(=C2)NC3=NC(=NC(=N3)[N+]4=CC=CC(=C4)S(=O)(=O)N)NC5=CC(=C(C=C5)S(=O)(=O)O)NN=C6C(=C(C(=O)N(C6=O)CCCOC)C(=O)N)C)S(=O)(=O)O)CCCOC)C(=O)N
CC1=C(C(=O)NC(=C1N=NC2=CC(=C(C=C2)NC(=O)NC3=C(C=C(C=C3)N=NC4=C(NC(=O)C(=C4C)[N+]5=CC(=CC=C5)C(=O)O)O)S(=O)(=O)O)S(=O)(=O)O)O)[N+]6=CC(=CC=C6)C(=O)O
CC1=C(C(=O)NC(=O)C1=NNC2=CC(=C(C=C2)NC(=O)NC3=C(C=C(C=C3)NN=C4C(=C(C(=O)NC4=O)[N+]5=CC(=CC=C5)C(=O)O)C)S(=O)(=O)O)S(=O)(=O)O)[N+]6=CC(=CC=C6)C(=O)O
CC1=C(C(=O)NC(=O)C1=NNC2=CC(=C(C=C2)NC(=O)NC3=C(C=C(C=C3)NN=C4C(=C(C(=O)NC4=O)[N+]5=CC=CC(=C5)C(=O)O)C)S(=O)(=O)O)S(=O)(=O)O)[N+]6=CC=CC(=C6)C(=O)O
CC1=C(C(C(=C1C)C)(C)P(=C(C2=CC=CC=C2)C3=CC=CC=C3)=C([Si](C)(C)C)[Si](C)(C)C)C
CC1=C(C=C(C(=C1)N(C(=O)[C-]=NN(C2=C(C=CC(=C2)C(=O)N(C3=C(C(=CC=C3)Cl)C)C(=O)OC(C)(C)C)Cl)C(=O)OC(C)(C)C)C(=O)OC(C)(C)C)Cl)N(C(=O)[C-]=NN(C4=C(C=CC(=C4)C(=O)N(C5=C(C(=CC=C5)Cl)C)C(=O)OC(C)(C)C)Cl)C(=O)OC(C)(C)C)C(=O)OC(C)(C)C
CC1=C(C=C(C(=C1)N=NC2=C(C3=C(C=C(C=C3C=C2S(=O)(=O)[O-])S(=O)(=O)[O-])NC4=NC(=NC(=N4)NC5=CC=CC=C5)NC6=CC=C(C=C6)N=NC7=CC(=C(C=C7)O)C(=O)[O-])O)OC)N=NC8=CC(=C(C(=C8)C(=O)[O-])O)S(=O)(=O)[O-]
CC1=C(C=C(C(=C1)N=NC2=C(C3=C(C=C(C=C3NC4=NC(=NC(=N4)NC5=CC=C(C=C5)N=NC6=CC(=C(C=C6)O)C(=O)[O-])NC7CCCCC7)S(=O)(=O)[O-])C=C2S(=O)(=O)[O-])O)OC)N=NC8=CC(=C(C(=C8)S(=O)(=O)[O-])O)C(=O)[O-]
CC1=C(C=C(C(=C1)N=NC2=C(C3=CC=C(C=C3C=C2SOOO)N=NC4=CC=C(C=C4)O)O)O)N=NC5=CC(=C(C=C5)C=CC6=C(C=C(C=C6)[N+](=O)[O-])S(=O)(=O)O)SOOO
CC1=C(C=C(C(=C1)N=NC2=C(C3=CC=C(C=C3C=C2SOOO)N=NC4=CC=C(C=C4)O)O)OC)N=NC5=C(C=C(C(=C5)N=COC)N=NC6=CC(=C(C=C6)C=CC7=C(C=C(C=C7)[N+](=O)[O-])S(=O)(=O)O)SOOO)OC
CC1=C(C=C(C(=C1)N=NC2=CC(=C(C=C2)NC3=CC=CC=C3)S(=O)(=O)[O-])NS(=O)(=O)C)N=NC4=CC(=C(C(=C4O)N=NC5=CC=CC=C5)[O-])N=NC6=C(C=C(C7=C6C=CC(=C7)[N+](=O)[O-])S(=O)(=O)[O-])[O-]
CC1=C(C=C(C=C1)C(=O)NC2=CC=C(C3=C[C-]=CC(=C23)SOO[O-])OS(=O)[O-])NC(=O)C4=CC(=CC=C4)NC(=O)NC5=CC(=CC=C5)C(=O)NC6=C(C=CC(=C6)C(=O)NC7=CC=C(C8=CC(=CC(=C78)S(=O)(=O)[O-])S(=O)(=O)[O-])OS(=O)[O-])C
CC1=C(C=C(C=C1)S(=O)(=O)CCOS(=O)(=O)[O-])N=NC2=C(C=C(C(=C2)SOO[O-])N)NC3=NC(=NC(=N3)NC4=C(C=CC(=C4)S(=O)(=O)[O-])SOO[O-])[N+]5=CC=C(C=C5)C(=O)[O-]
CC1=C(C=CC(=C1)C2=NC3=C(O2)C=C(C=C3)N=NC4=C5C=CC=CC5=CC(=C4O)C(=O)NC6=CC(=CC=C6)[N+](=O)[O-])N=NC7=C8C=CC=CC8=CC(=C7O)C(=O)NC9=CC(=CC=C9)[N+](=O)[O-]
CC1=C(C=CC(=C1)N=[N+](C2=CC(=C(C=C2)C=CC3=C(C=C(C=C3)[N+](=NC4=CC(=C(C=C4)N=NC5=C(C=C(C(=C5)S(=O)(=O)O)Cl)[O-])[O-])[O-])S(=O)(=O)O)S(=O)(=O)O)[O-])N=NC6=CC7=C(C=CC=C7S(=O)(=O)O)C(=C6)S(=O)(=O)O
CC1=C(C=CC(=C1)NC(=O)NC2=CC(=C(C=C2)NNC3=CC=C(C=C3)C(=O)N=C4C=C(C=C(C4=O)C(=O)O)S(=O)(=O)[O-])C)NNC5=CC=C(C=C5)C(=O)N=C6C=C(C=C(C6=O)C(=O)O)S(=O)(=O)[O-]
CC1=C(C=CC(=C1)NC(=O)NC2=CC=[C-]C=C2)N=NC3=CC(=C(C=C3)N=NC4=CC=C(C=C4)C(=O)NC5=CC6=C(C=C(C=C6C=C5)SOO[O-])S(=O)(=O)[O-])C
CC1=C(C=CC(=C1)NC2=NC(=NC(=N2)NC3=CC=C(C=C3)[N+](C)(C)C)F)N=NC4=CC=C(C5=CC(=CC=C45)SOO[O-])N=NC6=CC(=C7C=C(C=C(C7=C6)S(=O)(=O)[O-])SOO[O-])S(=O)(=O)[O-]
CC1=C(C=CC=C1)C2C3=[N+]([CH-]N2C4=CC=C(C=C4)C(C)C)C(=CC=C3)C5=CC=CC6=CC=CC=C65
CC1=C(C=CC=C1)C2C3=[N+]([CH-]N2C4=CC=C(C=C4)C(C)C)C(=CC=C3)C5=CC=CC=C5
CC1=C(C=CC=C1)C2C3=[N+]([CH-]N2C4=CC=CC5=CC=CC=C54)C=CC=C3
CC1=C(C=CC=C1)NC(=O)NC2=NC(=NC(=N2)NC3=C(C=C(C=C3)S(=O)(=O)[O-])C(=O)O)NC4=CC(=C(C=C4)C=CC5=C(C=C(C=C5)NC6=NC(=NC(=N6)NC(=O)NC7=C(C=CC=C7)C)NC8=C(C=C(C=C8)S(=O)(=O)[O-])C(=O)O)S(=O)(=O)[O-])S(=O)(=O)[O-]
CC1=C(C=CC=C1NNC2=CC=C(C=C2)C(=O)N=C3C=C(C=C(C3=O)C(=O)[O-])S(=O)(=O)[O-])NC(=O)NC4=C(C(=CC=C4)NNC5=CC=C(C=C5)C(=O)N=C6C=C(C=C(C6=O)C(=O)[O-])S(=O)(=O)[O-])C
CC1=C(C=CC=C1NNC2=CC=C(C=C2)C(=O)N=C3C=C(C=C(C3=O)C(=O)[O-])S(=O)(=O)[O-])NC(=O)NC4=CC=CC(=C4C)NNC5=CC=C(C=C5)C(=O)N=C6C=C(C=C(C6=O)C(=O)[O-])S(=O)(=O)[O-]
CC1=C(C=CC=C1[N+](=O)[O-])C(=O)OC2=C(C=C(C=C2)C=[NH+]N=C(C3=NON=C3N)N)OC
CC1=C(CCCC1=CC=CN(C)C2=CC=CC=C2)C=C[C-]=[N+](C)C3=CC=CC=C3
CC1=C(N(C(=[C-][C-]=[C-][C-]=[C-][C-]=[C-][C-]=[C-][C-]=[N+]2CCCC3=CC=C[C-]=C32)C1)C)C
CC1=C(N2[C-](C=C(N2[C+]1C)C(=O)C3=CC=CC=C3)C(=O)C4=CC=CC=C4)C
CC1=C(N=C(N=C1N)C(CC(=O)N)NCC(C(=O)N)N)C(=O)NC(C(C2=CN=CN2)OC3C(C(C(C(O3)CO)O)O)OC4C(C(C(C(O4)CO)O)OC(=O)N)O)C(=O)NC(C)C(C(C)C(=O)NC(C(C)O)C(=O)NCCC5=NC(=CS5)C6=NC(=CS6)C(=O)NCCCC[NH+]=C(N)N)O
CC1=C(N=C(N=C1N)C(CC(=O)N)NCC(C(=O)N)N)C(=O)[N-]C(C(C2=CN=CN2)OC3C(C(C(C(O3)CO)O)O)OC4C(C(C(C(O4)CO)O)OC(=O)N)O)C(=O)NC(C)C(C(C)C(=O)NC(C(C)O)C(=O)NCCC5=NC(=CS5)C6=NC(=CS6)C(=O)NCCCCN=C(N)N)O
CC1=C(N=C(N=C1N)C(CC(=O)[O-])NCC(C(=O)N)N)C(=O)NC(C(C2=CN=CN2)OC3C(C(C(C(O3)CO)O)O)OC4C(C(C(C(O4)CO)O)OC(=O)N)O)C(=O)NC(C)C(C(C)C(=O)NC(C(C)O)C(=O)NCCC5=NC(=CS5)C6=NC(=CS6)C(=O)NCCC[S+](C)C)O
CC1=C2C(=CC(=C1)N=NC3=C4C=CC=CC4=CC(=C3O)C(=O)NC5=C(C(=CC=C5)[N+](=O)[O-])Cl)C(=O)C6=C2C=C(C(=C6)N=NC7=C8C=CC=CC8=CC(=C7O)C(=O)NC9=CC=CC(=C9Cl)[N+](=O)[O-])OC
CC1=C2C(=CC(=C1)N=NC3=C4C=CC=CC4=CC(=C3O)C(=O)NC5=C(C=CC(=C5)[N+](=O)[O-])Cl)C(=O)C6=C2C=C(C(=C6)N=NC7=C8C=CC=CC8=CC(=C7O)C(=O)NC9=CC(=CC=C9Cl)[N+](=O)[O-])OC
CC1=C2C(=[C-]C=C1)C3=NC4=C5[C-]=CC=[C-]C5=C6N4C78[N+]3=C2N=C9N7C(=NC1=[N+]8C(=N6)C2=[C-]C=CC(=C21)C)C1=C9[C-]=CC=[C-]1
CC1=C2C(=[C-]C=C1)C3=NC4=[N+]5C(=NC6=C7[C-]=CC=[C-]C7=C8N6C59N3C2=NC1=[N+]9C(=N8)C2=[C-]C=CC(=C21)C)C1=[C-]C=CC(=C14)C
CC1=C2C(=[C-]C=C1)C3=[N+]4C2=NC5=C6C(=CC=[C-]C6=C7N5C48N9C(=N3)C1=C(C9=NC2=[N+]8C(=N7)C3=C2[C-]=CC=[C-]3)[C-]=CC=[C-]1)C
CC1=C2C(=[C-]C=C1)C3=[N+]4C2=NC5=C6[C-]=CC=[C-]C6=C7N5C48N9C(=N3)C1=[C-]C=C[C-]=C1C9=NC1=[N+]8C(=N7)C2=C(C=C[C-]=C21)C
CC1=C2C(C(=O)C3(C(CC4C(C3C(C(C2(C)C)(CC1OC(=O)C(C(C5=CC=CC=C5)NC(=O)C6=CC=CC=C6)OC(=O)N(C)CCN(C)C(=O)OCC7=CC(=C(C=C7)OC8C(C(C(C(O8)C(=O)OCC9=CC=CC=C9)O[Si](C)(C)C(C)(C)C)O[Si](C)(C)C(C)(C)C)O[Si](C)(C)C(C)(C)C)[N+](=O)[O-])O)OC(=O)C1=CC=CC=C1)(CO4)OC(=O)C)O)C)OC(=O)C
CC1=C2C3=C(C=C(C2=NN1)O)N(CC3CCl)C(=O)C4=NN(C(=C4)C(=O)NC5=CN(C(=C5)C(=O)NC6=CN(C(=C6)C(=O)NC7=CN(C(=C7)C(=O)NCCC(=[NH2+])N)C)C)C)C
CC1=C2C3=CC(=C(C=C3C(=O)C2=CC(=C1)N=NC4=C5C=CC=CC5=CC(=C4O)C(=O)NC6=C(C(=CC=C6)[N+](=O)[O-])Cl)N=NC7=C8C=CC=CC8=CC(=C7O)C(=O)NC9=CC=CC(=C9Cl)[N+](=O)[O-])C
CC1=C2C3=CC(=C(C=C3C(=O)C2=CC(=C1)N=NC4=C5C=CC=CC5=CC(=C4O)C(=O)NC6=CC(=CC=C6)[N+](=O)[O-])N=NC7=C(C(=CC8=CC=CC=C87)C(=O)NC9=CC(=CC=C9)[N+](=O)[O-])O)C
CC1=C2C=C3CC4=C5C3=CC2=C([C-]=[C-]1)C6=C7C=C8CC9=CC1=C([C-]=[C-]C2=C1C=C9C8=CC7=C([C-]=[C-]6)C1=[C-][C-]=C(C3=CC6=C(CC7=C6C=C6C(=[C-][C-]=C2C6=C7)C)C=C31)C)C1=[C-][C-]=C(C(=C4)C1=C5)C
CC1=CC(=C(C(=C1)C)N2C=C3C=CC=C([N+]3=[C-]2)C=CC4=CC=CC=C4)C
CC1=CC(=C(C(=C1)C)N2CC3=[N+]([CH-]2)C(=CC=C3)C4=CC=CC5=CC=CC=C54)C
CC1=CC(=C(C(=C1)C)N2CC3=[N+]([CH-]2)C(=CC=C3)C4=CC=CC=C4)C
CC1=CC(=C(C(=C1)C)P(=C(C2=CC=CC=C2)C3=CC=CC=C3)=C([Si](C)(C)C)[Si](C)(C)C)C
CC1=CC(=C(C(=C1)N=NC2=C(C=C(C(=C2)N=NC3=CC(=CC4=CC(=C(C(=C43)O)N=NC5=CC=C(C=C5)[N+](=O)[O-])SOO[O-])S(=O)(=O)[O-])O)O)O)[N+](=O)[O-]
CC1=CC(=C(C=C1)OCCOCCOCCOC)NC(=O)C2=CC(=C(C=C2OC)OC)NC(=O)C3=C(C=C(C(=C3)NC(=O)C4=C(C=C(C(=C4)NC(=O)C5=C(C=C(C(=C5)[N+](=O)[O-])OCCOCCOCCOC)OCCOCCOCCOC)OC)OC)OCCOCCOCCOC)OCCOCCOCCOC
CC1=CC(=C(C=C1)OCCOCCOCCOC)NC(=O)C2=CC(=C(C=C2OC)OC)NC(=O)C3=C(C=C(C(=C3)NC(=O)C4=C(C=C(C(=C4)[N+](=O)[O-])OC)OC)OCCCC(=O)OC(C)(C)C)OCCCC(=O)OC(C)(C)C
CC1=CC(=C(C=C1)OCCOCCOCCOC)NC(=O)C2=CC(=C(C=C2OC)OC)NC(=O)C3=CC(=C(C=C3OCCCC(=O)OC(C)(C)C)OCCCC(=O)OC(C)(C)C)NC(=O)C4=CC(=C(C=C4OC)OC)[N+](=O)[O-]
CC1=CC(=C(C=C1)OCCOCCOCCOC)NC(=O)C2=CC(=C(C=C2OC)OC)NC(=O)C3=CC(=C(C=C3OCCOCCOCCOC)OCCOCCOCCOC)NC(=O)C4=CC(=C(C=C4OC)OC)NC(=O)C5=CC(=C(C=C5OCCOCCOCCOC)OCCOCCOCCOC)NC(=O)C6=CC(=C(C=C6OC)OC)[N+](=O)[O-]
CC1=CC(=C(C=C1)OCCOCCOCCOC)NC(=O)C2=CC(=C(C=C2OC)OC)NC(=O)C3=CC(=C(C=C3OCCOCCOCCOC)OCCOCCOCCOC)NC(=O)C4=CC(=C(C=C4OC)OC)NC(=O)C5=CC(=C(C=C5OCCOCCOCCOC)OCCOCCOCCOC)[N+](=O)[O-]
CC1=CC(=C(C=C1)SOO[O-])NC2=NC(=NC(=N2)NC3=CC(=C(C=C3)C=CC4=[C-]C=C(C=C4)NC5=NC(=NC(=N5)NC6=C(C=CC(=C6)S(=O)(=O)[O-])S(=O)(=O)[O-])N7CCOCC7)S(=O)(=O)[O-])N8CCOCC8
CC1=CC(=C(C=C1)[C-]=O)N=NC(=N[N-]C2=CC(=CC(=C2O)NC3=NC(=NC(=N3)C)NCCO)S(=O)(=O)O)C4=C(C=CC=C4)C(=O)O
CC1=CC(=C(C=C1Cl)[S-])S(=O)(=O)NC(=C(C(=NS(=O)(=O)C2=C(C=C(C(=C2)C)Cl)[S-])[N+]3=CC=C(C=C3)N(C)C)[N+](=O)[O-])[N+]4=CC=C(C=C4)N(C)C
CC1=CC(=C(C=C1N=NC2=C(C(=C(C(=C2)N=NC3=C4C=CC(=CC4=C(C=C3[O-])S(=O)(=O)[O-])[N+](=O)[O-])[O-])N=NC5=CC=CC=C5)O)NS(=O)(=O)C)N=NC6=CC(=C(C=C6)NC7=CC=CC=C7)S(=O)(=O)[O-]
CC1=CC(=C(C=C1N=NC2=C(C(=C(C(=C2)NN=C3C4=C(C=C(C=C4)[N+](=O)[O-])C(=CC3=O)S(=O)(=O)[O-])[O-])N=NC5=CC=CC=C5)[O-])NS(=O)(=O)C)N=NC6=CC(=C(C=C6)NC7=CC=CC=C7)S(=O)(=O)[O-]
CC1=CC(=C(C=C1N=NC2=CC(=C(C(=C2)C(=O)[O-])O)S(=O)(=O)[O-])OC)N=NC3=C(C=C4C=C(C=C(C4=C3O)NC5=NC(=NC(=N5)NC6=CC=CC=C6)NC7=CC=C(C=C7)N=NC8=CC=C(C(=C8)C(=O)[O-])O)S(=O)(=O)[O-])S(=O)(=O)[O-]
CC1=CC(=C(C=C1N=NC2=CC(=C(C(=C2)S(=O)(=O)[O-])O)C(=O)[O-])OC)N=NC3=C(C4=C(C=C(C=C4C=C3S(=O)(=O)[O-])S(=O)(=O)[O-])NC5=NC(=NC(=N5)NC6=CC=C(C=C6)N=NC7=CC(=C(C=C7)O)C(=O)[O-])NC8=CC=CC=C8)O
CC1=CC(=C(C=C1N=NC2=CC(=C(C(=C2O)N=NC3=CC=CC=C3)O)N=NC4=C5C=CC(=CC5=C(C=C4O)S(=O)(=O)O)[N+](=O)[O-])NS(=O)(=O)C)N=NC6=CC(=C(C=C6)NC7=CC=CC=C7)S(=O)(=O)O
CC1=CC(=C(C=C1N=NC2=CC(=C(C(=C2O)N=NC3=CC=CC=C3)[O-])N=NC4=C5C=CC(=CC5=C(C=C4[O-])S(=O)(=O)[O-])[N+](=O)[O-])NS(=O)(=O)C)N=NC6=CC(=C(C=C6)NC7=CC=CC=C7)S(=O)(=O)[O-]
CC1=CC(=C(C=C1N=NC2=CC(=CC3=C2C(=CC(=C3)S(=O)(=O)[O-])O)S(=O)(=O)[O-])OC)N=NC4=C(C5=C(C=C(C=C5NC6=NC(=NC(=N6)NC7=CC=C(C=C7)N=NC8=CC(=C(C=C8)O)C(=O)[O-])NC9CCCCC9)S(=O)(=O)[O-])C=C4S(=O)(=O)[O-])O
CC1=CC(=C(C=C1N=NC2=CC(=NN=C3C4=C(C=C(C=C4)[N+](=O)[O-])C(=CC3=O)S(=O)(=O)O)C(=O)C(=NNC5=CC=CC=C5)C2=O)NS(=O)(=O)C)NNC6=CC(=C(C=C6)NC7=CC=CC=C7)S(=O)(=O)O
CC1=CC(=C(C=C1N=NC2=CC=C(C3=CC=C(C=C32)SOO[O-])NC4=NC(=NC(=N4)[N+]5=CC=C(C=C5)C(=O)N)F)C)N=NC6=C(C=CC(=C6)SOO[O-])S(=O)(=O)[O-]
CC1=CC(=C2C(=CC(=C3C(=C(C3=O)C4=C5C=CC(=CC(=C5C(=C4)C)C)C)[O-])C2=[C+]C1)C)C
CC1=CC(=C2C1=CC(=CC=C2CCC3=CC=CC=C3)C(C)C)C4=C(C(=C5C=C(C6=C5[C+](C=CC(=C6)C(C)C)CCC7=CC=CC=C7)C)C4=O)[O-]
CC1=CC(=C2C1=CC=CC(=C2)C(C)C)C3=C(C(=C4C=C(C5=CC=CC([C+]=C54)C(C)C)C)C3=O)[O-]
CC1=CC(=CC(=C1OC)C)P(C2=CC=C[C-]2[C-]3[CH-][CH-][CH-][C-]3P(C4=CC(=CC(=C4)C(F)(F)F)C(F)(F)F)C5=CC(=CC(=C5)C(F)(F)F)C(F)(F)F)C6=CC(=C(C(=C6)C)OC)C
CC1=CC(=CC2=C1C3=C(C2=O)C=C(C(=C3)OC)N=NC4=C(C(=CC5=CC=CC=C54)C(=O)NC6=CC(=CC=C6)[N+](=O)[O-])O)N=NC7=C8C=CC=CC8=CC(=C7O)C(=O)NC9=CC(=CC=C9)[N+](=O)[O-]
CC1=CC(=CC=C1)C2=CC(=C3C2=CC=CC(=C3)C(C)C)C4=C(C(=C5C=C([C+]6C5=CC(=CC=C6)C(C)C)C7=CC=CC(=C7)C)C4=O)[O-]
CC1=CC(=NN=C2C(=CC3=C(C2=O)C=CC(=C3)NN=C4C=CC(=O)C=C4)SOOO)C(=O)C=C1NNC5=CC(=C(C=C5)C=CC6=C(C=C(C=C6)[N+](=O)[O-])S(=O)(=O)O)SOOO
CC1=CC2=C(C3=C(C2=CC=C1)CCC3)C4=C(C(=C5C6=C(CCC6)C7=CC=CC(=C[C+]75)C)C4=O)[O-]
CC1=CC2=C(C3=C(C2=CC=C1)CCCC3)C4=C(C(=C5C6=C(CCCC6)C7=CC=CC(=C[C+]75)C)C4=O)[O-]
CC1=CC2=C(C3=C(C2=CC=C1)CCCC3)C4=C(C(=C5C6=C(CCCC6)C7=C[CH+]C=C(C=C75)C)C4=O)[O-]
CC1=CC2=C(C=C(C2=CC=C1)C3=CC=CC=C3)C4=C(C(=C5C=C(C6=C[CH+]C=C(C=C65)C)C7=CC=CC=C7)C4=O)[O-]
CC1=CC2=C(C=C(C2=CC=C1)C3=CC=CC=C3)C4=C(C(=C5C=C([C+]6C5=CC(=CC=C6)C)C7=CC=CC=C7)C4=O)[O-]
CC1=CC2=C(C=C1C)N(C=N2)C3C(C(C(O3)CO)OP(=O)([O-])OC(C)CNC(=O)CCC4(C(C5C6(C(C(C(=N6)C(=C7C(C(C(=N7)C=C8C(C(C(=N8)C(=C4[N-]5)C)CCC(=O)N)(C)C)CCC(=O)N)(C)CC(=O)N)C)CCC(=O)NCCCCNC(=O)CN(CCN(CC(=O)O)CC(=O)O)CCN(CC(=O)O)CC(=O)O)(C)CC(=O)N)C)CC(=O)N)C)O
CC1=CC=C(C(=C1)NC(=O)C2=C(C=C(C(=C2)NC(=O)C3=C(C=C(C(=C3)NC(=O)C4=C(C=C(C(=C4)NC(=O)C5=C(C=C(C(=C5)NC(=O)C6=C(C=C(C(=C6)[N+](=O)[O-])OC)OC)OCCOCCOCCOC)OCCOCCOCCOC)OC)OC)OCCOCCOCCOC)OCCOCCOCCOC)OC)OC)OCCOCCOCCOC
CC1=CC=C(C(=C1)NC(=O)C2=C(C=C(C(=C2)NC(=O)C3=C(C=C(C(=C3)NC(=O)C4=C(C=C(C(=C4)NC(=O)C5=C(C=C(C(=C5)[N+](=O)[O-])OCCOCCOCCOC)OCCOCCOCCOC)OC)OC)OCCOCCOCCOC)OCCOCCOCCOC)OC)OC)OCCOCCOCCOC
CC1=CC=C(C=C1)C2=NN([N+](=N2)C3=C(C=C(C=C3)C4=CC(=C(C=C4)[N+]5=NC(=NN5C6=CC=C(C=C6)[N+](=O)[O-])C7=CC=CC=C7)OC)OC)C8=CC=C(C=C8)[N+](=O)[O-]
CC1=CC=C(C=C1)CC2=CC(=C3C2=CC=CC(=C3)C(C)C)C4=C(C(=C5C=C([C+]6C5=CC(=CC=C6)C(C)C)CC7=CC=C(C=C7)C)C4=O)[O-]
CC1=CC=C(C=C1)N(C(=O)OC)[C+](C2=CC=CC3=C2C=CC=C3)N([C-]4C(=C(C(=C4C(=O)OC)C(=O)OC)C(=O)OC)C(=O)OC)C5=CC(=CC=C5)C
CC1=CC=C(C=C1)N=NC2=C(C=C(C(=C2)N=NC3=CC(=CC4=CC(=C(C(=C43)O)N=NC5=CC=C(C=C5)[N+](=O)[O-])SOO[O-])S(=O)(=O)[O-])O)O
CC1=CC=C(C=C1)N=[NH+]C2=CC=C(C=C2)N=[NH+]C3=CC=C(C=C3)N=[NH+]C4=CC=C(C=C4)[C+](C5=CC=CC=C5)C6=CC=CC=C6
CC1=CC=C(C=C1)NC(=O)NC2=NC(=NC(=N2)NC3=C(C=C(C=C3)S(=O)(=O)[O-])C(=O)O)NC4=CC(=C(C=C4)C=CC5=C(C=C(C=C5)NC6=NC(=NC(=N6)NC(=O)NC7=CC=C(C=C7)C)NC8=C(C=C(C=C8)S(=O)(=O)[O-])C(=O)O)S(=O)(=O)[O-])S(=O)(=O)[O-]
CC1=CC=C(C=C1)OC2=CC(=CC=C2)[CH+][CH2-]
CC1=CC=C(C=C1)[CH+]C2=C(C=C[CH-]2)C3=CC=CC=C3
CC1=CC=C(C=C1)[CH+]C2=CC=C[C-]2C3=CC=CC=C3
CC1=CC=C(C=C1)[N-][C+](C2=CC=CC3=C2C=CC=C3)N([C-]4C(=C(C(=C4C(=O)OC)C(=O)OC)C(=O)OC)C(=O)OC)C5=CC(=CC=C5)C
CC1=CC=C(C=[N+]1C2=NC(=NC(=N2)NC3=CC=C(C(=C3)NN=C4C(=C(C(=O)N(C4=O)CCCOC)C(=O)N)C)S(=O)(=O)O)NC5=CC(=C(C=C5)S(=O)(=O)O)NN=C6C(=C(C(=O)N(C6=O)CCCOC)C(=O)N)C)S(=O)(=O)O
CC1=CC=CC(=C1)C2=CC(=C3C(=C(C3=O)C4=CC(=C5C4=CC(=CC=C5)C(C)C)C6=CC(=CC=C6)C)[O-])C7=CC(=CC=C[C+]72)C(C)C
CC1=CC=CC(=C1)C2=CC(=C3C2=CC=CC(=C3)C(C)C)C4=C(C(=C5C=C([C+]6C5=CC(=CC=C6)C(C)C)C7=CC(=CC=C7)C)C4=O)[O-]
CC1=CC=CC(=C1)N([C-]2C(=C(C(=C2C(=O)OC)C(=O)OC)C(=O)OC)C(=O)OC)[C+](C3=CC=CC4=C3C=CC=C4)N(C5=CC(=CC=C5)C)C(=O)OC
CC1=CC=CC(=C1)NC(=O)NC2=NC(=NC(=N2)NC3=C(C=C(C=C3)S(=O)(=O)[O-])C(=O)O)NC4=CC(=C(C=C4)C=CC5=C(C=C(C=C5)NC6=NC(=NC(=N6)NC(=O)NC7=CC(=CC=C7)C)NC8=C(C=C(C=C8)S(=O)(=O)[O-])C(=O)O)S(=O)(=O)[O-])S(=O)(=O)[O-]
CC1=CC=CC(=C1)[N-][C+](C2=CC=CC3=C2C=CC=C3)N([C-]4C(=C(C(=C4C(=O)OC)C(=O)OC)C(=O)OC)C(=O)OC)C5=CC(=CC=C5)C
CC1=CC=CC2=C(C=C(C2=C1)C3=C(C(=C4C=C(C5=C[CH+]C=C(C=C54)C)C6=CC=CC=C6)C3=O)[O-])C7=CC=CC=C7
CC1=CN(C(=O)NC1=O)C2CC(C(O2)COP(=O)(O)OC3CC(OC3COP(=O)(O)OC4CC(OC4CO)N5C=C(C(=NC5=O)N)C)[N+]6=CC=C(NC6=O)N)OP(=O)(O)OCC7C(CC(O7)[N+]8=CC=C(NC8=O)N)OP(=O)(O)OCC9C(CC(O9)N1C=C(C(=O)NC1=O)C)OP(=O)(O)OCC1C(CC(O1)[N+]1=CC=C(NC1=O)N)OP(=O)(O)OCC1C(CC(O1)[N+]1=CC=C(NC1=O)N)O
CC1=CN(C(=O)NC1=O)C2CC(C(O2)COP(=O)(O)OC3CC(OC3COP(=O)(O)OC4CC(OC4COP(=O)(O)OC5CC(OC5COP(=O)(O)OC6CC(OC6CO)N7C=CC(=NC7=O)N)N8C=NC9=C8N=C(NC9=O)N)N1C=NC2=C(N=CN=C21)N=[N+]=[N-])N1C=NC2=C(N=CN=C21)N)O
CC1=C[N+](=C(N1C)SCC(=O)CCCCC(=O)NC(CCC(=O)O)C(=O)NC(CCC(=O)O)C(=O)NC(C(C)C)C(=O)NC(CO)C(=O)N2CCCC2C(=O)NC(CC(C)C)C(=O)NC(C(C)O)C(=O)NCC(=O)NC(CC(C)C)C(=O)NC(CCCCN)C(=O)O)C
CC1=NC=CN1CCCCCCCC(=O)OCC2=C3C(=C4C=CC(=N4)C(=C5C=CC(=C(C6=NC(=C(C(=C2)[N-]3)C7=C(C=CC=C7)NC(=O)C(C)(C)CCCCCCCCCCCCCCCCCCOP(=O)([O-])OCC[N+](C)(C)C)C=C6)C8=C(C=CC=C8)NC(=O)C(C)(C)CCCCCCCCCCCCCCCCCCOP(=O)([O-])OCC[N+](C)(C)C)[N-]5)C9=CC=CC=C9NC(=O)C(C)(C)CCCCCCCCCCCCCCCCCCOP(=O)([O-])OCC[N+](C)(C)C)C1=C(C=CC=C1)NC(=O)C(C)(C)CCCCCCCCCCCCCCCCCCOP(=O)([O-])OCC[N+](C)(C)C
CC1=NCN(C(=C1N=NC2=CC=C(C=C2)N(C3=CC=C(C=C3)N=NC4=C(N(CN=C4C)C5=CC=C(C=C5)[N+](=O)[O-])O)C6=CC=C(C=C6)N=NC7=C(N(CN=C7C)C8=CC=C(C=C8)[N+](=O)[O-])O)O)C9=CC=C(C=C9)[N+](=O)[O-]
CC1=NN(C(=C1N=NC2=C(C=C(C3=C2C=CC(=C3)[N+](=O)[O-])S(=O)(=O)O)O)O)C4=CC(=CC=C4)NC(=O)NC5=CC(=CC=C5)N6C(=C(C(=N6)C)N=NC7=C(C=C(C8=C7C=CC(=C8)[N+](=O)[O-])S(=O)(=O)O)O)O
CC1=NN(C(=C1N=NC2=C(C=C(C3=C2C=CC(=C3)[N+](=O)[O-])S(=O)(=O)[O-])O)O)C4=CC(=CC=C4)NC(=O)NC5=CC(=CC=C5)N6C(=C(C(=N6)C)N=NC7=C(C=C(C8=C7C=CC(=C8)[N+](=O)[O-])S(=O)(=O)[O-])O)O
CC1=NN(C(=C1N=NC2=C(C=C(C3=CC(=CC=C32)[N+](=O)[O-])S(=O)(=O)[O-])O)O)C4=CC(=CC=C4)NC(=O)NC5=CC(=CC=C5)N6C(=C(C(=N6)C)N=NC7=C(C=C(C8=CC(=CC=C87)[N+](=O)[O-])S(=O)(=O)[O-])O)O
CC1=NN(C(=C1N=NC2=C3C=CC(=CC3=C(C=C2O)S(=O)(=O)O)[N+](=O)[O-])O)C4=CC(=CC=C4)NC(=O)NC5=CC(=CC=C5)N6C(=C(C(=N6)C)N=NC7=C8C=CC(=CC8=C(C=C7O)S(=O)(=O)O)[N+](=O)[O-])O
CC1=NN(C(=C1N=NC2=C3C=CC(=CC3=C(C=C2O)S(=O)(=O)O)[N+](=O)[O-])O)C4=CC(=CC=C4)NC(=O)NC5=CC=CC(=C5)N6C(=C(C(=N6)C)N=NC7=C8C=CC(=CC8=C(C=C7O)S(=O)(=O)O)[N+](=O)[O-])O
CC1=NN(C(=C1N=NC2=C3C=CC(=CC3=C(C=C2O)S(=O)(=O)O)[N+](=O)[O-])O)C4=CC=CC(=C4)NC(=O)NC5=CC(=CC=C5)N6C(=C(C(=N6)C)N=NC7=C8C=CC(=CC8=C(C=C7O)S(=O)(=O)O)[N+](=O)[O-])O
CC1=NN(C(=C1N=NC2=C3C=CC(=CC3=C(C=C2O)S(=O)(=O)[O-])[N+](=O)[O-])O)C4=CC=CC(=C4)NC(=O)NC5=CC(=CC=C5)N6C(=C(C(=N6)C)N=NC7=C8C=CC(=CC8=C(C=C7O)S(=O)(=O)[O-])[N+](=O)[O-])O
CC1=NN(C(=O)[C-]1N=NC2=CC=C(C=C2[O-])C3=CC(=C(C=C3)N=NC4=C(C=C5C(=C4[O-])C=CC(=C5[O-])N=NC6=C(C=C7C=C(C=C(C7=C6[O-])S(=O)(=O)[O-])S(=O)(=O)[O-])S(=O)(=O)[O-])S(=O)(=O)[O-])[O-])C8=CC=CC=C8
CC1=NN(C(=O)[C-]1N=NC2=CC=C(C=C2[O-])C3=CC=C(C(=C3)[O-])N=N[C-]4C(=NN(C4=O)C5=CC6=CC(=CC(=C6C=C5)S(=O)(=O)[O-])S(=O)(=O)[O-])C)C7=CC8=CC(=CC(=C8C=C7)S(=O)(=O)[O-])S(=O)(=O)[O-]
CC1=NNC(=O)C1NNC2=CC=C(C=C2)NC(=O)C3=CC=C(C=C3)N=NC4=CC(=NN=C5C=C(C=CC5=O)NN=C6C=CC(=O)C(=C6)C(=O)[O-])C(=CC4=O)O
CC1=[C-]C2=C([C-]=C1C)C3=NC4=[N+]5C(=NC6=C7[C-]=C(C(=[C-]C7=C8N6C59N3C2=NC1=[N+]9C(=N8)C2=[C-]C(=C([C-]=C21)C)C)C)C)C1=[C-]C(=C([C-]=C14)C)C
CC1=[C-]C2=C([C-]=C1C)C3=NC4=[N+]5C[N+]6=C7C8=[C-]C(=C([C-]=C8C6=NC9=C1[C-]=C(C(=[C-]C1=C(N9CN3C2=N7)N=C5C1=[C-]C(=C([C-]=C14)C)C)C)C)C)C
CC1=[C-]C2=C3N=C4C5=[C-]C(=C(C(=C5C6=[N+]4C78N3C(=C2[C-]=C1C)N=C9[N+]7=C(C1=C(C(=C([C-]=C19)C)C)C)N=C1N8C(=N6)C2=[C-]C(=C([C-]=C21)C)C)C)C)C
CC1=[N+](C=C(C=C1)C(=O)N)C2=NC(=NC(=N2)NC3=CC(=C(C=C3)S(=O)(=O)O)N=NC4=C(N(C(=O)C(=C4C)C(=O)N)CCCOC)O)NC5=CC(=C(C=C5)S(=O)(=O)O)N=NC6=C(N(C(=O)C(=C6C)C(=O)N)CCCOC)O
CC1=[N+](C=C(C=C1)C(=O)N)C2=NC(=NC(=N2)NC3=CC(=C(C=C3)S(=O)(=O)O)NN=C4C(=C(C(=O)N(C4=O)CCCOC)C(=O)N)C)NC5=CC(=C(C=C5)S(=O)(=O)O)NN=C6C(=C(C(=O)N(C6=O)CCCOC)C(=O)N)C
CC1=[N+](C=C(C=C1)S(=O)(=O)O)C2=NC(=NC(=N2)NC3=CC(=C(C=C3)S(=O)(=O)O)N=NC4=C(N(C(=O)C(=C4C)C(=O)N)CCCOC)O)NC5=CC(=C(C=C5)S(=O)(=O)O)N=NC6=C(N(C(=O)C(=C6C)C(=O)N)CCCOC)O
CC1=[N+](C=C(C=C1)S(=O)(=O)O)C2=NC(=NC(=N2)NC3=CC(=C(C=C3)S(=O)(=O)O)NN=C4C(=C(C(=O)N(C4=O)CCCOC)C(=O)N)C)NC5=CC(=C(C=C5)S(=O)(=O)O)NN=C6C(=C(C(=O)N(C6=O)CCCOC)C(=O)N)C
CC1C(C(C(C(O1)OC2C(C(OC(C2OC3C(C(C(C(O3)CO)O)OC4(CC(C(C(O4)C(C(CO)O)O)NC(=O)C)O)C(=O)O)O)CO)NC(=O)CC(C(=O)NCCCCC(=O)NC(CC(=O)NC5C(C(C(C(O5)CO)OC6C(C(C(C(O6)CO)O)OC7(CC(C(C(O7)C(C(CO)O)O)NC(=O)C)O)C(=O)O)O)OC8C(C(C(C(O8)C)O)O)O)NC(=O)C)C(=O)NCCCCC(=O)NC(CC(=O)NC9C(C(C(C(O9)CO)OC1C(C(C(C(O1)CO)O)OC1(CC(C(C(O1)C(C(CO)O)O)NC(=O)C)O)C(=O)O)O)OC1C(C(C(C(O1)C)O)O)O)NC(=O)C)C(=O)OC(C)(C)C)NC(=O)C)NC(=O)C)O)O)O
CC1C(C(C(C(O1)OC2C(C(OC(C2OC3C(C(C(C(O3)CO)O)OC4(CC(C(C(O4)C(C(CO)O)O)NC(=O)C)O)C(=O)O)O)CO)NC(=O)CCC(CCC(=O)NC5C(C(C(C(O5)CO)OC6C(C(C(C(O6)CO)O)OC7(CC(C(C(O7)C(C(CO)O)O)NC(=O)C)O)C(=O)O)O)OC8C(C(C(C(O8)C)O)O)O)NC(=O)C)(CCC(=O)NC9C(C(C(C(O9)CO)OC1C(C(C(C(O1)CO)O)OC1(CC(C(C(O1)C(C(CO)O)O)NC(=O)C)O)C(=O)O)O)OC1C(C(C(C(O1)C)O)O)O)NC(=O)C)[N+](=O)[O-])NC(=O)C)O)O)O
CC1C(C(C(C(O1)OC2C(C(OC(C2OC3C(C(C(C(O3)CO)O)OC4(CC(C(C(O4)C(C(CO)O)O)NC(=O)C)O)C(=O)O)O)CO)OCCCCCCNC(=O)CCCCCNC(=O)CCC(CCC(=O)NCCCCCC(=O)NCCCCCCOC5C(C(C(C(O5)CO)OC6C(C(C(C(O6)CO)O)OC7(CC(C(C(O7)C(C(CO)O)O)NC(=O)C)O)C(=O)O)O)OC8C(C(C(C(O8)C)O)O)O)NC(=O)C)(CCC(=O)NCCCCCC(=O)NCCCCCCOC9C(C(C(C(O9)CO)OC1C(C(C(C(O1)CO)O)OC1(CC(C(C(O1)C(C(CO)O)O)NC(=O)C)O)C(=O)O)O)OC1C(C(C(C(O1)C)O)O)O)NC(=O)C)[N+](=O)[O-])NC(=O)C)O)O)O
CC1C(C(C(C(O1)OC2C(OC(C(C2O)NC(=O)C)OC3C(C(C(OC3OP(=O)(O)OCC(C(=O)O)OCC=C(C)CCC=CC(C)(C)CCC(=C)CC=C(C)CCC=C(C)C)C(=O)N)(C)O)OC(=O)N)COC4C(C(C(C(O4)CO)O)O)O)NC(=O)C)O)OC5C(C(C(C(O5)C(=O)N=C(C(=O)CCC(=O)O)NNC6=CC=CC=C6[N+](=O)[O-])O)O)O
CC1C(C(C(C(O1)OCC2C(C(C(C(O2)NC(=O)CC(C(=O)NC(CC(=O)O)C(=O)NC(C(C)O)C(=O)NC(CO)C(=O)NC(CCC(=O)N)C(=O)NC(C(C)O)C(=O)NC(CO)C(=O)NC(CO)C(=O)N3CCCC3C(=O)NC(CO)C(=O)O)NC(=O)C(CCC(=O)N)NC(=O)CNC(=O)C)NC(=O)C)O)OC4C(C(C(C(O4)CO)O)O)NC(=O)C)O)O)O
CC1C=CC(=C2C(=CC(=C3C(=C(C3=O)C4=C5C=C(C=CC(=C5C(=C4)C)C)C)[O-])C2=[C+]1)C)C
CC1CN2C(C1O)C(=O)NCC(CC(C(=O)NC(C(=O)N3CC(CC3C(=O)NC(C(=O)NC(C2=O)C(C[N+]#[C-])O)C(CC4=CC(=C(C=C4)O)OSOO[O-])O)O)C(C)O)NC(=O)C5=CC=C(C=C5)N6CCN(CC6)C7=CC=C(C=C7)N8CCC(CC8)(C9=CC=CC=C9)OC)O
CC1CN2C(C1O)C(=O)NCC(CC(C(=O)NC(C(=O)N3CC(CC3C(=O)NC(C(=O)NC(C2=O)C(C[N+]#[C-])O)C(CC4=CC(=C(C=C4)O)OSOO[O-])O)O)C(C)O)NC(=O)C5=CC=C(C=C5)N6CCN(CC6)C7=CC=C(C=C7)N8CCC(CC8)OC9CCCCC9)O
CC=C(C)N(C)[C-]=[C-][C-]=[C-][C-]=[C-][C-]=[C-][C-]=[C-][C-]=[N+]1CCCC2=CC=CC=C21
CC=COC1C(C(C(C(O1)CO)OC2C(C(C(C(O2)CO)OC3C(C(C(C(O3)CO)OC4C(C(C(C(O4)CO)O)O)NC(=O)C)OC(C)C(=O)NC(C)C(=O)NC(CCC(=O)NC(CCCCN)C(=O)NC(C)C(=O)NC(C)C(=O)O)C(=O)N)NC(=O)C)O)NC(=O)C)OC(C)C(=O)NC(C)C(=O)NC(CCC(=O)NC(CCCCN)C(=O)NC(C)C(=O)NC(C)C(=O)O)C(=O)N)NC(=O)C
CCC(C(=O)N)NC(=O)C(CC(C)C)NC(=O)C(CCCN=C(N)N)NC(=O)C(CC)NC(=O)C(CO)NC(=O)C(C)NC(=O)C(CC(=O)N)NC(=O)C(C(C)C)NC(=O)C(C(C)C)NC(=O)C(CCCN=C(N)N)NC(=O)C(CCCN=C(N)N)NC(=O)CCCCC1C2C(CS1)NC(=O)N2
CCC(C(=O)NCC=CC=C(C)C(C(C)C1C(C(C(O1)C=CC=CC=C(C)C(=C2C(=O)C=CNC2=O)NNC3=C(C=C(C=C3)CSCC(=O)NCCCCCCNC(=O)CSCCCOC4=C(C=C(C=C4OC)CC5=CN=C(N=C5N)N)OC)[N+](=O)[O-])O)O)OC)C6(C(C(C(C(O6)C=CC=CC)(C)C)O)O)O
CCC(C)(C(=O)NC(C)(C)C(=O)N1CCCC1C(=O)NC(CC(C)C)C(=O)NC(C)(C)C(=O)NC(C)(C)C(=O)NC(CCC(=O)N)C(=O)NC(CC(C)C)CO)NC(=O)CNC(=O)C(C)(C)NC(=O)C(CC(C)C)NC(=O)C(C)(C)NC(=O)C(CCC(=O)N)NC(=O)C(C)(C)NC(=O)C(CC(C)C)NC(=O)C(C)NC(=O)CNC(=O)C(C)(C)NC(=O)C
CCC(C)(C(=O)NC(CC(C)C)CN1CCC[N+]2=C1CCC2)NC(=O)C(CC(C)C)NC(=O)CNC(=O)C(C)(C)NC(=O)C3CCCCN3C(=O)C(C)(C)NC(=O)C(C)(C)NC(=O)CNC(=O)CCNC(=O)C(CC(C)C)NC(=O)C(C)(C)NC(=O)C(C)(C)NC(=O)C4CCCCN4C(=O)C(C)(C)NC(=O)C5CCCCN5C(=O)C
CCC(C)(C(=O)NC(CCC(=O)N)C(=O)NC(C)(C)C(=O)NC(CC(C)C)C(=O)NC(C)(C)C(=O)NCC(=O)NC(C)(CC)C(=O)NC(C)(C)C(=O)N1CCCC1C(=O)NC(CC(C)C)C(=O)NC(C)(C)C(=O)NC(C)(C)C(=O)NC(CCC(=O)N)C(=O)NC(CC(C)C)CO)NC(=O)C(CC(C)C)NC(=O)C(C)NC(=O)CNC(=O)C(C)(C)NC(=O)C
CCC(C)(C(=O)NC(CCC(=O)N)C(=O)NC(CO)C(C)C)NC(=O)C(C)(C)NC(=O)C(CC(C)C)NC(=O)C1CCCN1C(=O)C(C)(C)NC(=O)C(C)(C)NC(=O)C(C)NC(=O)C(C)(C)NC(=O)C(C)(C)NC(=O)C(C)(C)NC(=O)C(CCC(=O)O)NC(=O)C(C)(C)NC(=O)C(CC(C)C)NC(=O)C(C)(C)NC(=O)CNC(=O)C(C)(C)NC(=O)C
CCC(C)(C)OC(=O)N(C1=C(C(=CC=C1)Cl)C)C(=O)C2=CC(=C(C=C2)Cl)N(C(=O)OC(C)(C)CC)N=[C-]C(=O)N(C3=CC(=C(C=C3C)N(C(=O)[C-]=NN(C4=C(C=CC(=C4)C(=O)N(C5=C(C(=CC=C5)Cl)C)C(=O)OC(C)(C)CC)Cl)C(=O)OC(C)(C)CC)C(=O)OC(C)(C)CC)Cl)C(=O)OC(C)(C)CC
CCC(C)C(C(=O)N)NC(=O)C(C(C)CC)NC(=O)C(CC(=O)O)NC(=O)C(CC1CCCCC1)NC(=O)C(CC(C)C)NC(=O)C(CCCCN)NC(=O)C(CCCN=C(N)N)NC(=O)C(CC(=O)N)NC(=O)C(CCCCN)NC(=O)C(CCC(=O)O)NC(=O)C(C)(C)NC(=O)C(CCC(=O)O)NC(=O)C
CCC(C)C(C(=O)N)NC(=O)C(C(C)CC)NC(=O)C(CC(=O)O)NC(=O)C(CC1CCCCC1)NC(=O)C(CC(C)C)NC(=O)C(CCCCN)NC(=O)C(CCCN=C(N)N)NC(=O)C(CC(=O)N)NC(=O)C(CCCCN)NC(=O)C(CCC(=O)O)NC(=O)C(C)NC(=O)C(CCC(=O)O)NC(=O)C
CCC(C)C(C(=O)N)NC(=O)C(C(C)CC)NC(=O)C(CC(=O)O)NC(=O)C(CC1CCCCC1)NC(=O)C(CC(C)C)NC(=O)C(CCCCN)NC(=O)C(CCCNC(=N)N)NC(=O)C(CC(=O)N)NC(=O)C(CCCCN)NC(=O)C(CCC(=O)O)NC(=O)C(C)NC(=O)C(CCC(=O)O)NC(=O)C
CCC(C)C(C(=O)N)NC(=O)C(CC(C)C)NC(=O)CNC(=O)C(C(C)O)NC(=O)C(CO)NC(=O)C(C(C)C)NC(=O)C(C(C)C)NC(=O)CNC(=O)C(C)NC(=O)C(CCCCN)NC(=O)C(CCC(=O)O)NC(=O)C(CCC(=O)O)NC(=O)C(CCC(=O)N)NC(=O)CNC(=O)C(CC(=O)N)N
CCC(C)C(C(=O)N)NC(=O)C(CC(C)C)NC(=O)CNC(=O)C(C(C)O)NC(=O)C(CO)NC(=O)C(C(C)C)NC(=O)C(C(C)C)NC(=O)CNC(=O)C(C)NC(=O)C(CCCCN)NC(=O)C(CCC(=O)O)NC(=O)C(CCC(=O)O)NC(=O)C(CCC(=O)N)NC(=O)CNC(=O)C(CC(=O)N)NC(=O)C
CCC(C)C(C(=O)N)NC(=O)C(CC(C)C)NC(=O)CNC(=O)C(C(C)O)NC(=O)C(CO)NC(=O)C(C(C)C)NC(=O)C(C(C)C)NC(=O)CNC(=O)C(C)NC(=O)C(CCCCN)NC(=O)C(CCC(=O)O)NC(=O)C(CCC(=O)O)NC(=O)C(CCC(=O)N)NC(=O)CNC(=O)C(CC(=O)N)NC(=O)C(C)N
CCC(C)C(C(=O)N)NC(=O)C(CC(C)C)NC(=O)CNC(=O)C(C(C)O)NC(=O)C(CO)NC(=O)C(C(C)C)NC(=O)C(C(C)C)NC(=O)CNC(=O)C(C)NC(=O)C(CCCCN)NC(=O)C(CCC(=O)O)NC(=O)C(CCC(=O)O)NC(=O)C(CCC(=O)N)NC(=O)CNC(=O)C(CC(=O)N)NC(=O)C(CC1CCCCC1)N
CCC(C)C(C(=O)N)NC(=O)C(CCCCN)NC(=O)C(C)NC(=O)CNC(=O)C(C(C)CC)NC(=O)C(CCCCN)NC(=O)C(C(C)CC)NC(=O)C(CCCCN)NC(=O)C(C)NC(=O)CNC(=O)C(C(C)CC)NC(=O)C(CCCCN)NC(=O)C(C(C)CC)NC(=O)C(CCCCN)NC(=O)C(C)NC(=O)CNC(=O)C(C(C)CC)NC(=O)C(CCCCN)N
CCC(C)C(C(=O)N1CCCC1C(=O)NC(CCC(=O)O)C(=O)NC(CCC(=O)O)C(=O)NC(CC2=CC=C(C=C2)O)C(=O)NC(CC(C)C)C(=O)NC(CCC(=O)N)C(=O)O)NC(=O)C(CCC(=O)O)NC(=O)C(CCC(=O)O)NC(=O)C(CC3=CC=CC=C3)NC(=O)C(CC(=O)O)NC(=O)CNC(=O)C
CCC(C)C(C(=O)N1CCCC1C(=O)NC(CCCCN)C(=O)NCC(=O)NC(CS)C(=O)NC(CO)C(=O)NC(CCCCN)C(=O)O)NC(=O)C(CC2=CC=CC=C2)NC(=O)C(CCC(=O)N)NC(=O)C3CCCN3C(=O)C(CC(=O)O)NC(=O)C(CCC(=O)N)NC(=O)C(C(C)O)NC(=O)C(CO)NC(=O)C(C(C)O)NC(=O)C(CS)NC(=O)C(CCCCN)NNC(=O)C
CCC(C)C(C(=O)NC(C(C)C)C(=O)NC(C(C)C)C(=O)NC(C(C)CC)C(=O)NC(CCCN=C(N)N)C(=O)NC(C(C)C)C(=O)NC(C)C(=O)NC(CCCN=C(N)N)C(=O)N)NC(=O)C(CCCN=C(N)N)NC(=O)C(C)NC(=O)C(CC(C)C)NC(=O)C(CCCN=C(N)N)N
CCC(C)C(C(=O)NC(C(C)C)C(=O)NC(C(C)C)C(=O)NC(C(C)CC)C(=O)NC(CCCN=C(N)N)C(=O)NC(C(C)C)C(=O)NC(CO)C(=O)NC(CCCN=C(N)N)C(=O)O)NC(=O)C(CCCN=C(N)N)NC(=O)C(CO)NC(=O)C(CC(C)C)NC(=O)C(CCCN=C(N)N)N
CCC(C)C(C(=O)NC(C(C)C)C(=O)NC(C(C)C)C(=O)NC(C(C)CC)C(=O)NC(CCCN=C(N)N)C(=O)NC(C(C)C)C(=O)NC(CS)C(=O)NC(CCCN=C(N)N)C(=O)O)NC(=O)C(CCCN=C(N)N)NC(=O)C(CS)NC(=O)C(CC(C)C)NC(=O)C(CCCN=C(N)N)N
CCC(C)C(C(=O)NC(C(C)C)C(=O)NC(C(C)C)C(=O)NC(CCC(=O)O)C(=O)NC(C(C)C)C(=O)NC(C(C)CC)C(=O)NC(CC(C)C)C(=O)NC(CC(C)C)C(=O)NC(C(C)C)C(=O)NC(C)C(=O)NC(C(C)CC)C(=O)NC(C(C)CC)C(=O)NC(CC(C)C)C(=O)NC(CC1CCCCC1)C(=O)O)NC(=O)CNC(=O)C(CC(C)C)NC(=O)C(CC2CCCCC2)N
CCC(C)C(C(=O)NC(C(C)C)C(=O)NC(C(C)O)C(=O)NC(CC1=CN=CN1)C(=O)NC(CO)C(=O)NCC(=O)NC(CC(=O)N)C(=O)NC(CS)C(=O)O)NC(=O)C(CCC(=O)O)NC(=O)C2CCCN2C(=O)C(CC(=O)O)NC(=O)CNC(=O)CNC(=O)C(CO)NC(=O)C(CO)N
CCC(C)C(C(=O)NC(C(C)C)C(=O)NC(CC(=O)O)C(=O)NC(C)C(=O)NC(C(C)C)C(=O)NC(C(C)CC)C(=O)O)NC(=O)C(CCCN=C(N)N)NC(=O)C(CO)NC(=O)C(C)NC(=O)C(C)NC(=O)C(CCC(=O)O)NC(=O)C(CCC(=O)O)NC(=O)C(C(C)CC)NC(=O)C(CC(C)C)N
CCC(C)C(C(=O)NC(C(C)C)C(=O)NC(CC(=O)O)C(=O)NC(C)C(=O)NC(C(C)C)C(=O)NC(C(C)CC)C(=O)O)NC(=O)C(CCCNC(=N)N)NC(=O)C(CO)NC(=O)C(C)NC(=O)C(C)NC(=O)C(CCC(=O)O)NC(=O)C(CCC(=O)O)NC(=O)C(C(C)CC)NC(=O)C(CC(C)C)N
CCC(C)C(C(=O)NC(C(C)C)C(=O)NC(CC(=O)O)C(=O)NCC(=O)NC(CCCN=C(N)N)C(=O)NC(CC(=O)O)C(=O)O)NC(=O)CNC(=O)C(CCC(=O)N)NC(=O)C(CC(C)C)NC(=O)C(C)NC(=O)C(CC(=O)O)NC(=O)C(CC(C)C)NC(=O)C(CC(C)C)NC(=O)CN
CCC(C)C(C(=O)NC(C(C)C)C(=O)NC(CC(C)C)C(=O)NC(C(C)O)C(=O)NCC(=O)NC(CO)C(=O)NC(C)C(=O)NC(C)C(=O)NC(C)C(=O)O)NC(=O)CNC(=O)CNC(=O)C(C)NC(=O)C(CO)NC(=O)C(CCCCN)NC(=O)C(C(C)O)NC(=O)C(CCC(=O)O)NC(=O)C(C(C)C)NC(=O)C(CCC(=O)O)N
CCC(C)C(C(=O)NC(C(C)C)C(=O)NC(CC(C)C)C(=O)NC(CCCNC(=N)N)C(=O)NC(CC1CCCCC1)C(=O)NC(CCCCN)C(=O)NC(CCCCN)C(=O)NC(C(C)O)C(=O)O)NC(=O)C(C)NC(=O)C(C(C)CC)NC(=O)C(CS)NC(=O)C(CC(C)C)NC(=O)C(CC(C)C)NC(=O)C(C(C)O)NC(=O)CNC(=O)C(CC2CCCCC2)N
CCC(C)C(C(=O)NC(C(C)C)C(=O)NC(CC(C)C)C(=O)NCC(=O)NCC(=O)NCC(=O)NC(CS)C(=O)NC(C)C(=O)NC(CC(C)C)C(=O)NC(CC(C)C)C(=O)NC(CCCNC(=N)N)C(=O)NC(CS)C(=O)NC(C(C)CC)C(=O)N1CCCC1C(=O)NC(C)C(=O)NC(CC(C)C)C(=O)NC(CC(=O)O)C(=O)NC(CO)C(=O)NC(CC(C)C)C(=O)NC(C(C)O)C(=O)O)N
CCC(C)C(C(=O)NC(C(C)C)C(=O)NC(CCC(=O)N)C(=O)NC(CS)C(=O)NC(CCCN=C(N)N)C(=O)NC(CO)C(=O)NC(C(C)C)C(=O)NC(CCC(=O)O)C(=O)NCC(=O)NC(CO)C(=O)NC(CS)C(=O)NCC(=O)O)NC(=O)C(CCCN=C(N)N)N
CCC(C)C(C(=O)NC(C(C)C)C(=O)NC(CCC(=O)N)C(=O)NC(CS)C(=O)NC(CCCNC(=N)N)C(=O)NC(CO)C(=O)NC(C(C)C)C(=O)NC(CCC(=O)O)C(=O)NCC(=O)NC(CO)C(=O)NC(CS)C(=O)NCC(=O)NC(CC1CCCCC1)C(=O)O)NC(=O)C(C)NC(=O)C(CC(C)C)N
CCC(C)C(C(=O)NC(C(C)C)C(=O)NC(CCC(=O)N)C(=O)NC(CS)C(=O)NC(CCCNC(=N)N)C(=O)NC(CO)C(=O)NC(C(C)C)C(=O)NC(CCC(=O)O)C(=O)O)NC(=O)C(CCCNC(=N)N)NC(=O)C(CC(C)C)NC(=O)C(CC1CCCCC1)NC(=O)C(C(C)O)NC(=O)C(CCC(=O)O)N
CCC(C)C(C(=O)NC(C(C)C)C(=O)NC(CCC(=O)O)C(=O)NC(CO)C(=O)NC(CC1=CC=CC=C1)C(=O)NC(CO)C(=O)NC(CCCNC(=N)N)C(=O)NC(CC2=CN=CN2)C(=O)NC(C(C)CC)C(=O)NC(CC(C)C)C(=O)NCC(=O)NC(CCCNC(=N)N)C(=O)NC(CCSC)C(=O)O)NC(=O)C(CCC(=O)O)NC(=O)C(CCCCN)N
CCC(C)C(C(=O)NC(C(C)C)C(=O)NCC(=O)NC(CC(=O)NC1C(C(C(C(O1)CO)OC2C(C(C(CO2)O)O)O)OC3C(C(C(C(O3)CO)O)OS(=O)(=O)O)O)NC(=O)C)C(=O)NC(CC(C)C)C(=O)NC(C(C)O)C(=O)NC(CCC(=O)O)C(=O)NC(CC(C)C)C(=O)NC(CCC(=O)O)C(=O)NC(CO)C(=O)NC(CCC(=O)O)C(=O)NC(CC(=O)O)C(=O)NC(C(C)CC)C(=O)O)NC(=O)C
CCC(C)C(C(=O)NC(C(C)C)C(=O)NCC(=O)NC(CC(=O)O)C(=O)NC(CCC(=O)O)C(=O)NC(CCCNC(=N)N)C(=O)NC(C(C)C)C(=O)NC(C(C)O)C(=O)NC(C)C(=O)NC(CC(=O)O)C(=O)NCC(=O)NC(CCCNC(=N)N)C(=O)NC(CCSC)C(=O)O)NC(=O)C(CC1CCCCC1)N
CCC(C)C(C(=O)NC(C(C)CC)C(=O)NC(C(C)O)C(=O)NC(CC(C)C)C(=O)NC(C(C)C)C(=O)O)NC(=O)CNC(=O)C(CCCCN)NC(=O)C(CC(C)C)NC(=O)C(CC(C)C)NC(=O)C(CC(C)C)NC(=O)CNC(=O)CNC(=O)C(CC(C)C)NC(=O)C(C(C)O)NC(=O)C(C(C)CC)NC(=O)C(C)NC(=O)C(C(C)O)NC(=O)C(CCSC)N
CCC(C)C(C(=O)NC(C(C)CC)C(=O)NC(CC(=O)N)C(=O)NC(C(C)C)C(=O)NC(CO)C(=O)NC(C(C)CC)C(=O)NC(CCCCN)C(=O)NC(CCCCN)C(=O)NC(CC(C)C)C(=O)NC(CCCCN)C(=O)NC(CCCN=C(N)N)C(=O)O)NC(=O)C(CCCN=C(N)N)NC(=O)C(CCC(=O)O)NC(=O)C(CC(=O)N)N
CCC(C)C(C(=O)NC(C(C)CC)C(=O)NC(CC(=O)N)C(=O)NC(C(C)C)C(=O)NC(CO)C(=O)NC(C(C)CC)C(=O)NC(CCCCN)C(=O)NC(CCCCN)C(=O)NC(CC(C)C)C(=O)NC(CCCCN)C(=O)NC(CCCNC(=N)N)C(=O)O)NC(=O)C(CCCNC(=N)N)NC(=O)C(CCC(=O)O)NC(=O)C(CC(=O)N)N
CCC(C)C(C(=O)NC(C(C)CC)C(=O)NC(CC(=O)N)C(=O)NC(CC(C)C)C(=O)NC(CC(C)C)C(=O)NC(CO)C(=O)NC(CCCN=C(N)N)C(=O)NC(CO)C(=O)NC(C(C)O)C(=O)N1CCCC1C(=O)NC(CC2=CN=CN2)C(=O)O)NC(=O)C(CC(C)C)NC(=O)C(C(C)C)NC(=O)CNC(=O)C(C)NC(=O)C(CS)N
CCC(C)C(C(=O)NC(C(C)CC)C(=O)NC(CC(C)C)C(=O)NC(C(C)O)C(=O)NC(C(C)O)C(=O)NC(CC(C)C)C(=O)NC(CC(C)C)C(=O)NC(C)C(=O)NC(CC(C)C)C(=O)NC(C)C(=O)NC(C(C)C)C(=O)NC(CS)C(=O)NC(CCSC)C(=O)O)NC(=O)C(CCC(=O)O)NC(=O)C(C)NC(=O)C(C(C)C)NC(=O)C(CC(C)C)N
CCC(C)C(C(=O)NC(C(C)CC)C(=O)NC(CC(C)C)C(=O)NC(CO)C(=O)NCC(=O)NC(CCCN=C(N)N)C(=O)NC(CCCCN)C(=O)O)NC(=O)C(CCCN=C(N)N)NC(=O)CNC(=O)C(C(C)C)NC(=O)C(C(C)CC)NC(=O)C(C(C)C)NC(=O)C(C(C)C)NC(=O)C(CO)NC(=O)C(CCC(=O)N)NC(=O)C(CCCCN)N
CCC(C)C(C(=O)NC(C(C)CC)C(=O)NC(CC(C)C)C(=O)NC(CO)C(=O)NCC(=O)NC(CCCNC(=N)N)C(=O)NC(CCCCN)C(=O)O)NC(=O)C(CCCNC(=N)N)NC(=O)CNC(=O)C(C(C)C)NC(=O)C(C(C)CC)NC(=O)C(C(C)C)NC(=O)C(C(C)C)NC(=O)C(CO)NC(=O)C(CCC(=O)N)NC(=O)C(CCCCN)N
CCC(C)C(C(=O)NC(C(C)CC)C(=O)NC(CC1=CC=CC=C1)C(=O)NC(CCC(=O)N)C(=O)NC(CCC(=O)N)C(=O)NC(C(C)C)C(=O)O)NC(=O)C(C)NC(=O)CNC(=O)C(CCC(=O)O)NC(=O)C(CCCCN)NC(=O)CNC(=O)C(C)NC(=O)C(CC(=O)N)NC(=O)C(C)N
CCC(C)C(C(=O)NC(C(C)CC)C(=O)NC(CC1=CN=CN1)C(=O)NC(C(C)CC)C(=O)NC(C(C)CC)C(=O)NC(CCCCN)C(=O)NC(CCCCN)C(=O)O)NC(=O)C(CCCCN)NC(=O)C(CCCNC(=N)N)NC(=O)C(C(C)CC)NC(=O)C(C(C)CC)NC(=O)C(CCCNC(=N)N)NC(=O)C(CCCNC(=N)N)N
CCC(C)C(C(=O)NC(C(C)CC)C(=O)NC(CC1=CN=CN1)C(=O)NC(C(C)CC)C(=O)NC(C(C)CC)C(=O)NC(CCCCN)C(=O)O)NC(=O)C(CCCCN)NC(=O)C(CCCN=C(N)N)NC(=O)C(C(C)CC)NC(=O)C(C(C)CC)NC(=O)C(CCCN=C(N)N)NC(=O)C(CCCN=C(N)N)NC(=O)C(CC(C)C)N
CCC(C)C(C(=O)NC(C(C)CC)C(=O)NC(CCC(=O)N)C(=O)N1CCCC1C(=O)NC(CCC(=O)N)C(=O)NC(CCC(=O)N)C(=O)N2CCCC2C(=O)NC(C)C(=O)NC(CCC(=O)N)C(=O)NC(CC(C)C)C(=O)O)NC(=O)CNC(=O)C(CCC(=O)N)NC(=O)CNC(=O)CNC(=O)C(C(C)C)N
CCC(C)C(C(=O)NC(C(C)CC)C(=O)NC(CCC(=O)O)C(=O)NC(CCC(=O)N)C(=O)NC(CC(C)C)C(=O)NC(C(C)CC)C(=O)NC(CCCCN)C(=O)NC(CCCCN)C(=O)O)NC(=O)C(CCC(=O)N)NC(=O)C(CO)NC(=O)C(C(C)C)NC(=O)C(CC(C)C)NC(=O)C(CCC(=O)O)NC(=O)C(CO)NC(=O)C(CCC(=O)O)N
CCC(C)C(C(=O)NC(C(C)CC)C(=O)NC(CCCCN)C(=O)NC(CCCNC(=N)N)C(=O)NC(C(C)O)C(=O)NC(CC(C)C)C(=O)NC(CCCCN)C(=O)NC(C(C)CC)C(=O)N1CCCC1C(=O)NC(C)C(=O)NC(CCSC)C(=O)NC(C(C)O)C(=O)NC(C(C)CC)C(=O)NC(C)C(=O)NC(CCCCN)C(=O)NC(CC(=O)N)C(=O)NC(C)C(=O)NCC(=O)NC(C(C)C)C(=O)O)NC(=O)C(CCC(=O)O)N
CCC(C)C(C(=O)NC(C(C)CC)C(=O)NC(CO)C(=O)NC(CC(=O)N)C(=O)NC(CC(C)C)C(=O)NC(CC1=CC=CC=C1)C(=O)NC(CCCCN)C(=O)NC(CCC(=O)O)C(=O)NC(CC(=O)O)C(=O)O)NC(=O)C(CC(=O)N)NC(=O)C(CO)NC(=O)CNC(=O)C(CO)NC(=O)C2CCCN2
CCC(C)C(C(=O)NC(C(C)CC)C(=O)NCC(=O)NC(CC1CCCCC1)C(=O)NC(CCSC)C(=O)NC(CCCNC(=N)N)C(=O)NC(CCCNC(=N)N)C(=O)NC(C)C(=O)NC(CC(C)C)C(=O)NC(CS)C(=O)NCC(=O)NC(C)C(=O)O)NC(=O)C(CC(C)C)NC(=O)C(CC2CCCCC2)NC(=O)C(CC3=CN=CN3)N
CCC(C)C(C(=O)NC(C(C)O)C(=O)NC(C(C)CC)C(=O)NC(CO)C(=O)NC(CC(=O)O)C(=O)NC(C)C(=O)NC(CC(=O)N)C(=O)NC(CC(C)C)C(=O)NC(C(C)O)C(=O)NC(C(C)C)C(=O)NC(CC(C)C)C(=O)NCC(=O)O)NC(=O)CNC(=O)C(C)NC(=O)CNC(=O)C(C(C)C)NC(=O)C(C(C)O)N
CCC(C)C(C(=O)NC(C(C)O)C(=O)NC(C(C)O)C(=O)N)NC(=O)C1CCCN1C(=O)C(C(C)O)NC(=O)C(C(C)OC2C(C(C(C(O2)COC3C(C(C(C(O3)COC(=O)C4CCCCC4)OC(=O)C5=CC=CC=C5)OC6C(C(C(C(O6)COC(=O)C7CCCCC7)OC(=O)C8CCCCC8)OC(=O)C9CCCCC9)OC(=O)C1CCCCC1)OC(=O)C1CCCCC1)O)O)N=[N+]=[N-])NC(=O)C(C(C)O)NC(=O)C1CCCN1C(=O)C
CCC(C)C(C(=O)NC(C(C)O)C(=O)NC(C(C)O)C(=O)N)NC(=O)C1CCCN1C(=O)C(C(C)O)NC(=O)C(C(C)OC2C(C(C(C(O2)COC3C(C(C(C(O3)COC(=O)C4CCCCC4)OC(=O)C5CCCCC5)OC(=O)C6CCCCC6)OC(=O)C7CCCCC7)O)OC8C(C(C(C(O8)COC(=O)C9CCCCC9)OC(=O)C1CCCCC1)OC(=O)C1CCCCC1)OC(=O)C1=CC=CC=C1)N=[N+]=[N-])NC(=O)C(C(C)O)NC(=O)C1CCCN1C(=O)C
CCC(C)C(C(=O)NC(C(C)O)C(=O)NC(C)C(=O)NC(CC1=CC=CC=C1)C(=O)NC(C(C)OC2C(C(C(C(O2)CO)O)O)NC(=O)C3=CC=CC=C3N=[N+]=[N-])C(=O)NC(CCC(=O)O)C(=O)NCC(=O)NC(CC(C)C)C(=O)NC(CCCCN)C(=O)O)NC(=O)C(C(C)C)N
CCC(C)C(C(=O)NC(C(C)O)C(=O)NC(C)C(=O)NC(CC1=CC=CC=C1)C(=O)NC(C(C)OC2C(C(C(C(O2)CO)O)OC3C(C(C(C(O3)CO)O)O)O)NC(=O)C4=CC=CC=C4N=[N+]=[N-])C(=O)NC(CCC(=O)O)C(=O)NCC(=O)NC(CC(C)C)C(=O)NC(CCCCN)C(=O)O)NC(=O)C(C(C)C)N
CCC(C)C(C(=O)NC(C(C)O)C(=O)NC(C)C(=O)NC(CC1=CN=CN1)C(=O)NC(CS)C(=O)NC(CO)C(=O)NC(CC(C)C)C(=O)NC(CC(=O)O)C(=O)NC(CC(C)C)C(=O)O)NC(=O)C(C(C)O)NC(=O)CNC(=O)CNC(=O)CNC(=O)C(CS)NC(=O)C(CCC(=O)O)NC(=O)C(CC(C)C)N
CCC(C)C(C(=O)NC(C(C)O)C(=O)NC(C)C(=O)NC(CC1CCCCC1)C(=O)NC(C(C)OC2C(C(C(C(O2)CO)O)O)NC(=O)C3=C(C=CC=C3)N=[N+]=[N-])C(=O)NC(CCC(=O)O)C(=O)NCC(=O)NC(CC(C)C)C(=O)NC(CCCCN)C(=O)O)NC(=O)C(C(C)C)N
CCC(C)C(C(=O)NC(C(C)O)C(=O)NC(C)C(=O)NC(CC1CCCCC1)C(=O)NC(COC2C(C(C(C(O2)CO)O)OC3C(C(C(C(O3)CO)O)O)O)NC(=O)C4=C(C=CC=C4)N=[N+]=[N-])C(=O)NC(CCC(=O)O)C(=O)NCC(=O)NC(CC(C)C)C(=O)NC(CCCCN)C(=O)O)NC(=O)C(C(C)C)N
CCC(C)C(C(=O)NC(C(C)O)C(=O)NC(CC(=O)O)C(=O)NC(C(C)CC)C(=O)NC(CC(C)C)C(=O)NC(C)C(=O)NC(CCCCN)C(=O)NC(CC(C)C)C(=O)NCC(=O)NC(CCCCN)C(=O)NC(C(C)C)C(=O)NC(CC(C)C)C(=O)NC(C)C(=O)NC(CC1=CN=CN1)C(=O)NC(C(C)C)C(=O)N)NC(=O)C(CCCCN)NC(=O)C(CO)N
CCC(C)C(C(=O)NC(C(C)O)C(=O)NC(CC(=O)O)C(=O)NC(CC(C)C)C(=O)NC(CO)C(=O)NC(CCC(=O)O)C(=O)NC(CC(=O)N)C(=O)NC(CCCNC(=N)N)C(=O)NC(CCCCN)C(=O)O)NC(=O)C(CC(=O)N)NC(=O)C(C(C)C)NC(=O)C(C)NC(=O)C(CCC(=O)O)N
CCC(C)C(C(=O)NC(C(C)O)C(=O)NC(CC(=O)O)C(=O)NC(CC(C)C)C(=O)O)NC(=O)C(CC(=O)N)NC(=O)C(C(C)C)NC(=O)C(C)NC(=O)C(CCC(=O)O)NC(=O)C(CC(C)C)NC(=O)C(CCC(=O)N)NC(=O)C(CC(C)C)NC(=O)C(CCCN=C(N)N)NC(=O)C(C(C)O)N
CCC(C)C(C(=O)NC(C(C)O)C(=O)NC(CC(=O)O)C(=O)NC(CO)C(=O)N1CCCC1C(=O)NC(CCCN=C(N)N)C(=O)NC(CCC(=O)O)C(=O)NC(CC(C)C)C(=O)NC(C(C)C)C(=O)O)NC(=O)CNC(=O)C(C(C)CC)NC(=O)C(CCCCN)NC(=O)C(C(C)C)NC(=O)C(CCC(=O)O)NC(=O)C(CCSC)N
CCC(C)C(C(=O)NC(C(C)O)C(=O)NC(CC(=O)O)C(=O)NC(CO)C(=O)N1CCCC1C(=O)NC(CCCNC(=N)N)C(=O)NC(CCC(=O)O)C(=O)NC(CC(C)C)C(=O)NC(C(C)C)C(=O)O)NC(=O)CNC(=O)C(C(C)CC)NC(=O)C(CCCCN)NC(=O)C(C(C)C)NC(=O)C(CCC(=O)O)NC(=O)C(CCSC)N
CCC(C)C(C(=O)NC(C(C)O)C(=O)NCC(=O)NC(CCCCN)C(=O)NCC(=O)NC(C)C(=O)NC(C(C)C)C(=O)NCC(=O)N1CCCC1C(=O)NC(C(C)O)C(=O)NC(C(C)CC)C(=O)NC(C(C)O)C(=O)NCC(=O)NC(CCCCN)C(=O)NCC(=O)NC(C)C(=O)NC(C(C)C)C(=O)O)NC(=O)C(C(C)O)NC(=O)C2CCCN2
CCC(C)C(C(=O)NC(C)C(=O)N1CCCC1C(=O)NC(CC(=O)N)C(=O)NC(CC(C)C)C(=O)NC(C(C)CC)C(=O)NC(CCCNC(=N)N)C(=O)NC(C(C)C)C(=O)NC(C(C)O)C(=O)N2CCCC2C(=O)NC(C)C(=O)NC(CS)C(=O)NC(CS)C(=O)NC(C(C)CC)C(=O)NC(C(C)O)C(=O)NC(CC3=CC=CC=C3)C(=O)NC(C(C)C)C(=O)NC(C(C)C)C(=O)O)NC(=O)CN
CCC(C)C(C(=O)NC(C)C(=O)NC(C(C)C)C(=O)NC(CCCCN)C(=O)NC(CC1CCCCC1)C(=O)NC(CC(C)C)C(=O)NC(C)C(=O)NC(C(C)C)C(=O)NC(CC2CCCCC2)C(=O)NCC(=O)NC(C(C)C)C(=O)NC(CO)C(=O)NC(C(C)CC)C(=O)O)NC(=O)C(CO)NC(=O)C(CCC(=O)N)NC(=O)C(CCC(=O)N)N
CCC(C)C(C(=O)NC(C)C(=O)NC(C(C)CC)C(=O)NCC(=O)NCC(=O)NC(C)C(=O)NC(C)C(=O)NC(C(C)O)C(=O)NCC(=O)NC(C(C)CC)C(=O)NC(C)C(=O)NC(C)C(=O)NC(C(C)C)C(=O)NC(CC(C)C)C(=O)NC(C(C)O)C(=O)NC(CC(=O)O)C(=O)NCC(=O)NC(CC(=O)N)C(=O)N1CCCC1C(=O)N2CCCC2C(=O)O)N
CCC(C)C(C(=O)NC(C)C(=O)NC(C)C(=O)NC(CCCCN)C(=O)NC(C(C)C)C(=O)NCC(=O)NC(CO)C(=O)NC(CC(=O)N)C(=O)NC(CC(C)C)C(=O)NC(CC(C)C)C(=O)N)NC(=O)C(CCCCN)NC(=O)C(CC(C)C)NC(=O)C(CC(C)C)NC(=O)C1CCCN1C(=O)CNC(=O)C(CC(C)C)NC(=O)C(CC(C)C)NC(=O)CN
CCC(C)C(C(=O)NC(C)C(=O)NC(CC(=O)O)C(=O)NC(CC(C)C)C(=O)NC(C(C)C)C(=O)NC(C(C)C)C(=O)NCC(=O)NC(CC(C)C)C(=O)NC(CS)C(=O)NC(C(C)O)C(=O)NCC(=O)NC(CCC(=O)N)C(=O)NC(C(C)CC)C(=O)NC(CCCCN)C(=O)NC(C(C)O)C(=O)NCC(=O)NC(C)C(=O)N1CCCC1C(=O)NC(CS)C(=O)NC(CCCNC(=N)N)C(=O)O)N
CCC(C)C(C(=O)NC(C)C(=O)NC(CC(C)C)C(=O)NC(C)C(=O)NC(CCC(=O)N)C(=O)O)NC(=O)CNC(=O)C(CC(C)C)NC(=O)C(CC(C)C)NC(=O)C(CC1CCCCC1)NC(=O)C(C(C)O)NC(=O)C(C(C)CC)NC(=O)C(CC(C)C)NC(=O)C(CC(C)C)NC(=O)C(C(C)CC)NC(=O)C(CCCCN)NC(=O)C(CCC(=O)N)NC(=O)C(CCSC)N
CCC(C)C(C(=O)NC(C)C(=O)NC(CCC(=O)O)C(=O)NC(CCCCN)C(=O)NC(CC1=CC=CC=C1)C(=O)NC(CO)C(=O)NCC(=O)NC(C(C)O)C(=O)NC(CCCNC(=N)N)C(=O)NC(CCCNC(=N)N)C(=O)NCC(=O)O)NC(=O)C(CCCCN)NC(=O)C(CCC(=O)N)N
CCC(C)C(C(=O)NC(C)C(=O)NC(CCCNC(=N)N)C(=O)NC(C(C)C)C(=O)NC(CCCCN)C(=O)NC(CC1=CC=C(C=C1)O)C(=O)NC(CC(=O)O)C(=O)NC(CC2CCCCC2)C(=O)O)NC(=O)C(CCCNC(=N)N)NC(=O)C(CC(C)C)NC(=O)C(CC(=O)N)NC(=O)CNC(=O)C(C(C)C)N
CCC(C)C(C(=O)NC(C)C(=O)NC(CO)C(=O)N1CCCC1C(=O)NC(CCCNC(=N)N)C(=O)NCC(=O)NC(CC(=O)O)C(=O)NC(CC(C)C)C(=O)NC(C)C(=O)NC(CC2=CNC=N2)C(=O)NC(CC(C)C)C(=O)NC(C(C)CC)C(=O)NC(C(C)O)C(=O)NC(C(C)O)C(=O)O)NC(=O)C(CC3=CC=C(C=C3)O)N
CCC(C)C(C(=O)NC(C)C(=O)NC(CO)C(=O)NCC(=O)NC(CCCNC(=N)N)C(=O)NC(C(C)O)C(=O)NCC(=O)NC(CCCNC(=N)N)C(=O)NC(CCCNC(=N)N)C(=O)NC(CC(=O)N)C(=O)NC(C)C(=O)NC(C(C)CC)C(=O)NC(CC1=CN=CN1)C(=O)NC(CC(=O)O)C(=O)O)N
CCC(C)C(C(=O)NC(C)C(=O)NCC(=O)NC(C(C)C)C(=O)NC(CO)C(=O)NCC(=O)NCC(=O)NC(C(C)C)C(=O)NC(CC(C)C)C(=O)NC(CO)C(=O)NC(CC(=O)N)C(=O)NC(CC(C)C)C(=O)NC(C)C(=O)NC(CC(C)C)C(=O)NC(CC1=CN=CN1)C(=O)O)NC(=O)C(CC(C)C)N
CCC(C)C(C(=O)NC(C)C(=O)NCC(=O)NC(CCC(=O)OC(C)(C)C)C(=O)NC(CC(=O)OC(C)(C)C)C(=O)NCC(=O)O)NC(=O)CNC(=O)C(CC1=CC=CC=C1)NC(=O)C(CC(C)C)NSC2=CC=CC=C2[N+](=O)[O-]
CCC(C)C(C(=O)NC(C)C(=O)NCC(=O)NC(CCC(=O)OCC1=CC=CC=C1)C(=O)NC(CC(=O)OCC2=CC=CC=C2)C(=O)O)NC(=O)CNC(=O)C(CC3=CC=CC=C3)NC(=O)C(CC(C)C)NSC4=CC=CC=C4[N+](=O)[O-]
CCC(C)C(C(=O)NC(C)C(=O)NCC(=O)NC(CCC(=O)OCC1CCCCC1)C(=O)NC(CC(=O)OCC2CCCCC2)C(=O)O)NC(=O)CNC(=O)C(CC3CCCCC3)NC(=O)C(CC(C)C)NSC4=C(C=CC=C4)[N+](=O)[O-]
CCC(C)C(C(=O)NC(CC(=O)N)C(=O)N1CCCC1C(=O)NC(CC(=O)O)C(=O)NC(CCSC)C(=O)NC(CCCCN)C(=O)NC(CCCCN)C(=O)NC(CC(C)C)C(=O)O)NC(=O)C(CCC(=O)O)NC(=O)C(CO)NC(=O)C(CC2CCCCC2)NC(=O)C(CCCCN)NC(=O)C(CCC(=O)N)NC(=O)C(C(C)O)NC(=O)C(CC(C)C)NC(=O)C(CCCCN)N
CCC(C)C(C(=O)NC(CC(=O)N)C(=O)NC(C(C)C)C(=O)NC(C)C(=O)NC(CC1CCCCC1)C(=O)NC(CC(=O)N)C(=O)NC(CCCNC(=N)N)C(=O)NC(CC2CCCCC2)C(=O)NC(CC(C)C)C(=O)NC(C(C)C)C(=O)NCC(=O)NC(CS)C(=O)O)NC(=O)CNC(=O)C(CCC(=O)N)NC(=O)CN
CCC(C)C(C(=O)NC(CC(=O)N)C(=O)NC(C(C)C)C(=O)NC(CC1CCCCC1)C(=O)O)NC(=O)C(CC(C)C)NC(=O)C(C(C)O)NC(=O)C(CCC(=O)O)NC(=O)C(CCSC)NC(=O)C(C)NC(=O)C(C(C)O)NC(=O)C(CCC(=O)O)NC(=O)C(CC(C)C)NC(=O)C(CCC(=O)O)NC(=O)C(CO)NC(=O)CN
CCC(C)C(C(=O)NC(CC(=O)N)C(=O)NC(C(C)CC)C(=O)NC(C(C)CC)C(=O)NC(CCSC)C(=O)N1CCCC1C(=O)NC(CO)C(=O)NC(C(C)C)C(=O)NC(CC2CCCCC2)C(=O)NCC(=O)NC(C(C)O)C(=O)NC(C(C)CC)C(=O)NC(CS)C(=O)NC(CC(C)C)C(=O)NC(CC(C)C)C(=O)NCC(=O)NC(C(C)CC)C(=O)NC(C(C)CC)C(=O)O)N
CCC(C)C(C(=O)NC(CC(=O)N)C(=O)NC(C)C(=O)N1CCCC1C(=O)NC(CCCN=C(N)N)C(=O)NC(=S)C(=NS)[O-])NC(=O)C(CC2=CC=CC=C2)NC(=O)C(CC3=CC=CC=C3)NC(=O)CC4CCCCC4
CCC(C)C(C(=O)NC(CC(=O)N)C(=O)NC(CC(=O)O)C(=O)NC(C(C)CC)C(=O)NC(C(C)CC)C(=O)NC(CCCN=C(N)N)C(=O)NC(C)C(=O)N1CCCC1C(=O)NC(C(C)O)C(=O)NC(C(C)CC)C(=O)NC(CCC(=O)O)C(=O)NC(CCC(=O)N)C(=O)NC(CCSC)C(=O)NC(CCCCN)C(=O)O)N
CCC(C)C(C(=O)NC(CC(=O)N)C(=O)NC(CC(=O)O)C(=O)NC(CC1=CC=CC=C1)C(=O)NC(CO)C(=O)O)NC(=O)C(CC(=O)O)NC(=O)C(C)NC(=O)C(CC(C)C)NC(=O)C(CC(C)C)NC(=O)C(C(C)C)NC(=O)C(C(C)O)NC(=O)C(C)NC(=O)C(CCCCN)NC(=O)C(C(C)C)NC(=O)C(C(C)C)N
CCC(C)C(C(=O)NC(CC(=O)N)C(=O)NC(CC(C)C)C(=O)NC(CC(=O)O)C(=O)NC(CO)C(=O)O)NC(=O)C(CC(=O)N)NC(=O)C(CCCCN)NC(=O)C(CC(=O)N)NC(=O)C(CC(C)C)NC(=O)CNC(=O)C(CCC(=O)N)NC(=O)C(CC1=CN=CN1)NC(=O)C(CCCCN)N
CCC(C)C(C(=O)NC(CC(=O)N)C(=O)NC(CC(C)C)C(=O)NC(CCC(=O)N)C(=O)O)NC(=O)C(CCCCN)NC(=O)C(CCCN=C(N)N)NC(=O)C1CCCN1C(=O)C(CCCCN)NC(=O)C(CC2=CC=CC=C2)NC(=O)C(CCCN=C(N)N)NC(=O)C(CCCN=C(N)N)NC(=O)C3CCCN3
CCC(C)C(C(=O)NC(CC(=O)N)C(=O)NC(CC(C)C)C(=O)NC(CCC(=O)N)C(=O)O)NC(=O)C(CCCCN)NC(=O)C(CCCNC(=N)N)NC(=O)C1CCCN1C(=O)C(CCCCN)NC(=O)C(CC2=CC=CC=C2)NC(=O)C(CCCNC(=N)N)NC(=O)C(CCCNC(=N)N)NC(=O)C3CCCN3
CCC(C)C(C(=O)NC(CC(=O)N)C(=O)NC(CC1=CC=CC=C1)C(=O)NC(C)C(=O)NC(CCSC)C(=O)NC(C)C(=O)NC(C)C(=O)NC(CC(C)C)C(=O)NCC(=O)NCC(=O)NC(CCC(=O)O)C(=O)NC(C(C)CC)C(=O)NC(CCC(=O)O)C(=O)NC(C(C)C)C(=O)O)NC(=O)C2CCCN2
CCC(C)C(C(=O)NC(CC(=O)N)C(=O)NC(CC1=CC=CC=C1)C(=O)NC(CCCN=C(N)N)C(=O)NC(C(C)C)C(=O)NC(CCSC)C(=O)NC(C)C(=O)NC(CS)C(=O)O)NC(=O)C(CCSC)NC(=O)C(CC(C)C)NC(=O)C(C)NC(=O)C(CC(C)C)NC(=O)C(CO)NC(=O)C(CC(C)C)NC(=O)C(CC(C)C)N
CCC(C)C(C(=O)NC(CC(=O)N)C(=O)NC(CC1CCCCC1)C(=O)NC(CCC(=O)N)C(=O)NC(CO)C(=O)NC(CS)C(=O)NC(C(C)O)C(=O)NC(CCCCN)C(=O)O)NC(=O)CNC(=O)C(CCCCN)NC(=O)CNC(=O)C(CCCCN)NC(=O)C(C(C)CC)NC(=O)C(CC(C)C)NC(=O)CNC(=O)C(CCCCN)NC(=O)C(C)NC(=O)C(CCSC)N
CCC(C)C(C(=O)NC(CC(=O)N)C(=O)NC(CO)C(=O)NC(CO)C(=O)NC(CS)C(=O)O)NC(=O)C(C(C)O)NC(=O)CNC(=O)C(CC(C)C)NC(=O)C(CC(C)C)NC(=O)C(CC(C)C)NC(=O)C(C(C)O)NC(=O)C(CCCN=C(N)N)NC(=O)C(CC(=O)O)NC(=O)CNC(=O)CN
CCC(C)C(C(=O)NC(CC(=O)N)C(=O)NC(CO)C(=O)NC(CO)C(=O)NC(CS)C(=O)O)NC(=O)C(C(C)O)NC(=O)CNC(=O)C(CC(C)C)NC(=O)C(CC(C)C)NC(=O)C(CC(C)C)NC(=O)C(C(C)O)NC(=O)C(CCCNC(=N)N)NC(=O)C(CC(=O)O)NC(=O)CNC(=O)CN
CCC(C)C(C(=O)NC(CC(=O)N)C(=O)NCC(=O)NC(C(C)C)C(=O)N1CCCC1C(=O)NC(CC(=O)O)C(=O)NC(CC(=O)O)C(=O)O)NC(=O)C(C(C)O)NC(=O)C(C(C)C)NC(=O)C(CO)NC(=O)C(CCCCN)NC(=O)C(CC(C)C)NC(=O)C(CCC(=O)N)NC(=O)CNC(=O)C(CC(=O)O)N
CCC(C)C(C(=O)NC(CC(=O)O)C(=O)NC(C(C)CC)C(=O)NC(C)C(=O)NC(CC1CCCCC1)C(=O)NC(CO)C(=O)NC(CO)C(=O)NC(CC(C)C)C(=O)NC(C)C(=O)NC(CC(C)C)C(=O)NC(C)C(=O)NC(CC(=O)O)C(=O)NC(C(C)CC)C(=O)NC(CO)C(=O)NC(CCCNC(=N)N)C(=O)O)N
CCC(C)C(C(=O)NC(CC(=O)O)C(=O)NC(C(C)O)C(=O)NC(CC(C)C)C(=O)NCC(=O)O)NC(=O)C(CC(C)C)NC(=O)C(CC(=O)O)NC(=O)C(CC(=O)O)NC(=O)C(CC(C)C)NC(=O)C(C)NC(=O)C(C)NC(=O)C(CC(=O)O)NC(=O)C(CCSC)NC(=O)CNC(=O)C(CO)NC(=O)C(CCCCN)N
CCC(C)C(C(=O)NC(CC(=O)O)C(=O)NC(C)C(=O)NC(C)C(=O)NC(CCCCN)C(=O)NC(CCCCN)C(=O)NC(C(C)C)C(=O)NC(C(C)C)C(=O)NC(CC(=O)N)C(=O)NC(C(C)C)C(=O)NC(CC(C)C)C(=O)NC(CCCCN)C(=O)NC(CC(=O)N)C(=O)NC(CC(C)C)C(=O)NC(CC1CCCCC1)C(=O)N)NC(=O)C(C(C)C)NC(=O)CN
CCC(C)C(C(=O)NC(CC(=O)O)C(=O)NC(CC(=O)N)C(=O)NC(CC(=O)N)C(=O)N1CCCC1C(=O)NC(CCC(=O)N)C(=O)NC(CCC(=O)O)C(=O)N2CCCC2C(=O)NC(CO)C(=O)N3CCCC3C(=O)NC(CC(=O)N)C(=O)N4CCCC4C(=O)NC(CCC(=O)O)C(=O)NC(CCC(=O)O)C(=O)NCC(=O)O)N
CCC(C)C(C(=O)NC(CC(=O)O)C(=O)NC(CC(=O)O)C(=O)O)NC(=O)C(CCCCN)NC(=O)C(CO)NC(=O)C(C)NC(=O)C(C)NC(=O)C(CCCCN)NC(=O)C(C)NC(=O)C(C(C)O)NC(=O)C(CC(=O)N)NC(=O)C(C(C)O)NC(=O)C(CC(C)C)NC(=O)C(CC(C)C)NC(=O)C(CC(C)C)NC(=O)C
CCC(C)C(C(=O)NC(CC(=O)O)C(=O)NC(CC(C)C)C(=O)N1CCCC1C(=O)O)NC(=O)C(C)NC(=O)CNC(=O)C(C(C)O)NC(=O)C(CC(C)C)NC(=O)C(CC(C)C)NC(=O)C(CC(C)C)NC(=O)C(CC(C)C)NC(=O)C(CS)NC(=O)C(CO)NC(=O)C(CC2CCCCC2)NC(=O)CNC(=O)C(CCCNC(=N)N)NC(=O)C3CCCN3
CCC(C)C(C(=O)NC(CC(=O)O)C(=O)NC(CC(C)C)C(=O)N1CCCC1C(=O)O)NC(=O)C(CCC(=O)O)NC(=O)CNC(=O)C(C(C)O)NC(=O)C(CC(C)C)NC(=O)C(CC(C)C)NC(=O)C(CC(C)C)NC(=O)C(CC(C)C)NC(=O)C(CS)NC(=O)C(C)NC(=O)C(CC2=CC=CC=C2)NC(=O)CNC(=O)C(CCCNC(=N)N)NC(=O)C3CCCN3
CCC(C)C(C(=O)NC(CC(=O)O)C(=O)NC(CC(C)C)C(=O)N1CCCC1C(=O)O)NC(=O)C(CCC(=O)O)NC(=O)CNC(=O)C(C(C)O)NC(=O)C(CC(C)C)NC(=O)C(CC(C)C)NC(=O)C(CC(C)C)NC(=O)C(CC(C)C)NC(=O)C(CS)NC(=O)C(CO)NC(=O)C(CC2CCCCC2)NC(=O)CNC(=O)C(C)NC(=O)C3CCCN3
CCC(C)C(C(=O)NC(CC(=O)O)C(=O)NC(CCC(=O)N)C(=O)NC(C)C(=O)NC(CC(=O)N)C(=O)NC(CCC(=O)N)C(=O)NC(CCCN=C(N)N)C(=O)NC(C)C(=O)NC(C(C)O)C(=O)NC(CCCCN)C(=O)NC(CC(C)C)C(=O)O)NC(=O)C(CCCN=C(N)N)NC(=O)C(C(C)O)N
CCC(C)C(C(=O)NC(CC(=O)O)C(=O)NC(CCCCN)C(=O)NC(CCCN=C(N)N)C(=O)NCC(=O)NC(CCCCN)C(=O)NC(C(C)C)C(=O)NC(CCCCN)C(=O)NCC(=O)NC(C(C)O)C(=O)NC(CCC(=O)N)C(=O)O)NC(=O)C(CCCN=C(N)N)NC(=O)C(CC(C)C)N
CCC(C)C(C(=O)NC(CC(C)C)C(=O)NC(C(C)C)C(=O)NC(C(C)CC)C(=O)NC(C(C)CC)C(=O)NCC(=O)NC(CC(C)C)C(=O)NC(C)C(=O)NC(C(C)C)C(=O)NC(CC(C)C)C(=O)NC(C)C(=O)NC(C(C)O)C(=O)NC(C)C(=O)NC(CS)C(=O)NC(CO)C(=O)O)NC(=O)C(CCCN=C(N)N)NC(=O)C(CCCCN)NC(=O)C(CC(C)C)N
CCC(C)C(C(=O)NC(CC(C)C)C(=O)NC(C(C)C)C(=O)NC(C(C)CC)C(=O)NC(C(C)CC)C(=O)NCC(=O)NC(CC(C)C)C(=O)NC(C)C(=O)NC(C(C)C)C(=O)NC(CC(C)C)C(=O)NC(C)C(=O)NC(C(C)O)C(=O)NC(C)C(=O)NC(CS)C(=O)NC(CO)C(=O)O)NC(=O)C(CCCNC(=N)N)NC(=O)C(CCCCN)NC(=O)C(CC(C)C)N
CCC(C)C(C(=O)NC(CC(C)C)C(=O)NC(C(C)C)C(=O)NC(CC(C)C)C(=O)NC(CS)C(=O)NC(CC1CCCCC1)C(=O)NC(CC(C)C)C(=O)N2CCCC2C(=O)NC(CC(C)C)C(=O)NC(C)C(=O)NC(C)C(=O)NC(CC(C)C)C(=O)NCC(=O)O)NC(=O)C(CC(C)C)NC(=O)C(CC(C)C)NC(=O)C(CO)NC(=O)C(CCCNC(=N)N)NC(=O)C(CCSC)N
CCC(C)C(C(=O)NC(CC(C)C)C(=O)NC(C(C)O)C(=O)NC(CC(=O)O)C(=O)NCC(=O)NC(C(C)CC)C(=O)N1CCCC1C(=O)O)NC(=O)C(C(C)C)NC(=O)C(C(C)C)NC(=O)C(CC(C)C)NC(=O)C(CCC(=O)N)NC(=O)C(CC(=O)N)NC(=O)C(C)NC(=O)C(CC(=O)N)NC(=O)C(CCC(=O)O)N
CCC(C)C(C(=O)NC(CC(C)C)C(=O)NC(CC(C)C)C(=O)NC(CC(C)C)C(=O)NC(C(C)C)C(=O)NC(CCCNC(=N)N)C(=O)NC(CC1=CC=CC=C1)C(=O)NC(CO)C(=O)NC(CCC(=O)O)C(=O)N2CCCC2C(=O)O)NC(=O)C(CC(C)C)NC(=O)C(C(C)C)NC(=O)C(C)NC(=O)C(C(C)O)NC(=O)C(CCCNC(=N)N)NC(=O)C(C(C)C)NC(=O)C(CCSC)N
CCC(C)C(C(=O)NC(CC(C)C)C(=O)NC(CC(C)C)C(=O)NC(CC(C)C)C(=O)NC(C(C)C)C(=O)NC(CCCNC(=N)N)C(=O)NC(CC1CCCCC1)C(=O)NC(CO)C(=O)NC(CCC(=O)O)C(=O)N2CCCC2C(=O)O)NC(=O)C(CC(C)C)NC(=O)C(C(C)C)NC(=O)C(C)NC(=O)C(C(C)O)NC(=O)C(CCCNC(=N)N)NC(=O)C(C(C)C)N
CCC(C)C(C(=O)NC(CC(C)C)C(=O)NC(CC(C)C)C(=O)NC(CCC(=O)N)C(=O)NCC(=O)NC(C(C)O)C(=O)N1CCCC1C(=O)NC(C(C)C)C(=O)NC(C)C(=O)NC(CCC(=O)N)C(=O)NC(CCSC)C(=O)NC(C(C)O)C(=O)NC(CCC(=O)O)C(=O)NC(CC(=O)O)C(=O)NC(C)C(=O)NC(C(C)C)C(=O)O)N
CCC(C)C(C(=O)NC(CC(C)C)C(=O)NC(CC(C)C)C(=O)NC(CCC(=O)O)C(=O)NC(CO)C(=O)O)NC(=O)C(CCCN=C(N)N)NC(=O)CNC(=O)C(C)NC(=O)C(C(C)CC)NC(=O)C(CC(C)C)NC(=O)C(C(C)C)NC(=O)C(C(C)C)NC(=O)C(CC(=O)O)NC(=O)C(C(C)CC)NC(=O)C(C(C)C)N
CCC(C)C(C(=O)NC(CC(C)C)C(=O)NC(CC(C)C)C(=O)NC(CCC(=O)O)C(=O)NC(CO)C(=O)O)NC(=O)C(CCCNC(=N)N)NC(=O)CNC(=O)C(C)NC(=O)C(C(C)CC)NC(=O)C(CC(C)C)NC(=O)C(C(C)C)NC(=O)C(C(C)C)NC(=O)C(CC(=O)O)NC(=O)C(C(C)CC)NC(=O)C(C(C)C)N
CCC(C)C(C(=O)NC(CC(C)C)C(=O)NC(CC1=CC=CC=C1)C(=O)NCC(=O)NC(CO)C(=O)NCC(=O)NC(CO)C(=O)NCC(=O)NC(CO)C(=O)NCC(=O)NC(CO)C(=O)O)NC(=O)C(CC(C)C)NC(=O)C(CC(=O)O)NC(=O)C(C(C)C)NC(=O)C(CC(C)C)NC(=O)C(CO)NC(=O)C(CO)N
CCC(C)C(C(=O)NC(CC(C)C)C(=O)NC(CC1CCCCC1)C(=O)NC(CCC(=O)O)C(=O)NC(CO)C(=O)NC(CCC(=O)N)C(=O)NC(CC2CCCCC2)C(=O)NC(CO)C(=O)NC(C(C)C)C(=O)NCC(=O)NCC(=O)NC(CC(=O)N)C(=O)NC(CCC(=O)O)C(=O)NC(CC(C)C)C(=O)O)NC(=O)C(C(C)O)N
CCC(C)C(C(=O)NC(CC(C)C)C(=O)NC(CCC(=O)N)C(=O)O)NC(=O)C1CCCN1C(=O)C(C(C)O)NC(=O)C(CC2CCCCC2)NC(=O)C(CC3CCCCC3)NC(=O)C(C)NC(=O)C(C(C)O)NC(=O)C(C(C)C)NC(=O)C(C)NC(=O)C(CS)NC(=O)C(CC4CCCCC4)NC(=O)C(CC(=O)N)NC(=O)C(CC(C)C)NC(=O)C(CC(C)C)NC(=O)C(CC(C)C)N
CCC(C)C(C(=O)NC(CC(C)C)C(=O)NC(CCC(=O)O)C(=O)NC(C)C(=O)NC(CCC(=O)N)C(=O)NC(CCCCN)C(=O)NC(C(C)C)C(=O)NC(C(C)C)C(=O)NC(C(C)O)C(=O)NC(CC(C)C)C(=O)NC(CCCNC(=N)N)C(=O)NC(CC1CCCCC1)C(=O)O)NC(=O)C(CC(=O)O)NC(=O)C(CC2CCCCC2)NC(=O)C(C(C)C)N
CCC(C)C(C(=O)NC(CC(C)C)C(=O)NC(CCC(=O)O)C(=O)NC(CCCN=C(N)N)C(=O)NC(CC(C)C)C(=O)NC(CC(C)C)C(=O)NC(CCCCN)C(=O)NC(CC(=O)O)C(=O)NC(CO)C(=O)O)NC(=O)C(CCCCN)NC(=O)C(CC1=CN=CN1)NC(=O)C(CCCCN)NC(=O)C(CCC(=O)O)NC(=O)C
CCC(C)C(C(=O)NC(CC(C)C)C(=O)NC(CCCCN)C(=O)NC(C)C(=O)NC(CC(C)C)C(=O)NCC(=O)N1CCCC1C(=O)NC(C)C(=O)NC(C)C(=O)NC(C(C)O)C(=O)NC(CC(C)C)C(=O)NC(CCC(=O)O)C(=O)NC(CCC(=O)O)C(=O)NC(CCSC)C(=O)NC(CCSC)C(=O)NC(C(C)O)C(=O)NC(C)C(=O)O)NC(=O)C(C(C)O)NC(=O)C(CCCCN)NC(=O)C(CS)N
CCC(C)C(C(=O)NC(CC(C)C)C(=O)NC(CCCCN)C(=O)NC(CCCN=C(N)N)C(=O)NC(CC(C)C)C(=O)NC(CC(C)C)C(=O)NC(CC(=O)O)C(=O)NC(CC(=O)O)C(=O)NC(CO)C(=O)O)NC(=O)C(CCCCN)NC(=O)C(CC1=CN=CN1)NC(=O)C(CCCCN)NC(=O)C(CCC(=O)O)NC(=O)C
CCC(C)C(C(=O)NC(CC(C)C)C(=O)NC(CCCCN)C(=O)NC(CCCNC(=N)N)C(=O)NC(CC(C)C)C(=O)NC(CC(C)C)C(=O)NC(CC(=O)O)C(=O)NC(CC(=O)O)C(=O)NC(CO)C(=O)O)NC(=O)C(CCCCN)NC(=O)C(CC1=CN=CN1)NC(=O)C(CCCCN)NC(=O)C(CCC(=O)O)NC(=O)C
CCC(C)C(C(=O)NC(CC(C)C)C(=O)NC(CCCN=C(N)N)C(=O)NC(CC(=O)O)C(=O)NC(CO)C(=O)NC(CC1=CN=CN1)C(=O)NC(C(C)C)C(=O)NC(C(C)CC)C(=O)NC(CC2=CN=CN2)C(=O)NC(CO)C(=O)NC(CCCN=C(N)N)C(=O)O)NC(=O)C(CCCCN)NC(=O)C(CO)N
CCC(C)C(C(=O)NC(CC(C)C)C(=O)NC(CCCNC(=N)N)C(=O)NC(C(C)C)C(=O)NC(CC1=CC=CC=C1)C(=O)NC(CCCCN)C(=O)NCC(=O)NC(CC(C)C)C(=O)N)NC(=O)C(CCCCN)NC(=O)C(CCCCN)NC(=O)C(C(C)CC)NC(=O)C(CC(C)C)NC(=O)C(CCCNC(=N)N)NC(=O)C(CC2=CNC3=CC=CC=C32)NC(=O)C(C(C)C)N
CCC(C)C(C(=O)NC(CC(C)C)C(=O)NC(CCCNC(=N)N)C(=O)NC(CC(=O)O)C(=O)NC(CO)C(=O)NC(CC1=CN=CN1)C(=O)NC(C(C)C)C(=O)NC(C(C)CC)C(=O)NC(CC2=CN=CN2)C(=O)NC(CO)C(=O)NC(CCCNC(=N)N)C(=O)O)NC(=O)C(CCCCN)NC(=O)C(CO)N
CCC(C)C(C(=O)NC(CC(C)C)C(=O)NC(CCCNC(=N)N)C(=O)NCC(=O)NC(CCCCN)C(=O)NC(C(C)C)C(=O)NC(CCCNC(=N)N)C(=O)NC(CC1CCCCC1)C(=O)NC(CC(C)C)C(=O)NC(CCSC)C(=O)O)NC(=O)C(CC(C)C)NC(=O)C(CC2=CN=CN2)NC(=O)C(CCC(=O)N)NC(=O)C(CC3CCCCC3)N
CCC(C)C(C(=O)NC(CC(C)C)C(=O)NC(CCSC)C(=O)NC(CCC(=O)O)C(=O)NC(CC(=O)N)C(=O)NC(CC(=O)N)C(=O)NC(CC(C)C)C(=O)NC(CCCN=C(N)N)C(=O)NC(CCCN=C(N)N)C(=O)N1CCCC1C(=O)NC(CC(=O)N)C(=O)NC(CC(C)C)C(=O)O)N
CCC(C)C(C(=O)NC(CC(C)C)C(=O)NC(CCSC)C(=O)NC(CCC(=O)O)C(=O)NC(CC(=O)N)C(=O)NC(CC(=O)N)C(=O)NC(CC(C)C)C(=O)NC(CCCNC(=N)N)C(=O)NC(CCCNC(=N)N)C(=O)N1CCCC1C(=O)NC(CC(=O)N)C(=O)NC(CC(C)C)C(=O)O)N
CCC(C)C(C(=O)NC(CC(C)C)C(=O)NCC(=O)NC(C(C)O)C(=O)NC(CO)C(=O)NC(C(C)C)C(=O)NC(C(C)C)C(=O)NC(C)C(=O)NC(CCCCN)C(=O)NC(CCC(=O)O)C(=O)NC(CCC(=O)O)C(=O)NC(CCC(=O)N)C(=O)NCC(=O)O)NC(=O)CNC(=O)CNC(=O)CN
CCC(C)C(C(=O)NC(CC(C)C)C(=O)NCC(=O)NC(CC1=CC=CC=C1)C(=O)NC(C(C)C)C(=O)NC(CC2=CC=CC=C2)C(=O)NC(C(C)O)C(=O)NC(CC(C)C)C(=O)O)NC(=O)CNC(=O)OCC3=CC(=C(C=C3)OC4C(C(C(C(O4)C(=O)OC)O)O)O)[N+](=O)[O-]
CCC(C)C(C(=O)NC(CC(C)C)C(=O)NCC(=O)NC(CC1CCCCC1)C(=O)NC(C(C)C)C(=O)NC(CC2CCCCC2)C(=O)NC(C(C)O)C(=O)NC(CC(C)C)C(=O)O)NC(=O)CNC(=O)OCC3=CC(=C(C=C3)OC4C(C(C(C(O4)C(=O)OC)O)O)O)[N+](=O)[O-]
CCC(C)C(C(=O)NC(CC(C)C)C(=O)NCC(=O)O)NC(=O)C(CC(=O)O)NC(=O)C(CCC(=O)N)NC(=O)C(C)NC(=O)C(CCCCN)NC(=O)C(C(C)O)NC(=O)C(CCC(=O)O)NC(=O)C(CCC(=O)O)NC(=O)C(CCSC)NC(=O)C(CCC(=O)N)NC(=O)C(C(C)O)N
CCC(C)C(C(=O)NC(CC1=CC=CC=C1)C(=O)NC(C(C)O)C(=O)NC(CO)C(=O)O)NC(=O)C(CC2=CC=C(C=C2)O)NC(=O)CNC(=O)C(CO)NC(=O)C(C)NC(=O)C(CCCCN)NC(=O)C(CS)NC(=O)C(CO)NC(=O)C(CC(C)C)NC(=O)C(CCCCN)NC(=O)C(C(C)C)NC(=O)C(CO)NC(=O)C(C)NC(=O)CNC(=O)C3CCCN3C(=O)C(CCCCN)N
CCC(C)C(C(=O)NC(CC1=CC=CC=C1)C(=O)NC(CCC(=O)O)C(=O)NC(C)C(=O)NC(CCSC)C(=O)NC(CCCCN)C(=O)NC(CCSC)C(=O)NC(CCC(=O)N)C(=O)NC(C)C(=O)NC(CO)C(=O)NC(CC(C)C)C(=O)NC(CCSC)C(=O)O)NC(=O)C(CO)NC(=O)C(CO)NC(=O)C(CC(C)C)NC(=O)C(CO)NC(=O)C2CCCN2C(=O)C(CCC(=O)N)N
CCC(C)C(C(=O)NC(CC1=CC=CC=C1)C(=O)NC(CCC(=O)O)C(=O)NC(CCCCN)C(=O)O)NC(=O)C(CC(C)C)NC(=O)C(CC2=CN=CN2)NC(=O)C(CCCNC(=N)N)NC(=O)C(CS)NC(=O)C(CC3=CN=CN3)NC(=O)C(CS)NC(=O)C(CS)NC(=O)C(C[Se])NC(=O)C(CO)NC(=O)C(CCCNC(=N)N)N
CCC(C)C(C(=O)NC(CC1=CC=CC=C1)C(=O)NC(CO)C(=O)NC(C)C(=O)NC(CCCNC(=N)N)C(=O)NC(CO)C(=O)NC(CC(=O)O)C(=O)NC(CC(C)C)C(=O)NC(C)C(=O)NC(CC2=CNC=N2)C(=O)NC(CC(C)C)C(=O)NC(C(C)O)C(=O)NC(C(C)O)C(=O)NC(C(C)O)C(=O)O)NC(=O)C(CC3=CC=C(C=C3)O)N
CCC(C)C(C(=O)NC(CC1=CN=CN1)C(=O)NC(C(C)O)C(=O)NC(CC(C)C)C(=O)NC(CC(C)C)C(=O)NC(CC(C)C)C(=O)NC(CCC(=O)N)C(=O)O)NC(=O)C(C)NC(=O)C(CCC(=O)N)NC(=O)C(CC2=CN=CN2)NC(=O)C(CC3CCCCC3)NC(=O)C(CC(=O)O)NC(=O)CN
CCC(C)C(C(=O)NC(CC1=CN=CN1)C(=O)NC(CC(=O)N)C(=O)NC(CC2CCCCC2)C(=O)NC(CCCCN)C(=O)NC(CCCNC(=N)N)C(=O)O)NC(=O)C(CC3CCCCC3)NC(=O)C(C(C)C)NC(=O)C(C)NC(=O)C(CCSC)NC(=O)C(CCC(=O)N)NC(=O)C(C(C)C)NC(=O)C(C)NC(=O)C(C(C)O)NC(=O)C(CCCCN)N
CCC(C)C(C(=O)NC(CC1=CN=CN1)C(=O)NC(CC2CCCCC2)C(=O)NC(CC(C)C)C(=O)NC(C(C)C)C(=O)NC(CC(C)C)C(=O)NC(C(C)CC)C(=O)NC(CC3CCCCC3)C(=O)O)NC(=O)C(CC4CCCCC4)NC(=O)C(CC(C)C)NC(=O)C(C(C)O)NC(=O)CNC(=O)C(CO)NC(=O)C(C(C)C)NC(=O)C(C(C)C)NC(=O)C(CCCNC(=N)N)NC(=O)C(CCSC)N
CCC(C)C(C(=O)NC(CC1=CNC=N1)C(=O)N2CCCC2C(=O)NC(CC3=CC=CC=C3)C(=O)O)NC(=O)C(CC4=CC=C(C=C4)O)NC(=O)C(C(C)C)NC(=O)C(CCCNC(=N)N)NC(=O)C(CC(=O)O)NC5=C(C(=C(C(=C5F)F)[N+](=O)[O-])F)F
CCC(C)C(C(=O)NC(CC1CCCCC1)C(=O)NC(C(C)O)C(=O)N2CCCC2C(=O)NC(CCCNC(=N)N)C(=O)NC(CC(C)C)C(=O)NC(C(C)C)C(=O)NC(CC(C)C)C(=O)NC(CS)C(=O)NC(CCC(=O)O)C(=O)NC(C(C)C)C(=O)O)NC(=O)C(CC3CCCCC3)NC(=O)C(CC4=CN=CN4)NC(=O)C(CC(C)C)NC(=O)C(CO)N
CCC(C)C(C(=O)NC(CC1CCCCC1)C(=O)NC(CC(C)C)C(=O)NC(CO)C(=O)NC(CC2CCCCC2)C(=O)NC(CCC(=O)N)C(=O)NC(CC3=CN=CN3)C(=O)NC(CC(C)C)C(=O)NC(CC(C)C)C(=O)NC(CCCNC(=N)N)C(=O)NCC(=O)O)NC(=O)C(C)NC(=O)C(CC(=O)N)N
CCC(C)C(C(=O)NC(CC1CCCCC1)C(=O)NC(CCC(=O)O)C(=O)NC(C)C(=O)NC(CCSC)C(=O)NC(CCCCN)C(=O)NC(CCSC)C(=O)NC(CCC(=O)O)C(=O)NC(CC(C)C)C(=O)NC(CCCNC(=N)N)C(=O)NC(CC(=O)O)C(=O)O)NC(=O)CNC(=O)CNC(=O)C(CC(C)C)N
CCC(C)C(C(=O)NC(CC1CCCCC1)C(=O)NCC(=O)NC(CO)C(=O)NC(CC(C)C)C(=O)NC(C)C(=O)NC(CC2CCCCC2)C(=O)N3CCCC3C(=O)NC(CCC(=O)O)C(=O)NC(CO)C(=O)NC(CC4CCCCC4)C(=O)NC(CC(=O)O)C(=O)NCC(=O)NC(CC(=O)O)C(=O)N5CCCC5C(=O)NC(C)C(=O)O)NC(=O)C(CCCCN)N
CCC(C)C(C(=O)NC(CCC(=O)N)C(=O)NC(CC(=O)N)C(=O)NC(C)C(=O)NC(C(C)C)C(=O)NC(CC(=O)N)C(=O)NCC(=O)NC(C(C)C)C(=O)NC(CCCCN)C(=O)NC(CCC(=O)N)C(=O)NC(C(C)CC)C(=O)NC(CCCCN)C(=O)NC(C(C)O)C(=O)NC(CC(C)C)C(=O)NC(C(C)CC)C(=O)O)N
CCC(C)C(C(=O)NC(CCC(=O)N)C(=O)NC(CC(=O)N)C(=O)NCC(=O)NC(CC(=O)O)C(=O)O)NC(=O)C(CC(C)C)NC(=O)CNC(=O)C(C(C)O)NC(=O)C(CO)NC(=O)C(C(C)C)NC(=O)C(C(C)C)NC(=O)CNC(=O)C(C)NC(=O)C(CCCCN)NC(=O)C(CCC(=O)O)N
CCC(C)C(C(=O)NC(CCC(=O)N)C(=O)NC(CC(C)C)C(=O)NC(C(C)C)C(=O)NC(CCC(=O)O)C(=O)NC(C)C(=O)NC(CC(C)C)C(=O)O)NC(=O)C(CC(=O)O)NC(=O)C(CCSC)NC(=O)C(CS)NC(=O)C(CCSC)NC(=O)C(CC1CCCCC1)NC(=O)C(CC(C)C)NC(=O)C(CC(=O)O)NC(=O)C(CCC(=O)O)N
CCC(C)C(C(=O)NC(CCC(=O)N)C(=O)NC(CC(C)C)C(=O)NC(C(C)CC)C(=O)NC(CC(=O)N)C(=O)O)NC(=O)C(CC(C)C)NC(=O)C(CCC(=O)N)NC(=O)C(CC(C)C)NC(=O)CNC(=O)C(C(C)C)NC(=O)C(C(C)O)NC(=O)C(C(C)C)NC(=O)C(CCC(=O)O)NC(=O)C(C(C)C)N
CCC(C)C(C(=O)NC(CCC(=O)N)C(=O)NC(CC1CCCCC1)C(=O)NC(CC(C)C)C(=O)NC(C(C)C)C(=O)O)NC(=O)C(CO)NC(=O)C(C(C)CC)NC(=O)C(C(C)CC)NC(=O)C(C(C)O)NC(=O)C(CC(=O)O)NC(=O)C(CC(C)C)NC(=O)C(CC(C)C)NC(=O)C(CC(C)C)NC(=O)C(C(C)C)NC(=O)CNC(=O)C(CC(C)C)NC(=O)C(CO)N
CCC(C)C(C(=O)NC(CCC(=O)N)C(=O)NC(CCCCN)C(=O)NC(C(C)C)C(=O)NC(CCC(=O)N)C(=O)NC(CC(=O)O)C(=O)NC(CC(=O)O)C(=O)NC(C(C)O)C(=O)NC(CCCCN)C(=O)NC(C(C)O)C(=O)NC(CC(C)C)C(=O)NC(C(C)CC)C(=O)NC(CCCCN)C(=O)NC(C(C)O)C(=O)O)NC(=O)C1CCCN1C(=O)C(C(C)C)N
CCC(C)C(C(=O)NC(CCC(=O)N)C(=O)NC(CCCNC(=N)N)C(=O)NCC(=O)N1CCCC1C(=O)NCC(=O)NC(CCCNC(=N)N)C(=O)NC(C)C(=O)NC(CC2=CC=CC=C2)C(=O)NC(C(C)C)C(=O)NC(C(C)OC3C(C(C(C(O3)CO)O)O)NC(=O)C)C(=O)NC(C(C)CC)C(=O)NCC(=O)NC(CCCCN)C(=O)N)NC(=O)C(CCCNC(=N)N)N
CCC(C)C(C(=O)NC(CCC(=O)N)C(=O)NC(CCCNC(=N)N)C(=O)NCC(=O)N1CCCC1C(=O)NCC(=O)NC(CCCNC(=N)N)C(=O)NC(C)C(=O)NC(CC2CCCCC2)C(=O)NC(C(C)C)C(=O)NC(C(C)O)C(=O)NC(C(C)CC)C(=O)NCC(=O)NC(CC3CCCCC3)C(=O)O)NC(=O)C(CCCNC(=N)N)N
CCC(C)C(C(=O)NC(CCC(=O)N)C(=O)NC(CCCNC(=N)N)C(=O)NCC(=O)N1CCCC1C(=O)NCC(=O)NC(CCCNC(=N)N)C(=O)NC(C)C(=O)NC(CC2CCCCC2)C(=O)NC(C(C)C)C(=O)NC(C(C)O)C(=O)NC(C(C)CC)C(=O)O)NC(=O)C(CCCNC(=N)N)NC(=O)C(C(C)CC)NC(=O)C(CO)N
CCC(C)C(C(=O)NC(CCC(=O)N)C(=O)NC(CCN=C(N)N)C(=O)NCC(=O)N1CCCC1C(=O)NCC(=O)NC(CCN=C(N)N)C(=O)NC(CCCCN)C(=O)O)NC(=O)C(CCN=C(N)N)NC(=O)C(C(C)CC)NC(=O)C(CO)NC(=O)C(CCCCN)NC(=O)C(CCN=C(N)N)N
CCC(C)C(C(=O)NC(CCC(=O)N)C(=O)NC(CO)C(=O)NC(C(C)C)C(=O)NC(CS)C(=O)NC(CCSC)C(=O)NC(CCC(=O)O)C(=O)NC(CS)C(=O)NC(CCC(=O)N)C(=O)O)NC(=O)C(CCC(=O)N)NC(=O)C(CCC(=O)N)NC(=O)C(C(C)C)NC(=O)C(CCSC)NC(=O)CNC(=O)C(CC1CCCCC1)N
CCC(C)C(C(=O)NC(CCC(=O)N)C(=O)NC(CO)C(=O)NC(C(C)C)C(=O)NC(CS)C(=O)NC(CCSC)C(=O)NC(CCC(=O)O)C(=O)NC(CS)C(=O)NC(CCC(=O)N)C(=O)O)NC(=O)C(CCC(=O)N)NC(=O)C(CCC(=O)N)NC(=O)C(C(C)C)NC(=O)C(CCSC)NC(=O)CNC(=O)C1CCCN1
CCC(C)C(C(=O)NC(CCC(=O)N)C(=O)NCC(=O)NC(CC(=O)N)C(=O)NCC(=O)NC(CCCN=C(N)N)C(=O)NC(CCC(=O)N)C(=O)NC(C(C)C)C(=O)NCC(=O)NC(CS)C(=O)NC(CC(C)C)C(=O)NC(C(C)O)C(=O)NC(CC(=O)N)C(=O)NC(CCCCN)C(=O)O)N
CCC(C)C(C(=O)NC(CCC(=O)O)C(=O)NC(C)C(=O)NC(C)C(=O)NC(C(C)C)C(=O)NC(C)C(=O)NC(CCC(=O)O)C(=O)NC(CO)C(=O)NC(CC(C)C)C(=O)NC(C(C)CC)C(=O)NC(C(C)O)C(=O)NC(CCCCN)C(=O)NC(C(C)CC)C(=O)NC(C(C)C)C(=O)NC(C)C(=O)O)NC(=O)CN
CCC(C)C(C(=O)NC(CCC(=O)O)C(=O)NC(C)C(=O)NC(C)C(=O)NC(C)C(=O)NC(C)C(=O)NC(CCC(=O)O)C(=O)NC(CO)C(=O)NC(CC(C)C)C(=O)NC(C)C(=O)NC(C(C)O)C(=O)NC(CCCNC(=N)N)C(=O)NC(CC1CCCCC1)C(=O)NC(C(C)CC)C(=O)NC(C)C(=O)O)NC(=O)C(CCCCN)N
CCC(C)C(C(=O)NC(CCC(=O)O)C(=O)NC(C)C(=O)O)NC(=O)C(CC1CCCCC1)NC(=O)C(CC(=O)N)NC(=O)C(CO)NC(=O)C(CCCCN)NC(=O)C(CC(=O)O)NC(=O)C(CC(C)C)NC(=O)C(C)NC(=O)C(C(C)CC)NC(=O)C(CC(C)C)NC(=O)C(C)NC(=O)C(CCCNC(=N)N)N
CCC(C)C(C(=O)NC(CCC(=O)O)C(=O)NC(CC(=O)N)C(=O)NC(CCC(=O)O)C(=O)NC(CCC(=O)N)C(=O)NC(CCCCN)C(=O)NC(CCC(=O)O)C(=O)NC(C(C)C)C(=O)O)NC(=O)C(CC(C)C)NC(=O)C(C(C)C)NC(=O)C(CC(=O)O)NC(=O)C(CC(C)C)N
CCC(C)C(C(=O)NC(CCC(=O)O)C(=O)NC(CC(C)C)C(=O)NCC(=O)NCC(=O)NC(CCCCN)C(=O)N1CCCC1C(=O)O)NC(=O)C(CC2=CN=CN2)NC(=O)CNC(=O)C(C(C)C)NC(=O)C(C(C)CC)NC(=O)C(C(C)C)NC(=O)C(C(C)C)NC(=O)C(CO)NC(=O)CNC(=O)C(CCCCN)NC(=O)C(CCCCN)N
CCC(C)C(C(=O)NC(CCC(=O)O)C(=O)NC(CCCCN)C(=O)NC(CCC(=O)O)C(=O)O)NC(=O)C(C)NC(=O)C(C(C)CC)NC(=O)C(C(C)O)NC(=O)C(C(C)CC)NC(=O)C(CC(=O)N)NC(=O)C(C(C)O)NC(=O)C(CC(C)C)NC(=O)C(CCC(=O)O)NC(=O)C(CS)NC(=O)C(CO)NC(=O)C(CC(=O)N)N
CCC(C)C(C(=O)NC(CCC(=O)O)C(=O)NC(CO)C(=O)NC(CC(C)C)C(=O)NC(CCC(=O)O)C(=O)NC(CC(=O)N)C(=O)NC(C(C)O)C(=O)NC(C)C(=O)O)NC(=O)C(C(C)O)NC(=O)C(CC1CCCCC1)NC(=O)C(CCC(=O)O)NC(=O)C(CO)NC(=O)C2CCCN2C(=O)C(CCC(=O)N)N
CCC(C)C(C(=O)NC(CCCCN)C(=O)N1CCCC1C(=O)NC(CCCN=C(N)N)C(=O)NC(CCCCN)C(=O)NC(C(C)CC)C(=O)NC(CC(=O)N)C(=O)NC(CC2=CC=CC=C2)C(=O)NC(CCC(=O)N)C(=O)O)NC(=O)C(CCCN=C(N)N)NC(=O)C(CCCN=C(N)N)NC(=O)C3CCCN3
CCC(C)C(C(=O)NC(CCCCN)C(=O)NC(C(C)C)C(=O)NC(C(C)C)C(=O)N1CCCC1C(=O)O)NC(=O)C(CC(=O)O)NC(=O)C(CO)NC(=O)C(CC(=O)N)NC(=O)C(CC(=O)O)NC(=O)C(CCC(=O)N)NC(=O)C(C(C)CC)NC(=O)C(C(C)C)NC(=O)C(C(C)C)NC(=O)C(C)NC(=O)CN
CCC(C)C(C(=O)NC(CCCCN)C(=O)NC(C(C)CC)C(=O)NC(CCSC)C(=O)NC(CC(=O)O)C(=O)NC(C(C)CC)C(=O)NC(CC(C)C)C(=O)NC(C)C(=O)NC(CCCCN)C(=O)NC(CC(C)C)C(=O)NCC(=O)NC(CCCCN)C(=O)NC(C(C)C)C(=O)NC(CC(C)C)C(=O)NC(C)C(=O)NC(CC1=CN=CN1)C(=O)NC(C(C)C)C(=O)N)N
CCC(C)C(C(=O)NC(CCCCN)C(=O)NC(C(C)CC)C(=O)NCC(=O)NC(CC(C)C)C(=O)NC(CC1=CC=CC=C1)C(=O)NC(CC(=O)O)C(=O)NC(CCC(=O)N)C(=O)NC(CC(C)C)C(=O)NC(CO)C(=O)NC(CCCN=C(N)N)C(=O)NC(CC(C)C)C(=O)O)NC(=O)C(CCCN=C(N)N)N
CCC(C)C(C(=O)NC(CCCCN)C(=O)NC(C(C)CC)C(=O)NCC(=O)NC(CC(C)C)C(=O)NC(CC1=CC=CC=C1)C(=O)NC(CC(=O)O)C(=O)NC(CCC(=O)N)C(=O)NC(CC(C)C)C(=O)NC(CO)C(=O)NC(CCCNC(=N)N)C(=O)NC(CC(C)C)C(=O)O)NC(=O)C(CCCNC(=N)N)N
CCC(C)C(C(=O)NC(CCCCN)C(=O)NC(C(C)O)C(=O)NCC(=O)NC(C)C(=O)N1CCCC1C(=O)NC(CS)C(=O)NC(CCCNC(=N)N)C(=O)O)NC(=O)C(CCC(=O)N)NC(=O)CNC(=O)C(C(C)O)NC(=O)C(CS)NC(=O)C(CC(C)C)NC(=O)CNC(=O)C(C(C)C)NC(=O)C(C(C)C)NC(=O)C(CC(C)C)NC(=O)C(CC(=O)O)N
CCC(C)C(C(=O)NC(CCCCN)C(=O)NC(CC(C)C)C(=O)NC(CCCNC(=N)N)C(=O)NC(CC(C)C)C(=O)NC(CCC(=O)N)C(=O)NC(CC(C)C)C(=O)NC(CC(=O)O)C(=O)NC(CO)C(=O)O)NC(=O)C(CCCCN)NC(=O)C(CC1=CN=CN1)NC(=O)C(CC2=CN=CN2)NC(=O)C(CCC(=O)O)NC(=O)C
CCC(C)C(C(=O)NC(CCCCN)C(=O)NC(CCC(=O)N)C(=O)NC(CC(C)C)C(=O)NC(CCC(=O)N)C(=O)NC(C)C(=O)NC(CCCNC(=N)N)C(=O)NC(C(C)CC)C(=O)O)NC(=O)CNC(=O)C(CC1=CNC2=CC=CC=C21)NC(=O)C(C(C)C)NC(=O)C(C(C)O)NC(=O)C(CC(C)C)NC(=O)C(CCC(=O)N)NC(=O)CCCCCN
CCC(C)C(C(=O)NC(CCCCN)C(=O)NC(CCC(=O)O)C(=O)NC(CCCCN)C(=O)NC(CC(C)C)C(=O)NC(CCCCN)C(=O)NC(CCCCN)C(=O)NC(C(C)CC)C(=O)NCC(=O)NC(CCC(=O)N)C(=O)NC(CCCCN)C(=O)NC(C(C)CC)C(=O)NC(CCC(=O)N)C(=O)NCC(=O)NC(CC(C)C)C(=O)NC(CC(C)C)C(=O)O)NC(=O)C(CCCCN)N
CCC(C)C(C(=O)NC(CCCCN)C(=O)NC(CCCCN)C(=O)NC(CC1=CC=CC=C1)C(=O)NC(CC(C)C)C(=O)NC(CCCCN)C(=O)NC(CCCCN)C(=O)NC(C)C(=O)NCC(=O)NC(CCCCN)C(=O)NC(CC2=CC=CC=C2)C(=O)NCC(=O)NC(CCCCN)C(=O)NC(C)C(=O)NC(CC3=CC=CC=C3)C(=O)N)NC(=O)CN
CCC(C)C(C(=O)NC(CCCCN)C(=O)NC(CCCCN)C(=O)NC(CCCNC(=N)N)C(=O)NC(CC1CCCCC1)C(=O)NC(CC(C)C)C(=O)NC(CCC(=O)N)C(=O)O)NC(=O)CNC(=O)C(C)NC(=O)CNC(=O)C(C(C)CC)NC(=O)C(C(C)CC)NC(=O)C(CO)NC(=O)C(CC2=CN=CN2)NC(=O)C(CCCCN)N
CCC(C)C(C(=O)NC(CCCCN)C(=O)NCC(=O)O)NC(=O)C(CCCCN)NC(=O)C(CCC(=O)O)NC(=O)C(CCCNC(=N)N)NC(=O)C(CC(=O)N)NC(=O)C(CC(C)C)NC(=O)C(C(C)CC)NC(=O)C(CC(C)C)NC(=O)C(CS)NC(=O)C(CC1CCCCC1)NC(=O)C(C(C)C)NC(=O)C(CC2CCCCC2)NC(=O)C(CCSC)N
CCC(C)C(C(=O)NC(CCCCN)C(=O)O)NC(=O)C(CCCCN)NC(=O)C(CCCCN)NC(=O)C(CC(C)C)NC(=O)C(CC(C)C)NC(=O)C(CC(C)C)NC(=O)C(CC(=O)N)NC(=O)C(CCCCN)NC(=O)C(CC1=CC=CC=C1)NC(=O)C(CC(C)C)NC(=O)C(C)NC(=O)C(CO)NC(=O)C(CS)NC(=O)C(CS)NC(=O)C(CC(=O)N)N
CCC(C)C(C(=O)NC(CCCCN)C(=O)O)NC(=O)C(CS)NC(=O)CNC(=O)C(CC1=CN=CN1)NC(=O)C(CC2CCCCC2)NC(=O)C(CO)NC(=O)C(C(C)O)NC(=O)C(CCCNC(=N)N)NC(=O)C(CCSC)NC(=O)C(CCCCN)NC(=O)C(CC(C)C)NC(=O)C(CCSC)NC(=O)C3CCCN3C(=O)C(C(C)O)NC(=O)C(C)NC(=O)C(CCCCN)N
CCC(C)C(C(=O)NC(CCCN=C(N)N)C(=O)NC(C(C)C)C(=O)NC(CCC(=O)O)C(=O)NCC(=O)NC(CC(C)C)C(=O)NC(CCC(=O)N)C(=O)NC(CCCN=C(N)N)C(=O)NC(C(C)O)C(=O)NC(CCC(=O)O)C(=O)N1CCCC1C(=O)O)NC(=O)C(CC(=O)O)N
CCC(C)C(C(=O)NC(CCCN=C(N)N)C(=O)NC(C(C)O)C(=O)NC(CC(=O)N)C(=O)NC(C(C)O)C(=O)NC(CCCCN)C(=O)NC(CC(C)C)C(=O)NC(CCSC)C(=O)NC(CC(=O)N)C(=O)NC(CO)C(=O)O)NC(=O)C(CCCN=C(N)N)NC(=O)C(CC(=O)N)N
CCC(C)C(C(=O)NC(CCCN=C(N)N)C(=O)NC(CC(=O)O)C(=O)N1CCCC1C(=O)N2CCCC2C(=O)NC(C)C(=O)NC(C)C(=O)O)NC(=O)C(CCCN=C(N)N)NC(=O)C(CCCCN)NC(=O)C(C(C)O)NC(=O)C(CCCN=C(N)N)NC(=O)CNC(=O)C(CC(=O)N)NC(=O)C(CCSC)N
CCC(C)C(C(=O)NC(CCCN=C(N)N)C(=O)NC(CC(=O)O)C(=O)NC(C(C)CC)C(=O)NC(CC(C)C)C(=O)NC(CCCN=C(N)N)C(=O)NC(C)C(=O)N1CCCC1C(=O)NC(C(C)O)C(=O)NC(CC(C)C)C(=O)NC(CCC(=O)O)C(=O)NC(C)C(=O)NC(CCSC)C(=O)NC(CCCN=C(N)N)C(=O)O)N
CCC(C)C(C(=O)NC(CCCN=C(N)N)C(=O)NCC(=O)NC(C(C)C)C(=O)NC(C(C)CC)C(=O)NC(C(C)C)C(=O)NC(C(C)C)C(=O)NC(CS)C(=O)NC(CCCCN)C(=O)NC(CCCCN)C(=O)O)NC(=O)C(C(C)C)NC(=O)C(CC(C)C)NC(=O)C(CO)NC(=O)CNC(=O)C(CCCCN)NC(=O)CCCCC1C2C(CS1)NC(=O)N2
CCC(C)C(C(=O)NC(CCCN=C(N)N)C(=O)NCC(=O)NC(C(C)C)C(=O)NC(C(C)CC)C(=O)NC(C(C)C)C(=O)NC(C(C)C)C(=O)NC(CS)C(=O)NC(CCCCNC(=O)CCCCC1C2C(CS1)NC(=O)N2)C(=O)NC(CCCCN)C(=O)O)NC(=O)C(C(C)C)NC(=O)C(CC(C)C)NC(=O)C(CO)NC(=O)CNC(=O)C(CCCCN)N
CCC(C)C(C(=O)NC(CCCN=C(N)N)C(=O)NCC(=O)NC(C(C)O)C(=O)O)NC(=O)C(CCCCN)NC(=O)C(CC(=O)N)NC(=O)C(C(C)C)NC(=O)C(C(C)C)NC(=O)C(CC(C)C)NC(=O)C(C(C)O)NC(=O)C(CO)NC(=O)C(CC(C)C)NC(=O)C(C)NC(=O)C(CCC(=O)O)NC(=O)CN
CCC(C)C(C(=O)NC(CCCNC(=N)N)C(=O)NC(C(C)C)C(=O)O)NC(=O)C(CC(=O)O)NC(=O)CNC(=O)CNC(=O)C(CCC(=O)O)NC(=O)C(CCSC)NC(=O)C(CC1=CC=C(C=C1)O)NC(=O)C(CC(=O)O)NC(=O)C(CC2=CC=C(C=C2)O)NC(=O)C(CO)NC(=O)C(CCCNC(=N)N)N
CCC(C)C(C(=O)NC(CCCNC(=N)N)C(=O)NC(C)C(=O)NC(C(C)C)C(=O)NC(CC(C)C)C(=O)NC(CC(C)C)C(=O)NC(C(C)C)C(=O)NC(CCCNC(=N)N)C(=O)N)NC(=O)C(CCCCN)NC(=O)C(CCCCN)NC(=O)C(CC1CCCCC1)NC(=O)C(CC(C)C)NC(=O)C(CCCCN)NC(=O)C(CCCNC(=N)N)NC(=O)C(CC(C)C)N
CCC(C)C(C(=O)NC(CCCNC(=N)N)C(=O)NC(C)C(=O)NC(CCCNC(=N)N)C(=O)NC(CC(=O)O)C(=O)NC(CCCNC(=N)N)C(=O)NC(CCCCN)C(=O)O)NC(=O)C(CCCNC(=N)N)NC(=O)C(CCCNC(=N)N)N
CCC(C)C(C(=O)NC(CCCNC(=N)N)C(=O)NC(C)C(=O)NC(CO)C(=O)NC(CC(C)C)C(=O)NC(C(C)O)C(=O)NC(CC1CCCCC1)C(=O)NC(CC(=O)N)C(=O)NC(CCCNC(=N)N)C(=O)NCC(=O)NC(CC2CCCCC2)C(=O)NC(CCCCN)C(=O)O)NC(=O)C(CO)NC(=O)C(C(C)O)NC(=O)C(CCCNC(=N)N)N
CCC(C)C(C(=O)NC(CCCNC(=N)N)C(=O)NC(CC(=O)O)C(=O)N1CCCC1C(=O)N2CCCC2C(=O)NC(C)C(=O)NC(C)C(=O)O)NC(=O)C(CCCNC(=N)N)NC(=O)C(CCCCN)NC(=O)C(C(C)O)NC(=O)C(CCCNC(=N)N)NC(=O)CNC(=O)C(CC(=O)N)NC(=O)C(CCSC)N
CCC(C)C(C(=O)NC(CCCNC(=N)N)C(=O)NC(CC(=O)O)C(=O)NC(C(C)CC)C(=O)NC(CC(C)C)C(=O)NC(CCCNC(=N)N)C(=O)NC(C)C(=O)N1CCCC1C(=O)NC(C(C)O)C(=O)NC(CC(C)C)C(=O)NC(CCC(=O)O)C(=O)NC(C)C(=O)NC(CCSC)C(=O)NC(CCCNC(=N)N)C(=O)O)N
CCC(C)C(C(=O)NC(CCCNC(=N)N)C(=O)NC(CC(C)C)C(=O)N1CCCC1C(=O)NCC(=O)NC(CS)C(=O)O)NC(=O)C(CO)NC(=O)C(CCC(=O)O)NC(=O)C(CC2CCCCC2)NC(=O)C(CCCNC(=N)N)NC(=O)C(C(C)C)NC(=O)C(CC(=O)O)NC(=O)C(CCCNC(=N)N)N
CCC(C)C(C(=O)NC(CCCNC(=N)N)C(=O)NCC(=O)NC(C(C)C)C(=O)NC(C(C)CC)C(=O)NC(C(C)C)C(=O)NC(C(C)C)C(=O)NC(CS)C(=O)NC(CCCCN)C(=O)NC(CCCCN)C(=O)O)NC(=O)C(C(C)C)NC(=O)C(CC(C)C)NC(=O)C(CO)NC(=O)CNC(=O)C(CCCCN)NC(=O)CCCCC1C2C(CS1)NC(=O)N2
CCC(C)C(C(=O)NC(CCCNC(=N)N)C(=O)NCC(=O)NC(C(C)C)C(=O)NC(C(C)CC)C(=O)NC(C(C)C)C(=O)NC(C(C)C)C(=O)NC(CS)C(=O)NC(CCCCNC(=O)CCCCC1C2C(CS1)NC(=O)N2)C(=O)NC(CCCCN)C(=O)O)NC(=O)C(C(C)C)NC(=O)C(CC(C)C)NC(=O)C(CO)NC(=O)CNC(=O)C(CCCCN)N
CCC(C)C(C(=O)NC(CCCNC(=O)N)C(=O)NC(CCCNC(=N)N)C(=O)NC(C(C)C)C(=O)NC(CCCNC(=O)N)C(=O)NC(CCCNC(=O)N)C(=O)NC(C(C)O)C(=O)N1CCCC1C(=O)NC(C(C)CC)C(=O)N2CCCC2C(=O)NC(CCCNC(=N)N)C(=O)O)NC(=O)C(CCCNC(=N)N)N
CCC(C)C(C(=O)NC(CCSC)C(=O)NC(C)C(=O)NC(C(C)C)C(=O)NC(CC(=O)N)C(=O)NC(C(C)O)C(=O)NC(CC1CCCCC1)C(=O)NC(C(C)C)C(=O)NC(CCCCN)C(=O)NC(CC(=O)O)C(=O)NC(CS)C(=O)NC(CCC(=O)O)C(=O)O)NC(=O)C(C)NC(=O)C(CCSC)NC(=O)C(CC(=O)O)NC(=O)C2CCCN2
CCC(C)C(C(=O)NC(CCSC)C(=O)NC(CC(=O)N)C(=O)NC(CO)C(=O)O)NC(=O)CNC(=O)C(C(C)C)NC(=O)C(CC1CCCCC1)NC(=O)C(C)NC(=O)C(CCCCN)NC(=O)C(C)NC(=O)C(CC2CCCCC2)NC(=O)C(CCCCN)NC(=O)C(CCCCN)NC(=O)C(C)NC(=O)C(CO)NC(=O)C(CCCCN)NC(=O)C(CC(C)C)NC(=O)C(CC3CCCCC3)N
CCC(C)C(C(=O)NC(CCSC)C(=O)NC(CC(=O)N)C(=O)NC(CO)C(=O)O)NC(=O)CNC(=O)C(C(C)C)NC(=O)C(CC1CCCCC1)NC(=O)C(C)NC(=O)C(CCCCN)NC(=O)CNC(=O)C(CC2CCCCC2)NC(=O)C(CCCCN)NC(=O)C(CCCCN)NC(=O)C(C)NC(=O)C(CO)NC(=O)C(CCCCN)NC(=O)C(CC(C)C)NC(=O)C(CC3CCCCC3)N
CCC(C)C(C(=O)NC(CCSC)C(=O)NC(CC(C)C)C(=O)NC(CCC(=O)N)C(=O)O)NC(=O)C(CCCCN)NC(=O)C(CCCN=C(N)N)NC(=O)C1CCCN1C(=O)C(CCCCN)NC(=O)C(C(C)CC)NC(=O)C(CCCN=C(N)N)NC(=O)C(CCCN=C(N)N)NC(=O)C2CCCN2CC(=O)O
CCC(C)C(C(=O)NC(CCSC)C(=O)NC(CCCNC(=N)N)C(=O)NC(CC(C)C)C(=O)O)NC(=O)C(CCCNC(=N)N)NC(=O)C(CC(C)C)NC(=O)C(CCC(=O)N)NC(=O)C(CCCCN)NC(=O)C(CC(C)C)NC(=O)C(CC(C)C)NC(=O)C(CC(C)C)NC(=O)C(C(C)C)NC(=O)C(CCCCN)NC(=O)C(CC(=O)O)NC(=O)C(C)NC(=O)C(C(C)C)NC(=O)C(CCCCN)NC(=O)C(CCCCN)N
CCC(C)C(C(=O)NC(CO)C(=O)NC(C(C)O)C(=O)NC(C(C)C)C(=O)NC(C(C)C)C(=O)NC(CC(C)C)C(=O)NC(C)C(=O)NC(C(C)O)C(=O)NC(CCC(=O)N)C(=O)NC(CCSC)C(=O)NC(C(C)O)C(=O)NC(CC(C)C)C(=O)NCC(=O)NC(CC1CCCCC1)C(=O)NC(CC2CCCCC2)C(=O)NC(CC(C)C)C(=O)O)NC(=O)C(C)NC(=O)C(CCC(=O)O)N
CCC(C)C(C(=O)NC(CO)C(=O)NC(C(C)O)C(=O)NC(CC(=O)N)C(=O)NC(C(C)C)C(=O)NC(C(C)CC)C(=O)NC(CO)C(=O)O)NC(=O)C(CC1CCCCC1)NC(=O)C(CCC(=O)O)NC(=O)C(C)NC(=O)C(CCSC)NC(=O)C(CO)NC(=O)C(C(C)O)NC(=O)C(CCC(=O)O)NC(=O)C(CC(C)C)NC(=O)C(C(C)C)N
CCC(C)C(C(=O)NC(CO)C(=O)NC(C)C(=O)NC(CC1=CN=CN1)C(=O)NC(CS)C(=O)NC(CC(=O)N)C(=O)NC(CC(C)C)C(=O)NC(CS)C(=O)NC(CC(C)C)C(=O)O)NC(=O)C(C(C)O)NC(=O)CNC(=O)C(CO)NC(=O)C(CS)NC(=O)C(CCC(=O)O)NC(=O)C(CC(C)C)N
CCC(C)C(C(=O)NC(CO)C(=O)NC(CC(=O)N)C(=O)NC(C(C)CC)C(=O)NC(CCCNC(=N)N)C(=O)NC(CCC(=O)O)C(=O)O)NC(=O)C(CCCCN)NC(=O)C(CCCCN)NC(=O)C(CC(=O)O)NC(=O)C(C)NC(=O)C(CC(C)C)NC(=O)C(CC(C)C)NC(=O)C(C(C)CC)NC(=O)C(CC1CCCCC1)NC(=O)C2CCCN2
CCC(C)C(C(=O)NC(CO)C(=O)NC(CCC(=O)O)C(=O)NC(C(C)C)C(=O)NC(CC(=O)N)C(=O)NC(CC(C)C)C(CC(=O)NC(C(C)C)C(=O)NC(C)C(=O)NC(CCC(=O)O)C(=O)NC(CC1CCCCC1)C(=O)O)O)NC(=O)C(CCC(=O)O)NC(=O)C(CCC(=O)O)NC(=O)C(C(C)O)NC(=O)C(CCCCN)N
CCC(C)C(C(=O)NC(CO)C(=O)NC(CCC(=O)O)C(=O)NC(C(C)C)C(=O)NC(CC(=O)N)C(=O)NC(CC(C)C)C(CC(=O)NC(CC(=O)O)C(=O)NC(C)C(=O)NC(CCC(=O)O)C(=O)NC(CC1CCCCC1)C(=O)O)O)NC(=O)C(CCC(=O)O)NC(=O)C(CCC(=O)O)NC(=O)C(C(C)O)NC(=O)C(CCCCN)N
CCC(C)C(C(=O)NC(CO)C(=O)NC(CCCNC(=N)N)C(=O)N)NC(=O)C(CC(=O)NCCC(=O)NC1C(C(C(C(O1)CO)OC2C(C(C(C(O2)CO)OC3C(C(C(C(O3)COC4C(C(C(C(O4)COC5C(C(C(C(O5)CO)O)O)OC6C(C(C(C(O6)CO)O)O)O)O)OC7C(C(C(C(O7)CO)O)O)OC8C(C(C(C(O8)CO)O)O)O)O)O)OC9C(C(C(C(O9)CO)O)O)OC1C(C(C(C(O1)CO)O)O)OC1C(C(C(C(O1)CO)O)O)O)O)O)NC(=O)C)O)NC(=O)C)NC(=O)C(CSSCC(C(=O)NC(CC(=O)NCC(=O)NC1C(C(C(C(O1)CO)OC1C(C(C(C(O1)CO)OC1C(C(C(C(O1)COC1C(C(C(C(O1)COC1C(C(C(C(O1)CO)O)O)OC1C(C(C(C(O1)CO)O)O)O)O)OC1C(C(C(C(O1)CO)O)O)OC1C(C(C(C(O1)CO)O)O)O)O)O)OC1C(C(C(C(O1)CO)O)O)OC1C(C(C(C(O1)CO)O)O)OC1C(C(C(C(O1)CO)O)O)O)O)O)NC(=O)C)O)NC(=O)C)C(=O)NC(C(C)CC)C(=O)NC(CO)C(=O)NC(CCCNC(=N)N)C(=O)N)N)N
CCC(C)C(C(=O)NC(CO)C(=O)NC(CO)C(=O)NC(CC1=CN=CN1)C(=O)NC(CCC(=O)N)C(=O)NC(C(C)O)C(=O)NCC(=O)NC(C(C)CC)C(=O)O)NC(=O)C(CC2CCCCC2)NC(=O)C(CCCNC(=N)N)NC(=O)C(CC(C)C)NC(=O)C(CC(=O)O)NC(=O)C(CC3=CN=CN3)N
CCC(C)C(C(=O)NC(CO)C(=O)NC(CO)C(=O)NC(CO)C(=O)NC(CCCCN)C(=O)NC(CC(=O)O)C(=O)NC(CS)C(=O)NC(CCSC)C(=O)NCC(=O)NC(CCC(=O)O)C(=O)NC(C)C(=O)NC(C(C)C)C(=O)NC(CCC(=O)N)C(=O)NC(CC(=O)N)C(=O)NC(C(C)O)C(=O)NC(C(C)C)C(=O)O)N
CCC(C)C(C(=O)NC(CO)C(=O)NC(CO)C(=O)NC(CO)C(=O)NC(CCCCN)C(=O)O)NC(=O)C(C(C)O)NC(=O)C(C(C)O)NC(=O)C(CCSC)NC(=O)C(C(C)C)NC(=O)C(CC(C)C)NC(=O)CNC(=O)C(CC(=O)O)NC(=O)C(CC(C)C)NC(=O)C(C(C)C)NC(=O)C(CCCN=C(N)N)NC(=O)C(CO)N
CCC(C)C(C(=O)NC(CO)C(=O)NC(CO)C(=O)NC(CO)C(=O)NC(CCCCN)C(=O)O)NC(=O)C(C(C)O)NC(=O)C(C(C)O)NC(=O)C(CCSC)NC(=O)C(C(C)C)NC(=O)C(CC(C)C)NC(=O)CNC(=O)C(CC(=O)O)NC(=O)C(CC(C)C)NC(=O)C(C(C)C)NC(=O)C(CCCNC(=N)N)NC(=O)C(CO)N
CCC(C)C(C(=O)NC(CO)C(=O)O)NC(=O)C(C(C)C)NC(=O)C(CC(=O)N)NC(=O)C(C(C)O)NC(=O)C(CO)NC(=O)C(C(C)O)NC(=O)C(CC1CCCCC1)NC(=O)C(CCC(=O)O)NC(=O)C(C)NC(=O)C(CCSC)NC(=O)C(CO)NC(=O)C(C(C)O)NC(=O)C(CCC(=O)O)NC(=O)C(CC(C)C)NC(=O)C(C(C)C)N
CCC(C)C(C(=O)NC(CS)C(=O)NC(CCC(=O)N)C(=O)NC(C)C(=O)NCC(=O)NC(CC(C)C)C(=O)NC(CCCCN)C(=O)NC(CC(C)C)C(=O)NC(CC(C)C)C(=O)NC(C(C)O)C(=O)NC(CO)C(=O)NCC(=O)O)NC(=O)C(CC1=CN=CN1)NC(=O)C(CC2=CN=CN2)NC(=O)C(CC3CCCCC3)N
CCC(C)C(C(=O)NC(CS)C(=O)NC(CO)C(=O)O)NC(=O)C(CCCCN)NC(=O)C(CCCCN)NC(=O)C(CC(=O)O)NC(=O)C(CC(C)C)NC(=O)C(CC(=O)N)NC(=O)C(C)NC(=O)C1CCCN1C(=O)C(CCC(=O)N)NC(=O)C(C(C)O)NC(=O)C(CC(C)C)NC(=O)C(CC2=CN=CN2)NC(=O)C(CO)N
CCC(C)C(C(=O)NC(CS)C(=O)O)NC(=O)C(CCCNC(=N)N)NC(=O)C(CC(C)C)NC(=O)C(CC1CCCCC1)NC(=O)C(C(C)C)NC(=O)C(CC2CCCCC2)NC(=O)CNC(=O)C(CO)NC(=O)C(C(C)C)NC(=O)C(C(C)C)NC(=O)C(CCCNC(=N)N)NC(=O)C(C(C)O)NC(=O)C(CCCNC(=N)N)NC(=O)C(CCSC)N
CCC(C)C(C(=O)NCC(=O)NC(C(C)O)C(=O)NC(CCCCN)C(=O)NC(CCCNC(=N)N)C(=O)NC(CC(=O)N)C(=O)NC(CC(=O)N)C(=O)NC(C(C)CC)C(=O)NC(CCC(=O)O)C(=O)NC(CO)C(=O)O)NC(=O)C(CC1CCCCC1)NC(=O)C(CCCCN)NC(=O)C(CC(=O)N)NC(=O)C(CS)N
CCC(C)C(C(=O)NCC(=O)NC(C)C(=O)NC(C(C)C)C(=O)NC(CC(C)C)C(=O)NC(CCCCN)C(=O)NC(C(C)C)C(=O)NC(CC(C)C)C(=O)N)NC(=O)C(CCCCN)NC(=O)C(CCCCN)NC(=O)C(CC(=O)N)NC(=O)C(CCCN=C(N)N)NC(=O)C(CCCCN)NC(=O)C(CC(=O)N)NC(=O)C(CCCCN)N
CCC(C)C(C(=O)NCC(=O)NC(C)C(=O)NC(C(C)C)C(=O)NC(CC(C)C)C(=O)NC(CCCCN)C(=O)NC(C(C)C)C(=O)NC(CC(C)C)C(=O)N)NC(=O)C(CCCCN)NC(=O)C(CCCCN)NC(=O)C(CC(=O)N)NC(=O)C(CCCNC(=N)N)NC(=O)C(CCCCN)NC(=O)C(CC(=O)N)NC(=O)C(CCCCN)N
CCC(C)C(C(=O)NCC(=O)NC(C)C(=O)NC(C(C)C)C(=O)NC(CC(C)C)C(=O)NC(CCCCN)C(=O)NC(C(C)C)C(=O)NC(CC(C)C)C(=O)N)NC(=O)C(CCCCN)NC(=O)C(CCCCN)NC(=O)C(CC1=CC=CC=C1)NC(=O)C(CC(=O)N)NC(=O)C(CCCCN)NC(=O)C(CC2=CNC3=CC=CC=C32)NC(=O)C(CCCCN)N
CCC(C)C(C(=O)NCC(=O)NC(C)C(=O)NC(C(C)C)C(=O)NC(CC(C)C)C(=O)NC(CCCCN)C(=O)NC(C(C)C)C(=O)NC(CC(C)C)C(=O)N)NC(=O)C(CCCCN)NC(=O)C(CCCNC(=N)N)NC(=O)C(CC1CCCCC1)NC(=O)C(CCCNC(=N)N)NC(=O)C(CCCCN)NC(=O)C(CCCNC(=N)N)NC(=O)C(CCCCN)N
CCC(C)C(C(=O)NCC(=O)NC(C)C(=O)NC(CS)C(=O)N)NC(=O)C(CCCNC(=N)N)NC(=O)C(CC(=O)O)NC(=O)C(C(C)CC)NC(=O)C(CCCNC(=N)N)NC(=O)CNC(=O)CNC(=O)C(CC1CCCCC1)NC(=O)C(CS)NC(=O)C(CO)NC(=O)C(CO)NC(=O)C(CCCNC(=N)N)N
CCC(C)C(C(=O)NCC(=O)NC(CC(C)C)C(=O)NC(CC(C)C)C(=O)O)NC(=O)C(CCC(=O)O)NC(=O)C(CC(=O)N)NC(=O)C(C(C)O)NC(=O)CNC(=O)C(CC(C)C)NC(=O)C(CC(C)C)NC(=O)CNC(=O)C(C(C)CC)NC(=O)C(CCC(=O)O)NC(=O)C(CC(=O)N)NC(=O)C(C(C)O)NC(=O)C(CS)N
CCC(C)C(C(=O)NCC(=O)NC(CC(C)C)C(=O)NCC(=O)NC(CC1CCCCC1)C(=O)NC(CC(C)C)C(=O)NC(C(C)O)C(=O)NC(CO)C(=O)NC(CO)C(=O)NC(CC2CCCCC2)C(=O)NC(CCCNC(=N)N)C(=O)NC(CCCNC(=N)N)C(=O)O)NC(=O)C(C)NC(=O)C(C)NC(=O)C(CCSC)N
CCC(C)C(C(=O)NCC(=O)NC(CC1=CN(C=N1)C2=C(C=C(C=C2)[N+](=O)[O-])[N+](=O)[O-])C(=O)NC(CC(C)C)C(=O)NC(CC3=CC=C(C=C3)OCC4CCCCC4)C(=O)OCC5CCCCC5)NC(=O)C6CCCN6C(=O)C(CC(=O)OCC7CCCCC7)NC(=O)C(C(C)C)N
CCC(C)C(C(=O)NCC(=O)NC(CC1=CN(C=N1)C2=C(C=C(C=C2)[N+](=O)[O-])[N+](=O)[O-])C(=O)NC(CC(C)C)C(=O)NC(CC3=CC=C(C=C3)OCC4CCCCC4)C(=O)OCC5CCCCC5)NC(=O)C6CCCN6C(=O)C(CC(=O)OCC7CCCCC7)NC(=O)C(C(C)C)NC(=O)OC(C)(C)C
CCC(C)C(C(=O)NCC(=O)NC(CC1CCCCC1)C(=O)NCC(=O)NC(CO)C(=O)NCC(=O)NC(CO)C(=O)O)NC(=O)C(C(C)CC)NC(=O)C(C(C)O)NC(=O)C(CC(=O)N)NC(=O)C(CC(C)C)NC(=O)CNC(=O)C(CCCNC(=N)N)NC(=O)C(CC(=O)N)NC(=O)C(CC2CCCCC2)N
CCC(C)C(C(=O)NCC(=O)NC(CCC(=O)N)C(=O)NCC(=O)NC(C(C)CC)C(=O)NC(CC(=O)N)C(=O)O)NC(=O)CNC(=O)C(CC1CCCCC1)NC(=O)C(C(C)C)NC(=O)C(C)NC(=O)C(C(C)CC)NC(=O)C(CCCCN)NC(=O)C(C(C)C)NC(=O)CNC(=O)C(CCCNC(=N)N)N
CCC(C)C(C(=O)NCC(=O)NC(CCCCN)C(=O)NC(C(C)O)C(=O)NC(CCCCN)C(=O)NC(CCCNC(=N)N)C(=O)O)NC(=O)C(CCCNC(=N)N)NC(=O)C(CC(=O)N)NC(=O)C(CO)NC(=O)C(CC1CCCCC1)NC(=O)C(CC(=O)O)NC(=O)C(CC(C)C)NC(=O)CNC(=O)C(CCCCN)N
CCC(C)C(C(=O)NCC(=O)NC(CCCNC(=N)N)C(=O)NCC(=O)NC(CCCCN)C(=O)NC(CC1CCCCC1)C(=O)NC(CO)C(=O)NC(CCC(=O)O)C(=O)NC(C(C)C)C(=O)NC(CC2CCCCC2)C(=O)NC(CCC(=O)O)C(=O)NCC(=O)O)NC(=O)C(CCCCN)NC(=O)C(CCCNC(=N)N)N
CCC(C)C(C(=O)NCC(=O)NC(CO)C(=O)NC(C(C)O)C(=O)NC(CC(C)C)C(=O)NC(C(C)O)C(=O)NC(CC(=O)O)C(=O)NC(C(C)O)C(=O)NC(CC(C)C)C(=O)O)NC(=O)CNC(=O)C(CC(=O)N)NC(=O)C(CC(C)C)NC(=O)C(CC1=CN=CN1)NC(=O)C(C(C)C)NC(=O)C(C(C)O)N
CCC(C)C(C(=O)NCC(=O)NC(CO)C(=O)NC(C(C)O)C(=O)NC(CC(C)C)C(=O)NC(CC(C)C)C(=O)NC(C(C)O)C(=O)NC(CC(=O)O)C(=O)NC(C(C)O)C(=O)NC(CC(C)C)C(=O)O)NC(=O)CNC(=O)C(CC(=O)N)NC(=O)C(CC(C)C)NC(=O)C(CC1=CN=CN1)NC(=O)C(C(C)C)NC(=O)C(C(C)O)N
CCC(C)C(C(=O)NCC(=O)NC(CS)C(=O)NC(C(C)CC)C(=O)NC(CCC(=O)O)C(=O)NC(CCCNC(=N)N)C(=O)NC(C(C)O)C(=O)NC(CC1=CN=CN1)C(=O)NC(C(C)C)C(=O)NC(CC2CCCCC2)C(=O)NC(CS)C(=O)NC(CC3=CN=CN3)C(=O)NC(C(C)O)C(=O)NCC(=O)O)N
CCC(C)C(C(=O)NCC(=O)NCC(=O)NCC(=O)O)NC(=O)C(CC(C)C)NC(=O)CNC(=O)C(C(C)O)NC(=O)C(CO)NC(=O)C(C(C)C)NC(=O)C(C(C)C)NC(=O)CNC(=O)C(C)NC(=O)C(CCC(=O)O)NC(=O)C(CCC(=O)N)NC(=O)CNC(=O)C(CC(=O)O)N
CCC(C)C(C(=O)NCC(=O)O)NC(=O)C(CCCCN)NC(=O)C(CCCCN)NC(=O)C(CC(C)C)NC(=O)C(CCCCN)NC(=O)C(CCC(=O)O)NC(=O)C(CCCCN)NC(=O)C(C(C)CC)NC(=O)C(CCCCN)NC(=O)C(CC(=O)N)NC(=O)C(CCCNC(=N)N)NC(=O)C(CC1CCCCC1)NC(=O)C(CCCCN)NC(=O)C(CCCNC(=N)N)N
CCC(C)C(C(=O)O)NC(=O)C(C(C)O)NC(=O)C(CC(C)C)NC(=O)C(C)NC(=O)C(CO)NC(=O)C(CCCCN)NC(=O)CNC(=O)C(C(C)C)NC(=O)CNC(=O)C(CC(=O)O)NC(=O)C(C)NC(=O)CNC(=O)C(C(C)C)NC(=O)C(C(C)C)NC(=O)C(C(C)C)NC(=O)C(CC(C)C)NC(=O)C(CCCCN)N
CCC(C)C(C(=O)O)NC(=O)C(C(C)O)NC(=O)C(CC(C)C)NC(=O)C(C)NC(=O)C(CO)NC(=O)C(CCCCN)NC(=O)CNC(=O)C(C(C)C)NC(=O)CNC(=O)C(CCCNC(=N)N)NC(=O)C(C)NC(=O)CNC(=O)C(C(C)C)NC(=O)C(C(C)C)NC(=O)C(C(C)C)NC(=O)C(CC(C)C)NC(=O)C(CCCCN)N
CCC(C)C(C(=O)O)NC(=O)C(CC(=O)N)NC(=O)CNC(=O)C(CO)NC(=O)C(C(C)C)NC(=O)C(C(C)O)NC(=O)C(CC1CCCCC1)NC(=O)C(CCC(=O)O)NC(=O)C(CCCCN)NC(=O)C(CC(C)C)NC(=O)C(CC(C)C)NC(=O)C(C(C)C)NC(=O)CNC(=O)C2CCCN2C(=O)C(C(C)C)NC(=O)C3CCCN3C(=O)C(CC(C)C)NC(=O)C4CCCN4
CCC(C)C(C(=O)O)NC(=O)C(CC(C)C)NC(=O)C(CCC(=O)N)NC(=O)C(C(C)O)NC(=O)C(CO)NC(=O)C(CO)NC(=O)C(C(C)C)NC(=O)CNC(=O)C(C(C)C)NC(=O)C(C(C)O)NC(=O)C(CCC(=O)O)NC(=O)C(CCC(=O)O)NC(=O)C(CCC(=O)N)NC(=O)CNC(=O)C(CC(=O)N)N
CCC(C)C(C(=O)O)NC(=O)C(CC(C)C)NC(=O)CNC(=O)C(C(C)O)NC(=O)C(CO)NC(=O)C(C(C)C)NC(=O)C(C(C)C)NC(=O)CNC(=O)C(C)NC(=O)C(CCCCN)NC(=O)C(CC(C)C)NC(=O)C(CCC(=O)O)NC(=O)C(CCC(=O)O)NC(=O)C(CCC(=O)N)NC(=O)CNC(=O)C(CC(=O)N)N
CCC(C)C(C(=O)O)NC(=O)C(CC(C)C)NC(=O)CNC(=O)C(C(C)O)NC(=O)C(CO)NC(=O)C(C(C)C)NC(=O)C(C(C)C)NC(=O)CNC(=O)C(C)NC(=O)C(CCCCN)NC(=O)C(CCC(=O)O)NC(=O)C(CCC(=O)O)NC(=O)C(CCC(=O)N)NC(=O)CNC(=O)C
CCC(C)C(C(=O)O)NC(=O)C(CC(C)C)NC(=O)CNC(=O)C(C(C)O)NC(=O)C(CO)NC(=O)C(C(C)C)NC(=O)C(C(C)C)NC(=O)CNC(=O)C(C)NC(=O)C(CCCCN)NC(=O)C(CCC(=O)O)NC(=O)C(CCC(=O)O)NC(=O)C(CCC(=O)N)NC(=O)CNC(=O)C(CC(=O)N)N
CCC(C)C(C(=O)O)NC(=O)C(CC(C)C)NC(=O)CNC(=O)C(C(C)O)NC(=O)C(CO)NC(=O)C(C(C)C)NC(=O)C(C(C)C)NC(=O)CNC(=O)C(C)NC(=O)C(CCCCN)NC(=O)C(CCC(=O)O)NC(=O)C(CCC(=O)O)NC(=O)C(CCC(=O)N)NC(=O)CNC(=O)C(CC(=O)O)N
CCC(C)C(C(=O)O)NC(=O)C(CC(C)C)NC(=O)CNC(=O)C(C(C)O)NC(=O)C(CO)NC(=O)C(C(C)C)NC(=O)C(C(C)C)NC(=O)CNC(=O)C(C)NC(=O)C(CCCCN)NC(=O)C(CCC(=O)O)NC(=O)C(CCC(=O)O)NC(=O)C(CCC(=O)N)NC(=O)CNC(=O)C(CC(=O)O)NC(=O)C
CCC(C)C(C(=O)O)NC(=O)C(CC(C)C)NC(=O)CNC(=O)C(C(C)O)NC(=O)C(CO)NC(=O)C(C(C)C)NC(=O)C(C(C)C)NC(=O)CNC(=O)C(C)NC(=O)C(CCCCN)NC(=O)C(CCC(=O)O)NC(=O)C(CCC(=O)O)NC(=O)C(CCC(=O)N)NC(=O)CNC(=O)C(CC(=O)O)NC(=O)C(CC1CCCCC1)N
CCC(C)C(C(=O)O)NC(=O)C(CC1CCCCC1)NC(=O)C(CS)NC(=O)C(CCC(=O)N)NC(=O)C(C(C)O)NC(=O)C(CC(C)C)NC(=O)C(CCC(=O)N)NC(=O)C(CCCNC(=N)N)NC(=O)C(CC(C)C)NC(=O)C(CCCNC(=N)N)NC(=O)C(CCCNC(=N)N)NC(=O)C(CCC(=O)N)NC(=O)C(CC(C)C)N
CCC(C)C(C(=O)O)NC(=O)C(CCC(=O)N)NC(=O)C(C)NC(=O)C(C)NC(=O)C(C)NC(=O)C(C)NC(=O)C(C(C)C)NC(=O)CNC(=O)C(CC(C)C)NC(=O)C(C)NC(=O)C(C)NC(=O)CNC(=O)C(C)NC(=O)C(CC(C)C)NC(=O)C(C(C)C)NC(=O)C(C(C)C)NC(=O)CNC(=O)C(C)NC(=O)C(CC1CCCCC1)N
CCC(C)C(C(=O)O)NC(=O)C(CCC(=O)O)NC(=O)C(CC(=O)O)NC(=O)C(CCC(=O)O)NC(=O)C(CCC(=O)O)NC(=O)C(CCC(=O)O)NC(=O)C(CO)NC(=O)C(CO)NC(=O)C(CC(=O)O)NC(=O)C(CC(=O)N)NC(=O)C(CC(C)C)NC(=O)C(CCC(=O)N)N
CCC(C)C(C(=O)O)NC(=O)C(CCCN=C(N)N)NC(=O)C(CCCN=C(N)N)NC(=O)C(CC(C)C)NC(=O)C(C)NC(=O)C(C)NC(=O)C(CC(C)C)NC(=O)C(CC(C)C)NC(=O)C(C)NC(=O)C(CCC(=O)N)NC(=O)C(CC(C)C)NC(=O)C(C(C)O)NC(=O)C(C)NC(=O)C(CO)N
CCC(C)C(C(=O)O)NC(=O)CNC(=O)C1CCCN1C(=O)C(CO)NC(=O)C(CS)NC(=O)C(CC(=O)O)NC(=O)C(C(C)C)NC(=O)C(CCC(=O)N)NC(=O)CNC(=O)C(CC2=CN=CN2)NC(=O)C(CCSC)NC(=O)C(C)NC(=O)C(CCC(=O)O)NC(=O)CNC(=O)C(CCCCN)N
CCC(C)C1C(=O)NC(C(=O)NC(C(=O)NC(C(=O)NC(C(=O)NC(C(=O)N2CCCC2C(=O)NCCCCC(C(=O)NC(C(=O)N1)CC(=O)N)NC(=O)C(CC3=CC=CC=C3)NC(=O)C(CC4=CC=CC=C4)NC(=O)C(CC5=CNC=N5)NC(=O)C(C(C)C)N)C(C)O)CCCNC(=N)N)C)C(C)O)C(C)C
CCC1=C(C2=CC3=C(C([C-]([N-]3)[CH-][CH-][C-]([C-]([CH-][CH-]C4C(=CC)C(=C(N4)C=C1N2)C)C)CCC(=O)O)CCC(=O)O)C)C
CCC1=C(C2=CC=CC(=CC2=C1C3=C(C(=C4C(=C(C5=CC=CC(=C[C+]54)C(C)C)C)CC)C3=O)[O-])C(C)C)C
CCC1=C(C2=CC=CC(=CC2=C1C3=C(C(=C4C5=CC(=C[CH+]C=C5C(=C4CC)C)C(C)C)C3=O)[O-])C(C)C)C
CCC1=C(C2=CC=CC(=CC2=C1C3=C(C(=C4C=CC5=C(C=C(C=C([C+]54)C)C)C)C3=O)[O-])C(C)C)C
CCC1=C(C=CC=C1)SC2=C(C=CC=C2)[CH+][CH2-]
CCC1=C2C=C3[C-](C(=CC)C([N-]3)C=C[C-]([C-](C=C[C-]4C([C-]([C-](N4)C=C([C-]1C)N2)C)CCC(=O)O)CCC(=O)O)C)C
CCC1=CC2=C3C=CC=C(C=C3C(=C2C=C1)C4=C(C(=C5C6=C(C=C(C=C6)CC)C7=CC=C[C+](C=C75)C(C)C)C4=O)[O-])C(C)C
CCCC1=C(C2=CC=CC(=CC2=C1C3=C(C(=C4C(=C(C5=CC=CC(=C[C+]54)C(C)C)CC)CCC)C3=O)[O-])C(C)C)CC
CCCC1=C(C2=CC=CC(=CC2=C1C3=C(C(=C4C5=CC(=C[CH+]C=C5C(=C4CCC)CC)C(C)C)C3=O)[O-])C(C)C)CC
CCCC1=C(C2=CC=CC(=CC2=C1C3=C(C(=C4C=CC5=C(C=C(C=C([C+]54)C)C)C)C3=O)[O-])C(C)C)CC
CCCC1=CC(=C2C(=C(C2=O)C3=C4C=C(C=CC=C4C(=C3)CCC)C(C)C)[O-])C5=C1C=CC=C([CH+]5)C(C)C
CCCC1=CC(=C2C(=C(C2=O)C3=C4C=C(C=CC=C4C(=C3)CCC)C(C)C)[O-])C5=[C+]C(C=CC=C15)C(C)C
CCCC1=CC2=C3C=CC=C(C=C3C(=C2C=C1)C4=C(C(=C5C6=C(C=C(C=C6)CCC)C7=CC=C[C+](C=C75)C(C)C)C4=O)[O-])C(C)C
CCCCC(C(=O)N)NC(=O)C(C)NC(=O)C(CCC(=O)O)NC(=O)C(CC1=CC=C(C=C1)[N+](=O)[O-])NC(=O)C(CC2=CC=CC=C2)NC(=O)C(C(C)C)NC(=O)C(CCCN=C(N)N)NC(=O)C(C)NC(=O)C(CCCCN)N
CCCCC(C(=O)N)NC(=O)C1CCCN1C(=O)C2CCCN2C(=O)C(CC3=CC=CC=C3)NC(=O)C(CC4=CNC5=CC=CC=C54)NC(=O)C(C)NC(=O)C(CCCCNC6=CC=C(C7=NON=C67)[N+](=O)[O-])NC(=O)C8=CC=CC=C8
CCCCC(C(=O)NC(CC1=CC=C(C=C1)O)C(=O)NC(CCCCNC(=O)C(CO)NC(=O)C(CCCNC(=N)N)NC(=O)C(CC(=O)O)NC(=O)C(CS)NC(=O)C(CC(=O)O)NC(=O)C(CC(=O)O)N)C(=O)N)NC(=O)C(CC2CCCCC2)NC(=O)C(CC(C)C)NC(=O)C(CCCC)NC(=O)N
CCCCC(C(=O)NC(CO)C(=O)NC(CC1=CN=CN1)C(=O)O)NC(=O)C(C)NC(=O)C(CCC(=O)O)NC(=O)C(CC2=CC=C(C=C2)[N+](=O)[O-])NC(=O)C(C(C)C)NC(=O)C(CCCN=C(N)N)NC(=O)C(C)NC(=O)C(CCCCN)NC(=O)C(CC3=CN=CN3)N
CCCCC1=C(C2=CC=CC(=CC2=C1C3=C(C(=C4C(=C(C5=CC=CC(=C[C+]54)C(C)C)CCC)CCCC)C3=O)[O-])C(C)C)CCC
CCCCC1=C(C2=CC=CC(=CC2=C1C3=C(C(=C4C5=CC(=C[CH+]C=C5C(=C4CCCC)CCC)C(C)C)C3=O)[O-])C(C)C)CCC
CCCCC1=C(C2=CC=CC(=CC2=C1C3=C(C(=C4C=CC5=C(C=C(C=C([C+]54)C)C)C)C3=O)[O-])C(C)C)CCC
CCCCC1=C(C=CC(=C1)NC2=NC(=NC(=N2)NCCS(=O)(=O)[O-])NC3=CC=C(C=C3)O)N=NC4=C(C=CC5=CC(=CC(=C54)O)SOO[O-])NC6=NC(=NC(=N6)NCCS(=O)(=O)[O-])NC7=CC=C(C=C7)O
CCCCC1=CC(=C2C(=C(C2=O)C3=C4C=C(C=CC=C4C(=C3)CCCC)C(C)C)[O-])C5=[C+]C(C=CC=C15)C(C)C
CCCCC1=CC2=C3C=CC=C(C=C3C(=C2C=C1)C4=C(C(=C5C6=C(C=C(C=C6)CCCC)C7=CC=C[C+](C=C75)C(C)C)C4=O)[O-])C(C)C
CCCCC1=CC=C(C=C1)C2=CC(=C3C2=CC=CC(=C3)C(C)C)C4=C(C(=C5C=C([C+]6C5=CC(=CC=C6)C(C)C)C7=CC=C(C=C7)CCCC)C4=O)[O-]
CCCCC1=CC=C(C=C1)CC2=CC(=C3C2=CC=CC(=C3)C(C)C)C4=C(C(=C5C=C([C+]6C5=CC(=CC=C6)C(C)C)CC7=CC=C(C=C7)CCCC)C4=O)[O-]
CCCCC=CCC(CC(=O)NC(CC(C)C)C(=O)NC(CCC(=O)O)C(=O)NC(CCC(=O)N)C(=O)NC(C(C)C)C(=O)NC(CC(C)C)C(=O)NC(CCC(=O)N)C(=O)NC1COC(=O)C(NC(=O)C(NC(=O)C(NC(=O)C(NC(=O)C(NC(=O)C(NC(=O)C(NC1=O)C(C)C)CC(C)C)CC(C)C)CCC(=O)N)CC(C)C)CCC(=O)N)C(C)CC)O
CCCCCC1=C(C2=CC=CC(=CC2=C1C3=C(C(=C4C(=C(C5=CC=CC(=C[C+]54)C(C)C)CCCC)CCCCC)C3=O)[O-])C(C)C)CCCC
CCCCCC1=C(C2=CC=CC(=CC2=C1C3=C(C(=C4C5=CC(=C[CH+]C=C5C(=C4CCCCC)CCCC)C(C)C)C3=O)[O-])C(C)C)CCCC
CCCCCC1=C(C2=CC=CC(=CC2=C1C3=C(C(=C4C=CC5=C(C=C(C=C([C+]54)C)C)C)C3=O)[O-])C(C)C)CCCC
CCCCCC1=C(C2=C[CH+]C=C(C=C2C1=C3C(=C(C3=O)C4=C(C(=C5C4=CC(=CC=C5)C(C)C)CCCC)CCCCC)[O-])C(C)C)CCCC
CCCCCC1=CC(=C2C(=C(C2=O)C3=C4C=C(C=CC=C4C(=C3)CCCCC)C(C)C)[O-])C5=[C+]C(C=CC=C15)C(C)C
CCCCCCC1=CC(=C2C(=C(C2=O)C3=C4C=C(C=CC=C4C(=C3)CCCCCC)C(C)C)[O-])C5=[C+]C(C=CC=C15)C(C)C
CCCCCCCC(=O)NC(CCCCN)C(=O)NC(C(C)CC)C(=O)NC(C)C(=O)NCC(=O)NC(CCCCN)C(=O)NC(C(C)CC)C(=O)NC(C)C(=O)NC(CCCCN)C(=O)NC(C(C)CC)C(=O)NC(C)C(=O)NCC(=O)NC(CCCCN)C(=O)NC(C(C)CC)C(=O)NC(C)C(=O)NC(CCCCN)C(=O)NC(C(C)CC)C(=O)NC(C)C(=O)NCC(=O)NC(CCCCN)C(=O)NC(C(C)CC)C(=O)NC(C)C(=O)N
CCCCCCCC(=O)NC(CCCCN)C(=O)NC(C(C)CC)C(=O)NC(C)C(=O)NCC(=O)NC(CCCCN)C(=O)NC(C(C)CC)C(=O)NC(C)C(=O)NC(CCCCN)C(=O)NC(C(C)CC)C(=O)NC(C)C(=O)NCC(=O)NC(CCCCN)C(=O)NC(C(C)CC)C(=O)NC(C)C(=O)NC(CCCCN)C(=O)NC(C(C)CC)C(=O)NC(C)C(=O)NCC(=O)NC(CCCCN)C(=O)NC(C(C)CC)C(=O)NC(C)C(=O)O
CCCCCCCC(CC(=O)NC(CC(C)C)C(=O)NC(CCC(=O)O)C(=O)NC(CCC(=O)N)C(=O)NC(C(C)C)C(=O)NC(CC(C)C)C(=O)NC(CCC(=O)N)C(=O)NC1COC(=O)C(NC(=O)C(NC(=O)C(NC(=O)C(NC(=O)C(NC(=O)C(NC(=O)C(NC1=O)C(C)C)CC(C)C)CC(C)C)CCC(=O)N)CC(C)C)CCC(=O)N)C(C)CC)O
CCCCCCCC1=CC(=C2C(=C(C2=O)C3=C4C=C(C=CC=C4C(=C3)CCCCCCC)C(C)C)[O-])C5=C1C=CC=C([CH+]5)C(C)C
CCCCCCCC1=CC=C(C=C1)C2=CC(=C3C(=C(C3=O)C4=CC(=C5C4=CC(=CC=C5)C(C)C)C6=CC=C(C=C6)CCCCCCC)[O-])C7=CC(=CC=C[C+]72)C(C)C
CCCCCCCC1=CC=C(C=C1)C2=CC(=C3C2=CC=CC(=C3)C(C)C)C4=C(C(=C5C=C([C+]6C5=CC(=CC=C6)C(C)C)C7=CC=C(C=C7)CCCCCCC)C4=O)[O-]
CCCCCCCCC1=C2C(=C(C=C1)CCCCCCCC)C3=NC4=NC(=NC5=C6C=C(C=CC6=C([N-]5)N=C7C8=C(C=CC(=C8C(=N7)N=C2[N-]3)CCCCCCCC)CCCCCCCC)C=CC9=CC=C(C=C9)[N+](=O)[O-])C1=C(C=CC(=C14)CCCCCCCC)CCCCCCCC
CCCCCCCCC1=CC(=C2C(=C(C2=O)C3=C4C=C(C=CC=C4C(=C3)CCCCCCCC)C(C)C)[O-])C5=C1C=CC=C([CH+]5)C(C)C
CCCCCCCCC1=CC(=C2C(=C(C2=O)C3=C4C=C(C=CC=C4C(=C3)CCCCCCCC)C(C)C)[O-])C5=[C+]C(C=CC=C15)C(C)C
CCCCCCCCC1=CC=C(C=C1)C2=CC(=C3C(=C(C3=O)C4=CC(=C5C4=CC(=CC=C5)C(C)C)C6=CC=C(C=C6)CCCCCCCC)[O-])C7=CC(=CC=C[C+]72)C(C)C
CCCCCCCCC1=CC=C(C=C1)C2=CC(=C3C2=CC=CC(=C3)C(C)C)C4=C(C(=C5C=C([C+]6C5=CC(=CC=C6)C(C)C)C7=CC=C(C=C7)CCCCCCCC)C4=O)[O-]
CCCCCCCCCC(=O)NC(CC1=CNC2=C1C=CC=C2)C(=O)NC(CC(=O)NC(C3CCCCC3)(C4CCCCC4)C5CCCCC5)C(=O)NC(CC(=O)OC(C)(C)C)C(=O)NC(C(C)OC(=O)C(CC(=O)C6=C(C=CC=C6)N=[N+]=[N-])NC(=O)OCC=C)C(=O)NCC(=O)O
CCCCCCCCCC(C(=O)NC(CC1=C(C(=C(C(=C1F)F)F)F)F)C(=O)NC(CC2CCCCC2)C(=O)NC(CCCN=C(N)N)C(=O)NC(CCCN=C(N)N)C(=O)NC(CCCN=C(N)N)C(=O)NC(CCC(=O)N)C(=O)NC(CCCN=C(N)N)C(=O)NC(CCCN=C(N)N)C(=O)O)N
CCCCCCCCCC1=CC(=C2C(=C(C2=O)C3=C4C=C(C=CC=C4C(=C3)CCCCCCCCC)C(C)C)[O-])C5=[C+]C(C=CC=C15)C(C)C
CCCCCCCCCCCC1=C(C2=CC=CC(=CC2=C1C3=C(C(=C4C(=C(C5=CC=CC(=C[C+]54)C(C)C)CCCCCCCCCC)CCCCCCCCCCC)C3=O)[O-])C(C)C)CCCCCCCCCC
CCCCCCCCCCCC1=C(C2=CC=CC(=CC2=C1C3=C(C(=C4C5=CC(=C[CH+]C=C5C(=C4CCCCCCCCCCC)CCCCCCCCCC)C(C)C)C3=O)[O-])C(C)C)CCCCCCCCCC
CCCCCCCCCCCC1=C(C2=C[CH+]C=C(C=C2C1=C3C(=C(C3=O)C4=C(C(=C5C4=CC(=CC=C5)C(C)C)CCCCCCCCCC)CCCCCCCCCCC)[O-])C(C)C)CCCCCCCCCC
CCCCCCCCCCCCCC(=O)NC(CCCCN)C(=O)NC(C(C)C)C(=O)NC(CO)C(=O)NC(CC1CCCCC1)C(=O)NC(CC2CCCCC2)C(=O)NC(CS)C(=O)NC(CCCCN)C(=O)NC(CC(=O)N)C(=O)NC(CCCCN)C(=O)NC(CCC(=O)O)C(=O)NC(CCCCN)C(=O)NC(CCCCN)C(=O)NC(CS)C(=O)NC(CCCCNC(=O)OCCCCCC3CC4C(S3)NC(=O)N4)C(=O)O
CCCCCCCCCCCCCC(=O)NC(CCCNC(=N)N)C(=O)NC(CC1CCCCC1)C(=O)NC(C)C(=O)NC(CCCNC(=N)N)C(=O)NC(CCCCN)C(=O)NCC(=O)NC(C)C(=O)NC(CC(C)C)C(=O)NC(CCCNC(=N)N)C(=O)NC(CCC(=O)N)C(=O)NC(CCCCN)C(=O)NC(CC(=O)N)C(=O)NC(C(C)C)C(=O)O
CCCCCCCCCCCCCC(=O)NCC(=O)NC(CC(=O)N)C(=O)NC(C(C)CC)C(=O)NC(CC1CCCCC1)C(=O)NC(C)C(=O)NC(CC(=O)N)C(=O)NC(CC(C)C)C(=O)NC(CC2CCCCC2)C(=O)NC(CCCCN)C(=O)NCC(=O)NC(CC(C)C)C(=O)NC(CC3CCCCC3)C(=O)NCC(=O)NC(CCCCN)C(=O)NC(CCC(=O)O)C(=O)N
CCCCCCCCCCCCCC(=O)NCC(C(=O)NCCCC(=O)NC(C)C(=O)NC(CCC(=O)N)C(=O)NC(CC(=O)O)C(=O)NC(CCC(=O)O)C(=O)NC(CS)C(=O)NC(CC(=O)O)C(=O)NC(C(C)C)C(=O)NC(C(C)O)C(=O)NC(CCC(=O)O)C(=O)NC(CC1=CC=C(C=C1)O)C(=O)N)NC(=O)CCCCCCCCCCCCC
CCCCCCCCCCCCCC(=O)NCCCCC(C(=O)NC(C(C)C)C(=O)NC(CO)C(=O)NC(CC1CCCCC1)C(=O)NC(CC2CCCCC2)C(=O)NC(CS)C(=O)NC(CCCCN)C(=O)NC(CC(=O)N)C(=O)NC(CCCCN)C(=O)NC(CCC(=O)O)C(=O)NC(CCCCN)C(=O)NC(CCCCN)C(=O)NC(CS)C(=O)NC(CCCCNC(=O)CCCCC3C4C(CS3)NC(=O)N4)C(=O)O)N
CCCCCCCCCCCCCC(CC(=O)O)OC(=O)C(CCCN=C(CC1=CN([N+](=C1)C)C)N)NC(=O)C(C(C)O)NC(=O)CNC(=O)C(C(CC(=O)N)O)NC(=O)C2CCCN2C(=O)C(C(C)O)NC(=O)C(C(C)O)NC(=O)C3CCCN3C(=O)C(C(C)C)NC(=O)C(CC4=CC=C(C=C4)O)NC(=O)C(C)NC(=O)C(C(C)O)N
CCCCCCCCCCCCCC(CC(=O)[O-])OC(=O)C(CCCN=C(CC1=CN([N+](=C1)C)C)N)NC(=O)C(C(C)O)NC(=O)CNC(=O)C(C(CC(=O)N)O)NC(=O)C2CCCN2C(=O)C(C(C)O)NC(=O)C(C(C)O)NC(=O)C3CCCN3C(=O)C(C(C)C)NC(=O)C(CC4=CC=C(C=C4)O)NC(=O)C(C)NC(=O)C(C(C)O)N
CCCCCCCCCCCCCC1=C(C2=CC=CC(=CC2=C1C3=C(C(=C4C(=C(C5=CC=CC(=C[C+]54)C(C)C)CCCCCCCCCCCC)CCCCCCCCCCCCC)C3=O)[O-])C(C)C)CCCCCCCCCCCC
CCCCCCCCCCCCCC1=C(C2=CC=CC(=CC2=C1C3=C(C(=C4C5=CC(=C[CH+]C=C5C(=C4CCCCCCCCCCCCC)CCCCCCCCCCCC)C(C)C)C3=O)[O-])C(C)C)CCCCCCCCCCCC
CCCCCCCCCCCCCC1=C(C2=C[CH+]C=C(C=C2C1=C3C(=C(C3=O)C4=C(C(=C5C4=CC(=CC=C5)C(C)C)CCCCCCCCCCCC)CCCCCCCCCCCCC)[O-])C(C)C)CCCCCCCCCCCC
CCCCCCCCCCCCCC=CC(C(COC1C(C(C(C(O1)CO)OC2C(C(C(C(O2)CO)O)OC3(CC(C(C(O3)C(C(CO)OC4(CC(C(C(O4)C(C(CO)O)O)NC(=O)C)O)C(=O)O)O)NC(=O)C)O)C(=O)O)O)O)O)NC(=O)CCCCCCCCCCCNC(=O)C5=C(C=C(C=C5)N=[N+]=[N-])O)O
CCCCCCCCCCCCCC=CC(C(COC1C(C(C(C(O1)CO)OC2C(C(C(C(O2)CO)O)OC3(CC(C(C(O3)C(C(CO)OC4(CC(C(C(O4)C(C(CO)O)O)NC(=O)C)O)C(=O)O)O)NC(=O)C)O)C(=O)O)O)O)O)NC(=O)CCCCCCCCCCCNC(=O)C5=CC(=C(C=C5O)N=[N+]=[N-])I)O
CCCCCCCCCCCCCC=CC(C(COC1C(C(C(C(O1)COC(=O)C(C)(C)C)OC2C(C(C(C(O2)COC(=O)C(C)(C)C)OC(=O)C)OC3(C(C(C(C(O3)C(C(COC(=O)C)OC4(C(C(C(C(O4)C(C(COC(=O)C)OC(=O)C)OC(=O)C)NC(=O)C)OC(=O)C)SC5CCCCC5)C(=O)OC)OC(=O)C)NC(=O)C)OC(=O)C)SC6CCCCC6)C(=O)OC)OC(=O)C)OC(=O)C)OC(=O)C(C)(C)C)N=[N+]=[N-])OC(=O)C7CCCCC7
CCCCCCCCCCCCCC=CC(C(COC1C(C(C(C(O1)COC(=O)C)OC2C(C(C(C(O2)COC(=O)C)OC(=O)C)OC3(CC(C(C(O3)C(C(COC(=O)C)OC4(CC(C(C(O4)C(C(COC(=O)C)OC(=O)C)OC(=O)C)NC(=O)C)OC(=O)C)C(=O)OC)OC(=O)C)NC(=O)C)OC(=O)C)C(=O)OC)OC(=O)C)OC(=O)C)OC(=O)C(C)(C)C)N=[N+]=[N-])OC(=O)C5=CC=CC=C5
CCCCCCCCCCCCCC=CC(C(COC1C(C(C(C(O1)COC(=O)C)OC2C(C(C(C(O2)COC(=O)C)OC(=O)C)OC3(CC(C(C(O3)C(C(COC(=O)C)OC4(CC(C(C(O4)C(C(COC(=O)C)OC(=O)C)OC(=O)C)NC(=O)C)OC(=O)C)C(=O)OC)OC(=O)C)NC(=O)C)OC(=O)C)C(=O)OC)OC(=O)C)OC(=O)C)OC(=O)C(C)(C)C)N=[N+]=[N-])OC(=O)C5CCCCC5
CCCCCCCCCCCCCC=CC(C(COC1C(C(C(C(O1)COC(=O)C)OC2C(C(C(C(O2)COC(=O)C)OC(=O)C)OC3C(C(C(C(O3)COC(=O)C)OC4C(C(C(C(O4)COC(=O)C)OC(=O)C)OC5C(C(C(C(O5)C(=O)OC)OC(=O)C6CCCCC6)OC(=O)CCC(=O)C)OC(=O)C7CCCCC7)OC(=O)C)OC(=O)C)NC(=O)C)OC(=O)C)OC(=O)C)OC(=O)C)N=[N+]=[N-])OC(=O)C8CCCCC8
CCCCCCCCCCCCCCCC(=O)NC(CCCN=C(N)N)C(=O)NC(CCCN=C(N)N)C(=O)NC(CC(C)C)C(=O)NC(CCCN=C(N)N)C(=O)NC(C)C(=O)NC(CCCN=C(N)N)C(=O)NC(C)C(=O)NC(CCCN=C(N)N)C(=O)NC(C)C(=O)NC(CCCN=C(N)N)C(=O)NC(C)C(=O)O
CCCCCCCCCCCCCCCCCC(=O)NNCC(=O)NC(CCCN=C(N)N)C(=O)NCC(=O)NC(CCCN=C(N)N)C(=O)NC(C(C)CC)C(=O)NC(CC(C)C)C(=O)NC(CCCCN)C(=O)NC(CCC(=O)O)C(=O)N1CCCC1C(=O)NC(C(C)C)C(=O)NC(CC2=CN=CN2)C(=O)NCC(=O)NC(C(C)C)C(=O)O
CCCCCCCCCCCCCCCCCC(=O)NNCC(=O)NC(CCCNC(=N)N)C(=O)NCC(=O)NC(CCCNC(=N)N)C(=O)NC(C(C)CC)C(=O)NC(CC(C)C)C(=O)NC(CCCCN)C(=O)NC(CCC(=O)O)C(=O)N1CCCC1C(=O)NC(C(C)C)C(=O)NC(CC2=CN=CN2)C(=O)NCC(=O)NC(C(C)C)C(=O)O
CCCCCCCCCCCCCCCCCC(=O)OCC(COP(=O)(O)OCC[N+](C)(C)C)OC(=O)CCNC(=O)C1=CC(=CN1C)NC(=O)C2=CC(=CN2C)NC(=O)CCNC(=O)C3=CC(=CN3C)NC(=O)C4=CC(=CN4C)[N+](=O)[O-]
CCCCCCCCCCCCCCCCCC(=O)OCC(COP(=O)([O-])OCC[N+](C)(C)C)OC(=O)CCNC(=O)C1=CC(=CN1C)NC(=O)C2=CC(=CN2C)NC(=O)CCNC(=O)C3=CC(=CN3C)NC(=O)C4=CC(=CN4C)[N+](=O)[O-]
CCCCCCCCCCCCCCCCCCCCC[N+](=NC1=CC=CC=C1)C(=[C-]C2=CC=CC=C2)C#CCCCCCCCC
CCCCCCCCCCCCCCCCCCNC(=O)C1=CC2=C(C=C1)C3=NC4=C5C=C(C=CC5=C([N-]4)N=C6C7=C(C=CC(=C7)C(=O)NCCCCCCCCCCCCCCCCCC)C(=N6)N=C8C9=CC(=CC=C9C(=NC2=N3)[N-]8)C(=O)NCCCCCCCCCCCCCCCCCC)C(=O)NCCCCCCCCCCCCCCCCCC
CCCCCCCCCCCCCCCCCCNC(=O)C1=CC2=C(C=C1C(=O)NCCCCCCCCCCCCCCCCCC)C3=NC2=NC4=C5C=C(C(=CC5=C([N-]4)N=C6C7=C(C=C(C(=C7)C(=O)NCCCCCCCCCCCCCCCCCC)C(=O)NCCCCCCCCCCCCCCCCCC)C(=N6)N=C8C9=CC(=C(C=C9C(=N3)[N-]8)C(=O)NCCCCCCCCCCCCCCCCCC)C(=O)NCCCCCCCCCCCCCCCCCC)C(=O)NCCCCCCCCCCCCCCCCCC)C(=O)NCCCCCCCCCCCCCCCCCC
CCCCCCCCCCCCCCCCCCNC(=O)NC1=C2C(=CC=C1)C3=NC4=NC(=NC5=C6C(=C([N-]5)N=C7C8=C(C=CC=C8NC(=O)NCCCCCCCCCCCCCCCCCC)C(=N7)N=C2[N-]3)C=CC=C6NC(=O)NCCCCCCCCCCCCCCCCCC)C9=C4C(=CC=C9)NC(=O)NCCCCCCCCCCCCCCCCCC
CCCCCCCCCCCCCCCCCCNC(=O)NC1=CC2=C(C=C1)C3=NC4=C5C=C(C=CC5=C([N-]4)N=C6C7=C(C=CC(=C7)NC(=O)NCCCCCCCCCCCCCCCCCC)C(=N6)N=C8C9=CC(=CC=C9C(=NC2=N3)[N-]8)NC(=O)NCCCCCCCCCCCCCCCCCC)NC(=O)NCCCCCCCCCCCCCCCCCC
CCCCCCCCCCCCOC1=C(C=C(C(=C1)OC)C(=O)NC2=C(C=CC(=C2)C)OC)NC(=O)C3=CC(=C(C=C3OC)OCCCCCCCCCCCC)NC(=O)C4=CC(=C(C=C4OC)OCCCCCCCCCCCC)NC(=O)C5=CC(=C(C=C5OC)OCCCCCCCCCCCC)NC(=O)C6=CC(=C(C=C6OC)OCCCCCCCCCCCC)[N+](=O)[O-]
CCCCCCCCCCCCOC1=C(C=C(C(=C1)OC)C(=O)NC2=C(C=CC(=C2)C)OC)NC(=O)C3=CC(=C(C=C3OC)OCCCCCCCCCCCC)NC(=O)C4=CC(=C(C=C4OC)OCCCCCCCCCCCC)NC(=O)C5=CC(=C(C=C5OC)OCCCCCCCCCCCC)[N+](=O)[O-]
CCCCCCCCCCCCOC1=CC(=C(C=C1NC(=O)C2=C(C=C(C(=C2)NC(=O)C3=C(C=C(C(=C3)NC(=O)C4=C(C=C(C(=C4)NC(=O)C5=C(C=C(C(=C5)[N+](=O)[O-])OCCCCCCCCCCCC)OC)OCCCCCCCCCCCC)OC)OCCCCCCCCCCCC)OC)OCCCCCCCCCCCC)OC)C(=O)NC6=CC(=CC=C6OC)C)OC
CCCCCCCCCCCCOC1=CC(=C(C=C1NC(=O)C2=C(C=C(C(=C2)NC(=O)C3=C(C=C(C(=C3)[N+](=O)[O-])OCCCCCCCCCCCC)OC)OCCCCCCCCCCCC)OC)C(=O)NC4=C(C=C(C(=C4)C(=O)NC5=C(C=CC(=C5)C)OC)OC)OCCCCCCCCCCCC)OC
CCCCCCCCCCCCSC1=CC2=C(C=C1)C3=NC4=NC(=NC5=C6C=C(C=CC6=C(N5)N=C7C8=C(C=CC(=C8)N=CC9=CC=C[CH-]9)C(=N7)N=C2N3)SCCCCCCCCCCCC)C1=C4C=C(C=C1)N=CC1=CC=C[CH-]1
CCCCCCCCCCCCSC1=CC2=C(C=C1)C3=NC4=NC(=NC5=C6C=C(C=CC6=C([N-]5)N=C7C8=C(C=CC(=C8)[N+](=O)[O-])C(=N7)N=C2[N-]3)SCCCCCCCCCCCC)C9=C4C=C(C=C9)[N+](=O)[O-]
CCCCCCCCCCOC1=CC=C(C2=C1C3=NC4=NC(=NC5=C6C(=CC=C(C6=C([N-]5)N=C7C8=C(C(=CC=C8OCCCCCCCCCC)OCCCCCCCCCC)C(=N7)N=C2[N-]3)OCCCCCCCCCC)OCCCCCCCCCC)C9=C4C=CC(=C9)[N+](=O)[O-])OCCCCCCCCCC
CCCCCCCCOC1=C2C(=C(C=C1)OCCCCCCCC)C3=NC4=NC(=NC5=C6C=C(C=CC6=C([N-]5)N=C7C8=C(C=CC(=C8C(=N7)N=C2[N-]3)OCCCCCCCC)OCCCCCCCC)C=CC9=CC=C(C=C9)[N+](=O)[O-])C1=C(C=CC(=C14)OCCCCCCCC)OCCCCCCCC
CCCCCCCCOC1=C2C(=C(C=C1)OCCCCCCCC)C3=NC4=NC(=NC5=NC(=NC6=C7C=CC(=CC7=C([N-]6)N=C2[N-]3)C=CC8=CC=C(C=C8)[N+](=O)[O-])C9=C(C=CC(=C95)OCCCCCCCC)OCCCCCCCC)C1=C(C=CC(=C14)OCCCCCCCC)OCCCCCCCC
CCCCCCCCOC1=CC(=C(C=C1C(=O)NC2=C(C(=C(C=C2)C(=O)NC3=CC(=C(C=C3OCCCCCCCC)OCCCCCCCC)NC(=O)C4=C(C(=C(C=C4)NC(=O)C5=CC(=C(C=C5OCCCCCCCC)OCCCCCCCC)[N+](=O)[O-])OC)OC)OC)OC)[N+](=O)[O-])OCCCCCCCC
CCCCCCCCOC1=CC(=C(C=C1C(=O)NC2=C(C=C(C(=C2)C(=O)NC3=C(C=C(C(=C3)C(=O)NC4=CC(=C(C=C4OC(C)(C)C)OC(C)(C)C)C(=O)NC5=C(C=C(C(=C5)C(=O)OC)OC)OC)OC)OC)OC(C)(C)C)OC(C)(C)C)NC(=O)C6=CC(=C(C=C6OCCCCCCCC)OCCCCCCCC)[N+](=O)[O-])OCCCCCCCC
CCCCCCCCOC1=CC(=C(C=C1NC(=O)C2=C(C(=C(C=C2)NC(=O)C3=C(C=C(C(=C3)[N+](=O)[O-])OCCCCCCCC)OCCCCCCCC)OC)OC)NC(=O)C4=C(C(=C(C=C4)NC(=O)C5=C(C=C(C(=C5)[N+](=O)[O-])OCCCCCCCC)OCCCCCCCC)OC)OC)OCCCCCCCC
CCCCCCCCOC1=CC=C(C2=C1C3=NC4=NC(=NC5=C6C=CC(=CC6=C([N-]5)N=C7C8=C(C(=CC=C8OCCCCCCCC)OCCCCCCCC)C(=N7)N=C2[N-]3)C=CC9=CC=C(C=C9)[N+](=O)[O-])C1=C4C(=CC=C1OCCCCCCCC)OCCCCCCCC)OCCCCCCCC
CCCCCCCCSC1=CC2=C(C=C1[N+](=O)[O-])C3=NC4=NC(=NC5=C6C=C(C(=CC6=C([N-]5)N=C7C8=C(C=C(C(=C8)SCCCCCCCC)[N+](=O)[O-])C(=N7)N=C2[N-]3)[N+](=O)[O-])SCCCCCCCC)C9=C4C=C(C(=C9)[N+](=O)[O-])SCCCCCCCC
CCCCCCCCSC1=CC2=C3NC(=C2C=C1[N+](=O)[O-])N=C4C5=CC(=C(C=C5C(=N4)N=C6C7=CC(=C(C=C7C(=N6)N=C8C9=CC(=C(C=C9C(=N3)N8)[N+](=O)[O-])SCCCCCCCC)[N+](=O)[O-])SCCCCCCCC)[N+](=O)[O-])SCCCCCCCC
CCCCCCCCSC1=CC2=C3[N-]C(=C2C=C1[N+](=O)[O-])N=C4C5=CC(=C(C=C5C(=N4)N=C6C7=CC(=C(C=C7C(=N6)N=C8C9=CC(=C(C=C9C(=N3)[N-]8)[N+](=O)[O-])SCCCCCCCC)[N+](=O)[O-])SCCCCCCCC)[N+](=O)[O-])SCCCCCCCC
CCCCCCOC1=CC=C(C=C1)CC2=CC(=C3C2=CC=CC(=C3)C(C)C)C4=C(C(=C5C=C([C+]6C5=CC(=CC=C6)C(C)C)CC7=CC=C(C=C7)OCCCCCC)C4=O)[O-]
CCCCCOC(=O)C(COC(C)(C)C)NC(=O)C1=CC2=C(C=C1)C3=NC4=NC(=NC5=C6C=CC(=CC6=C([N-]5)N=C7C8=C(C=C(C=C8)C(=O)NC(COC(C)(C)C)C(=O)OCCCCC)C(=N7)N=C2[N-]3)C(=O)NC(COC(C)(C)C)C(=O)OCCCCC)C9=C4C=CC(=C9)C(=O)NC(COC(C)(C)C)C(=O)OCCCCC
CCCCN(CCCC)C1=NC(=NC(=N1)NC2=CC=C(C=C2)[N+](=O)[O-])NN=CC3=CC=C(C=C3)C=NNC4=NC(=NC(=N4)NC5=CC=C(C=C5)[N+](=O)[O-])N(CCCC)CCCC
CCCCN(CCCC)C1=NC(=NC(=N1)NN=CC2=CC=C(C=C2)C=NNC3=NC(=NC(=N3)NC4=CC=C(C=C4)[N+](=O)[O-])N(CCCC)CCCC)NC5=CC=C(C=C5)[N+](=O)[O-]
CCCCNC(=O)C1=CC(=CN1C)NC(=O)C2=CC(=CN2C)NC(=O)C3=CC(=CN3C)NC(=O)N4C(=O)C5=CC6=C(C=CC=C6[N+](=O)[O-])N(C5=NC4=O)CCCC
CCCCOC1=C(C=C2C(=C1)C3=NC4=NC(=NC5=C6C=C(C(=CC6=C([N-]5)N=C7C8=CC(=C(C=C8C(=N7)N=C2[N-]3)OCCCC)OCCCC)C#CC9=CC=C(C=C9)[N+](=O)[O-])C#CC1=CC=C(C=C1)[N+](=O)[O-])C1=CC(=C(C=C14)OCCCC)OCCCC)OCCCC
CCCCOC1=C2C3C4C(C(C2=C(C(=C1C#N)C#N)OCCCC)O3)C5C6=C(C7=C(C(=C6C4O5)OCCCC)C8=NC9=C1C=CC(=CC1=C(N9)N=C1C2=C(C(=C3C4C5C(C6C9=C(C(=C(C(=C9C5O6)OCCCC)C#N)C#N)OCCCC)C(C3=C2OCCCC)O4)OCCCC)C(=N1)N=C1C2=C(C=CC(=C2)[N+](=O)[O-])C(=NC7=N8)N1)[N+](=O)[O-])OCCCC
CCCCOC1=C2C3C=CC(C2=C(C4=C1C5=NC6=C7C(=C(N6)N=C8C9=C(C(=C1C2C=CC(C1=C9OCCCC)O2)OCCCC)C(=N8)N=C1C2=C(C=CC(=C2)[N+](=O)[O-])C(=NC4=N5)N1)C(=C1C2C=CC(C1=C7OCCCC)O2)OCCCC)OCCCC)O3
CCCCOC1=C2C3C=CC(C2=C(C4=C1C5=NC6=C7C(=C([N-]6)N=C8C9=C(C(=C1C2C=CC(C1=C9OCCCC)O2)OCCCC)C(=N8)N=C1C2=C(C=CC(=C2)[N+](=O)[O-])C(=NC4=N5)[N-]1)C(=C1C2C=CC(C1=C7OCCCC)O2)OCCCC)OCCCC)O3
CCCCOC1=C2C3C=CC(C2=C(C4=C1C5=NC6=C7C=CC(=CC7=C([N-]6)N=C8C9=C(C(=C1C2C=CC(C1=C9OCCCC)O2)OCCCC)C(=N8)N=C1C2=C(C=C(C=C2)[N+](=O)[O-])C(=NC4=N5)[N-]1)[N+](=O)[O-])OCCCC)O3
CCCCOC1=C2C3C=CC(C2=C(C4=C1C5=NC6=C7C=CC(=CC7=C([N-]6)N=C8C9=C(C(=C1C2C=CC(C1=C9OCCCC)O2)OCCCC)C(=N8)N=C1C2=C(C=CC(=C2)[N+](=O)[O-])C(=NC4=N5)[N-]1)[N+](=O)[O-])OCCCC)O3
CCCCOC1=CC=C(C=C1)C2=CC(=C3C(=C(C3=O)C4=CC(=C5C4=CC(=CC=C5)C(C)C)C6=CC=C(C=C6)OCCCC)[O-])C7=CC(=C[CH+]C=C72)C(C)C
CCCCOC1=CC=C(C=C1)C2=CC(=C3C2=CC=CC(=C3)C(C)C)C4=C(C(=C5C=C(C6=C[CH+]C=C(C=C65)C(C)C)C7=CC=C(C=C7)OCCCC)C4=O)[O-]
CCCCOC1=CC=C(C=C1)C2=CC(=C3C2=CC=CC(=C3)C(C)C)C4=C(C(=C5C=C([C+]6C5=CC(=CC=C6)C(C)C)C7=CC=C(C=C7)OCCCC)C4=O)[O-]
CCCN(C(C)C(=O)NC(CC(C)C)C(=O)NC(CCCNC(=N)N)C(=O)NC(CC1=CC=C(C=C1)O)C(=O)NC(CN=[N+]=[N-])C(=O)N)C(=O)C(CC2CCCCC2)NC(=O)C(CCCNC(=N)N)NC(=O)C(CCCCN)NC(=O)C(CCCNC(=N)N)NC(=O)C(CC3=CNC4=C3C=CC=C4)N
CCC[N+]1=C(C(=CN2C(=C(C3=C2C=CC=C3)C)[CH-]1)C4=CC=CC=C4)OC
CCC[N+]1=C(C(=CN2C(=CC3=C2C=CC=C3)[CH-]1)C4=CC=CC=C4)OC
CCC[N+]1=C(C(=CN2C3=C(C=CC=C3)[C-](C2=C1)C)C4=CC=CC=C4)OC
CCC[N+]1=C(C(=CN2C3=CC=CC=C3[C-](C2=C1)C)C4=CC=CC=C4)OC
CCC[N+]1=C(C(=CN2C=CC=C2[CH-]1)C3=CC=CC=C3)OC
CCC[N+]1=CC2=CC3=CC=CC=C3N2C=C([C-]1OC)C4=CC=CC=C4
CCC[N+]1=CC2=CC=CN2C=C([C-]1OC)C3=CC=CC=C3
CCN(CC)C(=O)C1CCCN1C(=O)C(CCCN=C(N)N)NC(=O)C(CC(C)C)NC(=O)C[N+](CC)(CC)C(=O)C(CC2=CC=C(C=C2)[O-])NC(=O)C(CO)NC(=O)C3CC4=CC=CC=C4CN3C(=O)C(CC5=CN=CN5)NC(=O)C6CCC(=O)N6
CCN(CC)C1=C(N=C2C(=N1)C3=NC4=C5C(=C([N-]4)N=C6C7=NC(=C(N=C7C(=N6)N=C8C9=C(C(=NC2=N3)[N-]8)N=C(C(=N9)N(CC)CC)N(CC)CC)N(CC)CC)N(CC)CC)N=C(C(=N5)N(CC)CC)N(CC)CC)N(CC)CC
CCN(CC)C1=C(N=C2C=C3C(=CC2=N1)C4=NC5=C6C(=C([N-]5)N=C7C8=CC9=C(C=C8C(=N7)N=C1C2=C(C(=NC3=N4)[N-]1)N=C(C(=N2)N(CC)CC)N(CC)CC)N=C(C(=N9)N(CC)CC)N(CC)CC)N=C(C(=N6)N(CC)CC)N(CC)CC)N(CC)CC
CCN(CC)C1=C(N=C2C=C3C(=CC2=N1)C4=NC5=C6C(=C([N-]5)N=C7C8=NC(=C(N=C8C(=N7)N=C9C1=C(C(=NC3=N4)[N-]9)N=C(C(=N1)N(CC)CC)N(CC)CC)N(CC)CC)N(CC)CC)N=C(C(=N6)N(CC)CC)N(CC)CC)N(CC)CC
CCN(CC)C1=C(N=C2C=C3C(=CC2=N1)C4=NC5=C6C(=C([N-]5)N=C7C8=NC(=C(N=C8C(=N7)N=C9C1=C(C=C2C(=C1)N=C(C(=N2)N(CC)CC)N(CC)CC)C(=NC3=N4)[N-]9)N(CC)CC)N(CC)CC)N=C(C(=N6)N(CC)CC)N(CC)CC)N(CC)CC
CCN(CC)C1=C(N=C2C=C3C(=CC2=N1)C4=NC5=C6C=C7C(=CC6=C([N-]5)N=C8C9=CC1=C(C=C9C(=N8)N=C2C5=C(C=C6C(=C5)N=C(C(=N6)N(CC)CC)N(CC)CC)C(=NC3=N4)[N-]2)N=C(C(=N1)N(CC)CC)N(CC)CC)N=C(C(=N7)N(CC)CC)N(CC)CC)N(CC)CC
CCN(CC)C1=CC=C(C=C1)[C+](C2=CC=C(C=C2)C#[C-])C3=CC=C(C=C3)N(CC)CC
CCN(CC)C1=NC2=CC3=C(C=C2N=C1N(CC)CC)C4=NC5=NC(=NC6=C7C(=C([N-]6)N=C8C9=CC1=C(C=C9C(=N8)N=C3[N-]4)N=C(C(=N1)N(CC)CC)N(CC)CC)N=C(C(=N7)N(CC)CC)N(CC)CC)C1=CC2=C(C=C15)N=C(C(=N2)N(CC)CC)N(CC)CC
CCN(CC)C1=NC2=CC3=C4[N-]C(=C3C=C2N=C1N(CC)CC)N=C5C6=CC7=C(C=C6C(=N5)N=C8C9=CC1=C(C=C9C(=NC2=NC(=N4)C3=CC4=C(C=C32)N=C(C(=N4)N(CC)CC)N(CC)CC)[N-]8)N=C(C(=N1)N(CC)CC)N(CC)CC)N=C(C(=N7)N(CC)CC)N(CC)CC
CCN(CC)CCSC1=C(C(=C2C(=C1OCCC(C)C)C3=NC4=NC(=NC5=C6C(=C(N5O)N=C7C8=C(C(=C(C(=C8C(=N7)N=C2[N-]3)OCCC(C)C)SCC[N+](C)(CC)CC)Cl)OCCC(C)C)C(=C(C(=C6OCCC(C)C)Cl)SCCN(CC)CC)OCCC(C)C)C9=C(C(=C(C(=C94)OCCC(C)C)Cl)SCC[N+](C)(CC)CC)OCCC(C)C)OCCC(C)C)Cl
CCN(CC)CCSC1=C(C(=C2C(=C1OCCC(C)C)C3=NC4=NC(=NC5=C6C(=C([N-]5)N=C7C8=C(C(=C(C(=C8C(=N7)N=C2[N-]3)OCCC(C)C)SCC[N+](C)(CC)CC)Cl)OCCC(C)C)C(=C(C(=C6OCCC(C)C)Cl)SCCN(CC)CC)OCCC(C)C)C9=C(C(=C(C(=C94)OCCC(C)C)Cl)SCC[N+](C)(CC)CC)OCCC(C)C)OCCC(C)C)Cl
CCN(CC)P(=C(C1=CC=CC=C1)C2=CC=CC=C2)=C([Si](C)(C)C)[Si](C)(C)C
CCN(CCNCC(=O)NC(C(C)C)C(=O)NC1CC(=O)OC(C(C(=O)NCC(NC(=O)C(NC1=O)CCCCNC(=O)OC(C)(C)C)C(=O)NC(CC(C)C)C(=O)NCC(=O)NCC(=O)N)NC(=O)OCC2=CC=CC=C2)C)C3=CC=C(C=C3)N=NC4=CC=C(C=C4)[N+](=O)[O-]
CCN(CCOC(=O)CCC(=O)N1CC(C(C1)NC(=O)C(CC(=O)N)NC(=O)OCC2C3=CC=CC=C3C4=CC=CC=C24)NC(=O)C(CC(=O)N)NC(=O)OCC5C6=CC=CC=C6C7=CC=CC=C57)C8=CC=C(C=C8)N=NC9=CC=C(C=C9)[N+](=O)[O-]
CCN1C(=C(C(=C(C1=O)C(=O)N)C)N=NC2=C(C=CC(=C2)NC3=NC(=NC(=N3)[N+]4=CC(=CC=C4)C(=O)O)NC5=CC(=C(C=C5)S(=O)(=O)O)N=NC6=C(N(C(=O)C(=C6C)C(=O)N)CC)O)S(=O)(=O)O)O
CCN1C(=O)C(=C(C(=NNC2=C(C=CC(=C2)NC3=NC(=NC(=N3)[N+]4=CC=CC(=C4)C(=O)O)NC5=CC(=C(C=C5)S(=O)(=O)O)NN=C6C(=C(C(=O)N(C6=O)CC)C(=O)N)C)S(=O)(=O)O)C1=O)C)C(=O)N
CCN1C(=O)C(=C(C(=NNC2=CC(=CC=C2S(=O)(=O)O)NC3=NC(=NC(=N3)NC4=CC(=C(C=C4)S(=O)(=O)O)NN=C5C(=C(C(=O)N(C5=O)CC)C(=O)N)C)[N+]6=CC(=CC=C6)C(=O)O)C1=O)C)C(=O)N
CCN1C2=C(C3=C(C=C2)C(=CC(=C3)S(=O)(=O)[O-])S(=O)(=O)[O-])C(C1=CC=CC=CC4=[N+](C5=C(C4(C)C)C=C(C=C5)C(=O)NCCOCCOCCNC(=O)CCC(C(=O)O)NC(=O)C6=CC=C(C=C6)NCC7=CN=C8C(=N7)C(=O)N=C(N8)N)CCCCS(=O)(=O)[O-])(C)C
CCN1C2=C(C3=C(C=C2)C(=CC(=C3)S(=O)(=O)[O-])S(=O)(=O)[O-])C(C1=CC=CC=CC4=[N+](C5=C(C4(C)C)C=C(C=C5)C(=O)NCCOCCOCCNC(=O)CCC(C(=O)O)NC(=O)C6=CC=C(C=C6)NCC7=NC8=C(NC(=NC8=O)N)N=C7)CCCCS(=O)(=O)[O-])(C)C
CCN1C2=C(C=C(C=C2)S(=O)(=O)O)C(C1=CC=CC=CC3=[N+](C4=C(C3(C)C)C=C(C=C4)S(=O)(=O)O)CCCCCC(=O)NCCCCC(C(=O)NC(CC(=O)O)C(=O)NC(CCC(=O)O)C(=O)NC(C(C)C)C(=O)NC(CC(=O)O)C(=O)NC(CCCCNC(=O)OCCSSC5=CC=CC=N5)C(=O)N)NC(=O)C)(C)C
CCN1C2=C(C=C3C(=C2)OC4=CC5=[N+](C(C=C(C5=CC4=C3C6=C(C(=C(C(=C6[N+]7=CC=C(C=C7)N(C)C)SC8=CC=CC=C8)[N+]9=CC=C(C=C9)N(C)C)[N+]2=CC=C(C=C2)N(C)C)C(=O)[O-])C)(C)C)CC2=CC=C(C=C2)C(=O)[O-])C(=CC1(C)C)C
CCN1C2=C(C=C[C-]=C2)SC1=CC3=CC4=CC(=CC5=[N+](C6=CC(=CC=C6S5)C)CC)CCC4CC3
CCN1C2=CC=CC=C2SC1=C[C-]=CC3=[N+](C4=CC=CC=C4[Te]3)C
CCOC(=C([C-]=[N+]1CCOCC1)C(=CC2=CC=CC=C2)C3=CC=CC=C3)C
CCOC(=O)C1=CC(=C2C1=CC=C(C=C2)[C+](C3=C4C=CC=CC=C4C=C3)C5=CC(=C6C5=CC=CC=C6)[C+](C7=CC=C8C(=C(C=C8C(=O)OCC)C(=O)OCC)C=C7)C9=C1C=CC=CC=C1C=C9)C(=O)OCC
CCOC(=O)C1=CC(=C2C1=CC=C(C=C2)[C+](C3=CC=C4C3=CC=C(C=C4)OC)C5=CC(=C6C5=CC=CC=C6)[C+](C7=CC=C8C(=C(C=C8C(=O)OCC)C(=O)OCC)C=C7)C9=CC=C1C9=CC=C(C=C1)OC)C(=O)OCC
CCOC(=O)C[N+]1=CC=C(C=C1)C2=C3C=CC(=C(C4=NC(=C(C5=CC=C(N5)C(=C6C=CC2=N6)C7=CC=[N+](C=C7)CC(=O)[O-])C8=CC=[N+](C=C8)CC(=O)OCC)C=C4)C9=CC=[N+](C=C9)CC(=O)OCC)N3
CCOC(=O)C[N+]1=CC=C(C=C1)C2=C3C=CC(=C(C4=NC(=C(C5=CC=C(N5)C(=C6C=CC2=N6)C7=CC=[N+](C=C7)CC(=O)[O-])C8=CC=[N+](C=C8)CC(=O)OCC)C=C4)C9=CC=[N+](C=C9)CC(=O)[O-])N3
CCOC(=O)C[N+]1=CC=C(C=C1)C2=C3C=CC(=C(C4=NC(=C(C5=CC=C(N5)C(=C6C=CC2=N6)C7=CC=[N+](C=C7)CC(=O)[O-])C8=CC=[N+](C=C8)CC(=O)[O-])C=C4)C9=CC=[N+](C=C9)CC(=O)OCC)N3
CCOC(=O)C[N+]1=CC=C(C=C1)C2=C3C=CC(=C(C4=NC(=C(C5=CC=C(N5)C(=C6C=CC2=N6)C7=CC=[N+](C=C7)CC(=O)[O-])C8=CC=[N+](C=C8)CC(=O)[O-])C=C4)C9=CC=[N+](C=C9)CC(=O)[O-])N3
CCOC1=C(C=CC(=C1)C=NNC(=O)C2=C(N(N=N2)C3=NON=C3N)C4=CC(=CC=C4)[N+](=O)[O-])OC5=C(C=C(C=C5)[N+](=O)[O-])[N+](=O)[O-]
CCOCCOC1=NC(=NC(=N1)NC2=CC3=C(C=C2)C(=C(C(=C3)S(=O)(=O)[O-])N=NC4=C(C=C(C5=C4C=CC(=C5)[N+](=O)[O-])S(=O)(=O)[O-])[O-])[O-])Cl
CCOCCOC1=NC(=NC(=N1)NC2=CC3=CC(=C(C(=C3C=C2)[O-])N=NC4=C5C=CC(=CC5=C(C=C4[O-])S(=O)(=O)[O-])[N+](=O)[O-])S(=O)(=O)[O-])Cl
CCO[C-]=C(C(=CC1=CC=CC=C1)C2=CC=CC=C2)C(=[N+](C)C)OCC
CCO[C-]=C(C(=[N+]1CCOCC1)C)C(=CC2=CC=CC=C2)C3=CC=CC=C3
CCSC(C1CCCN1C(=O)C2=CC(=C(C=C2[N+](=O)[O-])OCCCC(=O)NC3=CN(C(=N3)C(=O)NC4=CN(C(=N4)C(=O)NC5=CN(C(=N5)C(=O)NCC(=O)OC)C)C)C)OC)SCC
CC[N+](=[C-]C=C(C1=CC=CC=C1)C2=CC=CC=C2)CC
CC[N+](C)(CC)CCSC1=C(C(=C2C(=C1COCC(C)C)C3=NC2=NC4=C5C(=C([N-]4)N=C6C7=C(C(=C(C(=C7C(=N6)N=C8C9=C(C(=C(C(=C9C(=N3)[N-]8)COCC(C)C)Cl)SCC[N+](C)(CC)CC)OCCC(C)C)OCCC(C)C)Cl)SCC[N+](C)(CC)CC)OCCC(C)C)C(=C(C(=C5OCCC(C)C)SCC[N+](C)(CC)CC)Cl)OCCC(C)C)OCCC(C)C)Cl
CC[N+](C)(CC)CCSC1=C(C(=C2C(=C1COCC(C)C)C3=NC2=NC4=C5C(=C([N-]4)N=C6C7=C(C(=C(C(=C7C(=N6)N=C8C9=C(C(=C(C(=C9C(=N3)[N-]8)OCCC(C)C)Cl)SCC[N+](C)(CC)CC)OCCC(C)C)OCCC(C)C)Cl)SCC[N+](C)(CC)CC)OCCC(C)C)C(=C(C(=C5OCCC(C)C)SCC[N+](C)(CC)CC)Cl)OCCC(C)C)OCCC(C)C)Cl
CC[N+](CC)(CC)CCCNS(=O)(=O)C1=C(C=CC(=C1)NS(=O)(=O)C2=CC=CC(=C2)S(=O)(=O)NC3=CC=CC4=C3C(=CC(=C4[O-])NC(=O)C5=CC(=CC(=C5)C(=O)O)C(=O)O)N=NC6=C(C=C(C=C6C#N)C#N)C#N)N7CCOCC7
CC[N+](CC)(CC)CCCOC1=CC=CC(=C1)C2=NN([N+](=N2)C3=C(C=C(C=C3)C4=CC(=C(C=C4)[N+]5=NC(=NN5C6=CC=C(C=C6)[N+](=O)[O-])C7=CC(=CC=C7)OCCC[N+](CC)(CC)CC)OC)OC)C8=CC=C(C=C8)[N+](=O)[O-]
CC[N+](CC)(CCO)CC(COC1=CC=C(C=C1)C2=NN([N+](=N2)C3=C(C=C(C=C3)C4=CC(=C(C=C4)[N+]5=NC(=NN5C6=CC=C(C=C6)[N+](=O)[O-])C7=CC=C(C=C7)OCC(C[N+](CC)(CC)CCO)O)OC)OC)C8=CC=C(C=C8)[N+](=O)[O-])O
CC[N+]1=C(C(C2=C1C=CC3=C2C=C(C=C3S(=O)(=O)[O-])S(=O)(=O)O)(C)C)C=CC=CC=C4C(C5=C(N4CCCCCC(=O)NC(CCCCNC(=O)C6CCC(CC6)CN7C(=O)C=CC7=O)C(=O)NC8=CC=C(C=C8)CC(CN(CC(=O)O)C9CCCCC9N(CC(=O)O)CC(=O)O)N(CC(=O)O)CC(=O)O)C=CC1=C5C=C(C=C1S(=O)(=O)O)S(=O)(=O)O)(C)C
CC[N+]1=C(C(C2=C3C=C(C=C(C3=CC=C21)S(=O)(=O)[O-])S(=O)(=O)O)(C)C)C=CC=CC=C4C(C5=C(N4CCCCCC(=O)NC(CCCCNC(=O)C6CCC(CC6)CN7C(=O)C=CC7=O)C(=O)NC8=CC=C(C=C8)CC(CN(CC(=O)O)C9CCCCC9N(CC(=O)O)CC(=O)O)N(CC(=O)O)CC(=O)O)C=CC1=C(C=C(C=C15)S(=O)(=O)O)S(=O)(=O)O)(C)C
CC[N+]1=CC=C(C2=C1C=CC(=C2)[N+](=O)[O-])NC3=CC(=C(C=C3)C(=O)NC4=CC=C(C=C4)C5=C(N=C([N+](=C5)CC)N)N)[N+](=O)[O-]
CC[NH+](CC)C1=CC(=C(C=C1)C=NNC(=O)C2=C(N(N=N2)C3=NON=C3N)C4=CC=C(C=C4)[N+](=O)[O-])[O-]
CC[Si](CC)(CC)OC(C)C(C1=NC(CS1)C(=O)NC(C2=NC(=CS2)C(=O)NC(C3=NC(=CS3)C4C(CCC(=N4)C5=NC(=CS5)C(=O)O)(C6=NC(=CS6)C(=O)OC)NC(=O)C(C)NC(=O)OCC=C)C(C)O)C(C)(C(C)O[Si](C)(C)C(C)(C)C)O)NC(=O)C(C(C)O[Si](C)(C)C(C)(C)C)N=[N+]=[N-]
CN(C)C1=CC2=C(C=C1)C(=C3C=CC(=[N+](C)C)C=C3O2)C4=C(C=C(C=C4)C(=O)NCCOCCOCCOCCOC5=CC6=C(C=C5OC)C(=NC=N6)NC7=CC(=CC=C7)N=[N+]=[N-])C(=O)O
CN(C)C1=CC=C(C=C1)[C+](C2=CC=C(C=C2)C#[C-])C3=CC=C(C=C3)C#[C-]
CN(C)C1=CC=C(C=C1)[C+](C2=CC=C(C=C2)N(C)C)C3=CC=CC(=C3)[C-](C#N)C#N
CN(C)C1=CC=C(C=C1)[C-](C2=CC=C(C=C2)N(C)C)[N+]3=CC=CC=C3
CN(C)C1=CC=[N+](C=C1)[C-](C(=C([N+]2=CC=C(C=C2)N(C)C)[N+]3=CC=C(C=C3)N(C)C)[N+]4=CC=C(C=C4)N(C)C)[N+]5=CC=C(C=C5)N6CCCC6
CN(C)CC1=CC(=CC(=[C-]1)CN(C)C)NC(=O)OCCCCO[Si](C)(C)CCC[Si](CCC[Si](C)(C)OCCCCOC(=O)NC2=CC(=[C-]C(=C2)CN(C)C)CN(C)C)(CCC[Si](C)(C)OCCCCOC(=O)NC3=CC(=[C-]C(=C3)CN(C)C)CN(C)C)CCC[Si](C)(C)OCCCCOC(=O)NC4=CC(=[C-]C(=C4)CN(C)C)CN(C)C
CN(C)CCCNC(=O)C1=CC(=CC(=C1)NC(=O)C2=CC(=C(C=C2[N+](=O)[O-])[N+](=O)[O-])N(CCCl)CCCl)NC(=O)C3=CC(=CC=C3)NC(=O)C4=CC(=C(C=C4[N+](=O)[O-])[N+](=O)[O-])N(CCCl)CCCl
CN(C)CCCNC(=O)C1=CC(=CC(=C1)NC(=O)C2=CC(=CC=C2)NC(=O)C3=C(C=C(C(=C3)N(CCCl)CCCl)[N+](=O)[O-])[N+](=O)[O-])NC(=O)C4=C(C=C(C(=C4)N(CCCl)CCCl)[N+](=O)[O-])[N+](=O)[O-]
CN(C)CCCNC(=O)C1=CC(=CC(=C1)NC(=O)C2=CC=CC(=C2)NC(=O)C3=CC(=C(C=C3[N+](=O)[O-])[N+](=O)[O-])N(CCCl)CCCl)NC(=O)C4=C(C=C(C(=C4)N(CCCl)CCCl)[N+](=O)[O-])[N+](=O)[O-]
CN(C)CCNC1=C2C(=C(C=C1)C(=O)NCCCN(C)CCCNC(=O)C3=C4C(=C(C=C3)NCCN(C)C)C(=O)C5=C(N4)C=CC(=C5)[N+](=O)[O-])NC6=C(C2=O)C=C(C=C6)[N+](=O)[O-]
CN(CC(COC1=CC=C(C=C1)C2=NN([N+](=N2)C3=C(C=C(C=C3)C4=CC(=C(C=C4)[N+]5=NC(=NN5C6=CC=C(C=C6)[N+](=O)[O-])C7=CC=C(C=C7)OCC(CN(C)CC(C(C(C(CO)O)O)O)O)O)OC)OC)C8=CC=C(C=C8)[N+](=O)[O-])O)CC(C(C(C(CO)O)O)O)O
CN(CC1=CC=CC=C1)C2=CC=C(C=C2)[CH-]C3=CC=C(C=C3)[N+](=CC4=CC=CC=C4)C
CN(CCS(=O)(=O)CCOS(=O)(=O)O)C1=NC(=NC(=N1)NC2=C(C3=C(C=C2)C(=C(C(=C3)S(=O)(=O)O)N=NC4=CC(=C(C=C4N=NC5=CC(=CC=C5[O-])S(=O)(=O)O)OC)OC)[O-])S(=O)(=O)O)[N+]6=CC(=CC=C6)C(=O)O
CN(CCS(=O)(=O)CCOS(=O)(=O)O)C1=NC(=NC(=N1)[N+]2=CC(=CC=C2)C(=O)[O-])NC3=C(C4=C(C=C3)C(=C(C(=C4)S(=O)(=O)O)N=NC5=C(C=C(C(=C5)OC)OC)NN=C6C=C(C=CC6=O)S(=O)(=O)O)[O-])S(=O)(=O)O
CN(CCS(=O)(=O)CCOS(=O)(=O)O)C1=NC(=NC(=N1)[N+]2=CC(=CC=C2)C(=O)[O-])NC3=C(C4=C(C=C3)C(=O)C(=NNC5=C(C=C(C(=C5)OC)OC)N=NC6=C(C=CC(=C6)S(=O)(=O)O)[O-])C(=C4)S(=O)(=O)O)S(=O)(=O)O
CN([C+]1N=[N+](N=[N+]1C2=CC=CC=C2)C3=CC=CC=C3)[N-][C+]4N=[N+](N=[N+]4C5=CC=CC=C5)C6=CC=CC=C6
CN1C(=CC=C2CCCC(=[C-]2)C=CC3=[N+](C4=C(C3)C=CC=C4)C)CC5=C1C=CC=C5
CN1C=C(C=C1C(=O)NC2=CN(C(=C2)C(=O)NC3=CN(C(=C3)C(=O)NC4=CN(C(=C4)C(=O)NC5=CN(C(=C5)C(=O)NC6=CN(C(=C6)C(=O)NCCC[NH+](C)C)C)C)C)C)C)NC(=O)CCC[NH+](C)C
CN1C=C(C=C1C(=O)NC2=CN(C(=C2)C(=O)NC3=CN(C(=C3)C(=O)NCCC(=[NH2+])[NH-])C)C)NC(=O)C4=CC(=CN=C4)C(=O)NC5=CN(C(=C5)C(=O)NC6=CN(C(=C6)C(=O)NC7=CN(C(=C7)C(=O)NCCC(=[NH2+])[NH-])C)C)C
CN1C=C(C=C1C(=O)NC2=CN(C(=C2)C(=O)NC3=CN(C(=C3)C(=O)NCCC(=[NH2+])[NH-])C)C)NC(=O)C=CC(=O)NC4=CN(C(=C4)C(=O)NC5=CN(C(=C5)C(=O)NC6=CN(C(=C6)C(=O)NCCC(=[NH2+])[NH-])C)C)C
CN1C=C(C=C1C(=O)NCCNC(=N)N)NC(=O)C2=CC(=CN2C)NC(=O)C3=CC(=CN3C)NC(=O)C4=CC(=CN4C)[N+](=O)[O-]
CN1C=CC(=C1C(=O)NCCCN(C)C)NC(=O)C2=CC(=CN2C)NC(=O)C3=CC(=CN3C)NC(=O)C4=CC(=CN4C)NC(=O)C5=CC(=CN5C)NC(=O)CCCNC(=O)CN(CCN(CC(=O)[O-])CC(=O)[O-])CC(=O)[O-]
CN1C=CC(=CC=CC=C[C-]=[N+](C)C2=CC=CC=C2)C3=CC=CC=C31
CN1C=CC(=CC=CC=C[C-]=[N+](C)C2=CC=CC=[C-]2)C3=CC=CC=C31
CN1C=CC(=C[C-]=[C-][C-]=C[C-]=[N+](C)C2=CC=CC=[C-]2)C3=CC=CC=C31
CN1C=CC(=C[C-]=[C-][C-]=C[C-]=[N+](C)C2=[C-]C=CC=C2)C3=CC=CC=C31
CN1C=CC=C1[C+]([C-]2C=CC=C2)C3=CC=CC=C3
CN1C=CN=C1C(=O)NC2=CN(C(=C2)C(=O)NC3=CN(C(=C3)C(=O)NC4=CN(C(=C4)C(=O)NC5=CN(C(=C5)C(=O)NC6=CN(C(=C6)C(=O)NC7=CN(C(=C7)C(=O)NCCC[NH+](C)C)C)C)C)C)C)C
CN1C=[N+](C2=C1C(=O)N=C(N2)N(C)C)C3C(C(C(O3)COP(=O)([O-])OP(=O)(O)OP(=O)(O)OCC4C(C(C(O4)N5C=NC6=C(N=CN=C65)NC(C7=CC=CC=C7)(C8=CC=CC=C8)C9=CC=C(C=C9)OC)OC)OP(=O)(O)OCC1C(C(C(O1)N1C=CC(=O)NC1=O)OC)OP(=O)(O)OCC1C(C(C(O1)N1C=NC2=C(N=CN=C21)N)O)O)O)O
CNC(=O)C1=CC(=CN1C)NC(=O)C2=CC(=CN2C)NC(=O)C3=CC(=CN3C)NC(=O)C4=NC(=CN4C)NC(=O)CCCNC(=O)C5=CC(=CN5C)NC(=O)C6=CC(=CN6CCC[NH3+])NC(=O)C7=NC(=CN7C)NC(=O)C8=NC=CN8C
CNC(=O)C1=CC(=CN1C)NC(=O)C2=CC(=CN2C)NC(=O)C3=CC(=CN3C)NC(=O)C4=NC=CN4CCCCCCN5C=C(C=C5C(=O)N)NC(=O)C6=CC(=CN6CCC[NH3+])NC(=O)C7=NC(=CN7C)NC(=O)C8=NC=CN8C
CNC(=O)C1=CC(=CN1C)NC(=O)C2=CC(=CN2C)NC(=O)C3=CC(=CN3C)NC(=O)C4=NC=CN4CCCCCCN5C=C(C=C5C(=O)NC)NC(=O)C6=CC(=CN6CCC[NH3+])NC(=O)C7=NC(=CN7C)NC(=O)C8=NC=CN8C
CNC(=O)C1=CC(=CN1C)NC(=O)C2=CC(=CN2C)NC(=O)C3=CC(=CN3C)NC(=O)C4=NC=CN4CCCCCN5C=C(C=C5C(=O)NC)NC(=O)C6=CC(=CN6CCC[NH3+])NC(=O)C7=NC(=CN7C)NC(=O)C8=NC=CN8C
CNC(=O)C1=CC(=CN1C)NC(=O)C2=CC(=CN2C)NC(=O)C3=CC(=CN3C)NC(=O)C4=NC=CN4CCCCN5C=C(C=C5C(=O)NC)NC(=O)C6=CC(=CN6CCC[NH3+])NC(=O)C7=NC(=CN7C)NC(=O)C8=NC=CN8C
CNC(=O)C1=CC(=CN1C)NC(=O)C2=CC(=CN2C)NC(=O)C3=CC(=CN3C)NC(=O)C4=NC=CN4CCCN5C=C(C=C5C(=O)NC)NC(=O)C6=CC(=CN6CCC[NH3+])NC(=O)C7=NC(=CN7C)NC(=O)C8=NC=CN8C
CNC1=CC(=CC2=CC(=C3C(=C21)OCOC4=C(C=CC(=C4)N=[N+](C5=CC6=C(C=C5)N=NC7=C(C8=C(C=C(C=C8N)OOOS)C=C7S(=O)(=O)O)OCO6)[O-])N=N3)OS(=O)O)S(=O)(=O)O
CNC1=NC(=NC(=N1)C2=CC=CC=C2)N[C-]([CH2+])NC3=NC(=NC(=N3)C4=CC=CC=C4)NC
COC(=O)C1=CC(=O)OC(=C1C(=C([C+]=C(C2=CC=CC=C2)[O-])C(=O)OC)C(=O)OC)C3=CC=CC=C3
COC(=O)C1=CC(=O)[O+]=C(C1=C(C(=CC(=O)C2=CC=CC=C2)C(=O)OC)C(=O)OC)C3=CC=C[C-]=C3
COC(=O)C=C(C(=O)OC)[N+](=CC1=CC=CC=C1)[C-](CC2=CC=CC=C2)C3=CC=CC=C3
COC(=O)C=C(C(=O)OC)[N+](=CC1=CC=CC=C1)[CH-]C2=CC=CC=C2
COC1=C(C(=CC=C1C=NNC(=O)C2=C(N(N=N2)C3=NON=C3N)C4=CC=CC=C4)[N+](=O)[O-])[O-]
COC1=C(C=C(C(=C1)C2=CC(=C(C=C2Cl)N=NC(=NNC3=CC=C(C=C3)[N+](=O)[O-])C4=CC=C(C=C4)[N+](=O)[O-])OC)Cl)N=NC(=NNC5=CC=C(C=C5)[N+](=O)[O-])C6=CC=C(C=C6)[N+](=O)[O-]
COC1=C(C=C(C(=C1)N=NC2=C(C3=CC=C(C=C3C=C2SOOO)N=NC4=CC=C(C=C4)O)O)O)N=NC5=CC(=C(C=C5)C=CC6=C(C=C(C=C6)[N+](=O)[O-])S(=O)(=O)O)SOOO
COC1=C(C=C(C(=C1)N=NC2=CC(=C(C=C2)C=CC3=C(C=C(C=C3)[N+](=O)[O-])S(=O)(=O)O)SOOO)N=CON)N=NC4=C(C5=CC=C(C=C5C=C4SOOO)N=NC6=CC=C(C=C6)O)O
COC1=C(C=C(C=C1)C=C2C(=O)N(C(=O)N(C2=O)C3=CC(=C(C=C3)C(=O)[O-])[N+](=O)[O-])C4=CC(=C(C=C4)C(=O)[O-])[N+](=O)[O-])OC
COC1=C(C=C(C=C1)CCNC(=S)NC2=NC(=NC(=N2)OC3=CC(=O)OC4=C3C=CC=C4)NC(=O)NC5=CC(=CC=C5)[N+](=O)[O-])OC
COC1=C(C=C(C=C1)N2N=C(N=[N+]2C3=CC=C(C=C3)[N+](=O)[O-])C4=CC=C(C=C4)[N+](=O)[O-])C5=C(C=C(C=C5)N6N=C(N=[N+]6C7=CC=C(C=C7)[N+](=O)[O-])C8=CC=C(C=C8)[N+](=O)[O-])OC
COC1=C(C=C(C=C1)N2N=C(N=[N+]2C3=CC=C(C=C3)[N+](=O)[O-])C4=CC=CC=C4)C5=C(C=C(C=C5)N6N=C(N=[N+]6C7=CC=C(C=C7)[N+](=O)[O-])C8=CC=CC=C8)OC
COC1=C(C=CC(=C1)C2=C(C=C(C=C2)N3N=C(N=[N+]3C4=CC=C(C=C4)[N+](=O)[O-])C5=CC=CC=C5)OC)[N+]6=NC(=NN6C7=CC=C(C=C7)[N+](=O)[O-])C8=CC=CC=C8
COC1=C(C=CC(=C1)C2=C(C=C(C=C2)[N+]3=NC(=NN3C4=CC=C(C=C4)[N+](=O)[O-])C5=CC=CC=C5)OC)[N+]6=NC(=NN6C7=CC=C(C=C7)[N+](=O)[O-])C8=CC=CC=C8
COC1=C(C=CC(=C1)C2=CC(=C(C=C2)N3N=C(N=[N+]3C4=CC=C(C=C4)[N+](=O)[O-])C5=CC=C(C=C5)C(=S)N)OC)N6N=C(N=[N+]6C7=CC=C(C=C7)[N+](=O)[O-])C8=CC=C(C=C8)C(=S)N
COC1=C(C=CC(=C1)C2=CC(=C(C=C2)N3N=C(N=[N+]3C4=CC=C(C=C4)[N+](=O)[O-])C5=CC=C(C=C5)[N+](=O)[O-])OC)N6N=C(N=[N+]6C7=CC=C(C=C7)[N+](=O)[O-])C8=CC=C(C=C8)[N+](=O)[O-]
COC1=C(C=CC(=C1)C2=CC(=C(C=C2)N3N=C(N=[N+]3C4=CC=CC=C4[N+](=O)[O-])C5=CC=CC=C5)OC)N6N=C(N=[N+]6C7=CC=CC=C7[N+](=O)[O-])C8=CC=CC=C8
COC1=C(C=CC(=C1)C2=CC(=C(C=C2)N3N=C(N=[N+]3C4=NC5=C(S4)C=CC=C5)C6=CC=C(C=C6)C(=O)N(CCS(=O)(=O)[O-])CCS(=O)(=O)[O-])OC)N7N=C(N=[N+]7C8=NC9=C(S8)C=CC=C9)C1=CC=C(C=C1)C(=O)N(CCS(=O)(=O)[O-])CCS(=O)(=O)[O-]
COC1=C(C=CC(=C1)C2=CC(=C(C=C2)N3N=C([N+](=N3)C4=CC=C(C=C4)[N+](=O)[O-])C5=CC=CC=C5)OC)N6N=C([N+](=N6)C7=CC=C(C=C7)[N+](=O)[O-])C8=CC=CC=C8
COC1=C(C=CC(=C1)C2=CC(=C(C=C2)N=NC3=C(C4=C(C=C3S(=O)(=O)O)C(=C(C=C4)N)N=NC5=C(C=C(C=C5)[N+](=O)[O-])C(=O)O)O)OC)N=NC6=CC(=C(C=C6)O)C(=O)O
COC1=C(C=CC(=C1)C2=CC(=C(C=C2)N=NC3=C(C4=C(C=C3S(=O)(=O)[O-])C(=C(C=C4)N)N=NC5=C(C=C(C=C5)[N+](=O)[O-])C(=O)O)O)OC)N=NC6=CC(=C(C=C6)O)C(=O)O
COC1=C(C=CC(=C1)C2=CC(=C(C=C2)N=NC3=C(C4=C(C=C3S(=O)(=O)[O-])C(=C(C=C4)N)N=NC5=CC=C(C=C5C(=O)[O-])[N+](=O)[O-])O)OC)N=NC6=C(C7=C(C=C6S(=O)(=O)[O-])C(=C(C=C7)N)N=NC8=CC=C(C=C8C(=O)[O-])[N+](=O)[O-])O
COC1=C(C=CC(=C1)C2=CC(=C(C=C2)N=NC3=C(C4=C(C=C3S(=O)(=O)[O-])C(=C(C=C4)N)N=NC5=CC=C(C=C5C(=O)[O-])[N+](=O)[O-])O)OC)N=NC6=C(C=CC7=C6C=CC(=C7)S(=O)(=O)[O-])O
COC1=C(C=CC(=C1)C2=CC(=C(C=C2)N=NC3=C(C=C4C(=C3O)C=CC(=C4N=NC5=C(C=C(C=C5)[N+](=O)[O-])C(=O)O)N)S(=O)(=O)O)OC)N=NC6=C(C=C7C(=C6O)C=CC(=C7N=NC8=C(C=C(C=C8)[N+](=O)[O-])C(=O)O)N)S(=O)(=O)O
COC1=C(C=CC(=C1)C2=CC(=C(C=C2)N=NC3=C(C=C4C(=C3O)C=CC(=C4N=NC5=C(C=C(C=C5)[N+](=O)[O-])C(=O)O)N)S(=O)(=O)O)OC)N=NC6=CC(=C(C=C6)O)C(=O)O
COC1=C(C=CC(=C1)C2=CC(=C(C=C2)N=NC3=C(C=C4C(=C3O)C=CC(=C4N=NC5=C(C=C(C=C5)[N+](=O)[O-])C(=O)O)N)S(=O)(=O)[O-])OC)N=NC6=CC(=C(C=C6)O)C(=O)O
COC1=C(C=CC(=C1)C2=CC(=C(C=C2)N=NC3=C(C=C4C(=C3O)C=CC(=C4N=NC5=C(C=C(C=C5)[N+](=O)[O-])C(=O)[O-])N)S(=O)(=O)[O-])OC)N=NC6=C(C=C7C(=C6O)C=CC(=C7N=NC8=C(C=C(C=C8)[N+](=O)[O-])C(=O)[O-])N)S(=O)(=O)[O-]
COC1=C(C=CC(=C1)C2=CC(=C(C=C2)N=NC3=CC=CC4=C3C=CC(=C4)S(=O)(=O)O)OC)NN=C5C(=CC6=C(C5=O)C=CC(=C6N=NC7=C(C=C(C=C7)[N+](=O)[O-])C(=O)[O-])N)S(=O)(=O)[O-]
COC1=C(C=CC(=C1)C2=CC(=C(C=C2)NN=C3C(=CC4=C(C3=O)C=CC(=C4N=NC5=C(C=C(C=C5)[N+](=O)[O-])C(=O)O)N)S(=O)(=O)O)OC)NN=C6C7=C(C=CC6=O)C=C(C=C7)S(=O)(=O)O
COC1=C(C=CC(=C1)C2=CC(=C(C=C2)NN=C3C(=CC4=C(C3=O)C=CC(=C4N=NC5=C(C=C(C=C5)[N+](=O)[O-])C(=O)O)N)S(=O)(=O)[O-])OC)NN=C6C7=C(C=CC6=O)C=C(C=C7)S(=O)(=O)[O-]
COC1=C(C=CC(=C1)C2=CC(=C(C=C2)NN=C3C(=CC4=C(C3=O)C=CC(=C4N=NC5=C(C=C(C=C5)[N+](=O)[O-])C(=O)[O-])N)S(=O)(=O)[O-])OC)NN=C6C7=C(C=CC6=O)C=C(C=C7)S(=O)(=O)[O-]
COC1=C(C=CC(=C1)C2=CC(=C(C=C2)[N+]3=NC(=NN3C4=C(C=CC=C4)[N+](=O)[O-])C5=CC=CC=C5)OC)[N+]6=NC(=NN6C7=C(C=CC=C7)[N+](=O)[O-])C8=CC=CC=C8
COC1=C(C=CC(=C1)C2=CC(=C(C=C2)[N+]3=NC(=NN3C4=CC(=CC=C4)[N+](=O)[O-])C5=CC(=CC=C5)[N+](=O)[O-])OC)[N+]6=NC(=NN6C7=CC(=CC=C7)[N+](=O)[O-])C8=CC(=CC=C8)[N+](=O)[O-]
COC1=C(C=CC(=C1)C2=CC(=C(C=C2)[N+]3=NC(=NN3C4=CC(=CC=C4)[N+](=O)[O-])C5=CC=CC=C5)OC)[N+]6=NC(=NN6C7=CC(=CC=C7)[N+](=O)[O-])C8=CC=CC=C8
COC1=C(C=CC(=C1)C2=CC(=C(C=C2)[N+]3=NC(=NN3C4=CC=C(C=C4)[N+](=O)[O-])C5=CC=C(C=C5)C(=S)N)OC)[N+]6=NC(=NN6C7=CC=C(C=C7)[N+](=O)[O-])C8=CC=C(C=C8)C(=S)N
COC1=C(C=CC(=C1)C2=CC(=C(C=C2)[N+]3=NC(=NN3C4=CC=C(C=C4)[N+](=O)[O-])C5=CC=C(C=C5)C=CC6=CC=CC=C6)OC)[N+]7=NC(=NN7C8=CC=C(C=C8)[N+](=O)[O-])C9=CC=C(C=C9)C=CC1=CC=CC=C1
COC1=C(C=CC(=C1)C2=CC(=C(C=C2)[N+]3=NC(=NN3C4=CC=C(C=C4)[N+](=O)[O-])C5=CC=C(C=C5)C=CC6CCCCC6)OC)[N+]7=NC(=NN7C8=CC=C(C=C8)[N+](=O)[O-])C9=CC=C(C=C9)C=CC1CCCCC1
COC1=C(C=CC(=C1)C2=CC(=C(C=C2)[N+]3=NC(=NN3C4=CC=C(C=C4)[N+](=O)[O-])C5=CC=C(C=C5)SC#N)OC)[N+]6=NC(=NN6C7=CC=C(C=C7)[N+](=O)[O-])C8=CC=C(C=C8)SC#N
COC1=C(C=CC(=C1)C2=CC(=C(C=C2)[N+]3=NC(=NN3C4=CC=C(C=C4)[N+](=O)[O-])C5=CC=C(C=C5)[N+](=O)[O-])OC)[N+]6=NC(=NN6C7=CC=C(C=C7)[N+](=O)[O-])C8=CC=C(C=C8)[N+](=O)[O-]
COC1=C(C=CC(=C1)C2=CC(=C(C=C2)[N+]3=NC(=NN3C4=CC=C(C=C4)[N+](=O)[O-])C5=CC=C(C=C5)[N+](=O)[O-])OC)[N+]6=NN(N=C6C7=CC=C(C=C7)[N+](=O)[O-])C8=CC=C(C=C8)[N+](=O)[O-]
COC1=C(C=CC(=C1)C2=CC(=C(C=C2)[N+]3=NC(=NN3C4=CC=C(C=C4)[N+](=O)[O-])C5=CC=CC=C5)OC)C6=C(C=CC(=C6)[N+](=O)[O-])N7[NH+]=NC(=N7)C8=CC=CC=C8
COC1=C(C=CC(=C1)C2=CC(=C(C=C2)[N+]3=NC(=NN3C4=CC=C(C=C4)[N+](=O)[O-])C5=CC=CC=C5)OC)[N+]6=NC(=NN6C7=CC=C(C=C7)[N+](=O)[O-])C8=CC=CC=C8
COC1=C(C=CC(=C1)C2=CC(=C(C=C2)[N+]3=NC(=NN3C4=CC=C(C=C4)[N+](=O)[O-])C5=CC=CC=C5)OC)[N+]6=[N+](N=C(N6)C7=CC=CC=C7)C8=CC=C(C=C8)[N+](=O)[O-]
COC1=C(C=CC(=C1)C2=CC(=C(C=C2)[N+]3=NC(=NN3C4=CC=C(C=C4)[N+](=O)[O-])C5=CC=CC=C5)OC)[N+]6=[NH+]C(=NN6C7=CC=C(C=C7)[N+](=O)[O-])C8=CC=CC=C8
COC1=C(C=CC(=C1)C2=CC(=C(C=C2)[N+]3=NC(=NN3C4=CC=CC(=C4)[N+](=O)[O-])C5=CC(=CC=C5)[N+](=O)[O-])OC)[N+]6=NC(=NN6C7=CC=CC(=C7)[N+](=O)[O-])C8=CC(=CC=C8)[N+](=O)[O-]
COC1=C(C=CC(=C1)C2=CC(=C(C=C2)[N+]3=NC(=NN3C4=CC=CC(=C4)[N+](=O)[O-])C5=CC=CC=C5)OC)[N+]6=NC(=NN6C7=CC(=CC=C7)[N+](=O)[O-])C8=CC=CC=C8
COC1=C(C=CC(=C1)C2=CC(=C(C=C2)[N+]3=NC(=NN3C4=CC=CC(=C4)[N+](=O)[O-])C5=CC=CC=C5)OC)[N+]6=NC(=NN6C7=CC=CC(=C7)[N+](=O)[O-])C8=CC=CC=C8
COC1=C(C=CC(=C1)C2=CC(=C(C=C2)[N+]3=NC(=NN3C4=CC=CC=C4)C5=CC(=CC=C5)[N+](=O)[O-])OC)[N+]6=NC(=NN6C7=CC=CC=C7)C8=CC(=CC=C8)[N+](=O)[O-]
COC1=C(C=CC(=C1)C2=CC(=C(C=C2)[N+]3=NC=NN3C4=CC=C(C=C4)[N+](=O)[O-])OC)[N+]5=NC=NN5C6=CC=C(C=C6)[N+](=O)[O-]
COC1=C(C=CC(=C1)C2=CC(=C(C=C2)[N+]3=NN(C(=N3)C4=CC=CC=C4)C5=CC=C(C=C5)[N+](=O)[O-])OC)[N+]6=NN(C(=N6)C7=CC=CC=C7)C8=CC=C(C=C8)[N+](=O)[O-]
COC1=C(C=CC(=C1)C2=CC(=C(C=C2)[N+]3=NN(N=C3C4=CC=C(C=C4)[N+](=O)[O-])C5=CC=C(C=C5)[N+](=O)[O-])OC)[N+]6=NN(N=C6C7=CC=C(C=C7)[N+](=O)[O-])C8=CC=C(C=C8)[N+](=O)[O-]
COC1=C(C=CC(=C1)C2=CC(=C(C=C2)[N+]3=[N+](N=C(N3)C4=CC=C(C=C4)[N+](=O)[O-])C5=CC=C(C=C5)[N+](=O)[O-])OC)[N+]6=[N+](N=C(N6)C7=CC=C(C=C7)[N+](=O)[O-])C8=CC=C(C=C8)[N+](=O)[O-]
COC1=C(C=CC(=C1)C2=CC(=C(C=C2)[N+]3=[N+](N=C(N3)C4=CC=CC=C4)C5=CC=C(C=C5)[N+](=O)[O-])OC)[N+]6=[N+](N=C(N6)C7=CC=CC=C7)C8=CC=C(C=C8)[N+](=O)[O-]
COC1=C(C=CC(=C1)C=NNC(=O)C2=NC(=CC=C2)C(=O)NN=CC3=CC(=C(C=C3)OC4=C(C=C(C=C4)[N+](=O)[O-])[N+](=O)[O-])OC)OC5=C(C=C(C=C5)[N+](=O)[O-])[N+](=O)[O-]
COC1=C(C=CC(=C1)N2N=C(N=[N+]2C3=CC=C(C=C3)[N+](=O)[O-])C4=CC=C(C=C4)C(=S)N)C5=C(C=C(C=C5)N6N=C(N=[N+]6C7=CC=C(C=C7)[N+](=O)[O-])C8=CC=C(C=C8)C(=S)N)OC
COC1=C(C=CC(=C1)N2N=C(N=[N+]2C3=CC=C(C=C3)[N+](=O)[O-])C4=CC=C(C=C4)[N+](=O)[O-])C5=C(C=C(C=C5)N6N=C(N=[N+]6C7=CC=C(C=C7)[N+](=O)[O-])C8=CC=C(C=C8)[N+](=O)[O-])OC
COC1=C(C=CC(=C1)N=[N+](C2=CC(=C(C=C2)N=NC3=C(C4=C(C=C(C=C4C=C3S(=O)(=O)O)S(=O)(=O)O)NC(=O)C5=CC=CC=C5C(=O)O)O)OC)[O-])N=NC6=C(C7=C(C=C(C=C7C=C6S(=O)(=O)O)S(=O)(=O)O)NC(=O)C8=CC=CC=C8C(=O)O)O
COC1=C(C=CC(=C1)[N+](=O)[O-])N=NC2=C(C3=C(C=C2S(=O)(=O)[O-])C=C(C(=C3O)N=NC4=CC5=C(C=C4)C(=O)C6=CC(=CC=C6C5=O)N=NC7=C(C8=C(C=C(C(=C8N)N=NC9=C(C=C(C=C9)[N+](=O)[O-])OC)S(=O)(=O)[O-])C=C7S(=O)(=O)[O-])O)S(=O)(=O)[O-])N
COC1=C(C=CC(=C1)[N+](=O)[O-])N=NC2=C(C=C3C=C(C(=C(C3=C2N)O)N=NC4=CC5=C(C=C4)C(=O)C6=C(C5=O)C=CC(=C6)N=NC7=C(C8=C(C(=C(C=C8C=C7S(=O)(=O)O)S(=O)(=O)O)N=NC9=C(C=C(C=C9)[N+](=O)[O-])OC)N)O)S(=O)(=O)O)S(=O)(=O)O
COC1=C(C=CC(=C1)[N+](=O)[O-])NN=C2C3=C(C=CC=C3)C=C(C2=O)C(=O)NC4=CC=CC5=C4C=CC=C5NC(=O)C6=CC7=C(C=CC=C7)C(=NNC8=C(C(=CC=C8)Cl)Cl)C6=O
COC1=C(C=CC(=C1)[N+]2=NC(=NN2C3=CC=C(C=C3)[N+](=O)[O-])C4=CC=C(C=C4)[N+](=O)[O-])C5=C(C=C(C=C5)[N+]6=NC(=NN6C7=CC=C(C=C7)[N+](=O)[O-])C8=CC=C(C=C8)[N+](=O)[O-])OC
COC1=C(C=CC(=C1)[N+]2=NC(=NN2C3=CC=C(C=C3)[N+](=O)[O-])C4=CC=CC=C4)C5=C(C=C(C=C5)[N+]6=NC(=NN6C7=CC=C(C=C7)[N+](=O)[O-])C8=CC=CC=C8)OC
COC1=C(C=CC=C1)N=NC2=CC(=C(C(=C2O)N=NC3=CC(=C(C=C3)NC4=CC=CC=C4)S(=O)(=O)[O-])[O-])N=NC5=C(C=C(C6=CC(=CC=C65)[N+](=O)[O-])S(=O)(=O)[O-])[O-]
COC1=CC(=C(C(=C1)OC)C2=C3C=CC(=C(C4=NC(=C(C5=CC=C(N5)C(=C6C=CC2=N6)C7=C(C=C(C=C7OC)OC)OC)C8=C(C=C(C=C8OC)OC)OC)C=C4)C9=CC=C(C=C9)NC1=C(C=C(C=C1[N+](=O)[O-])C(F)(F)F)[N+](=O)[O-])N3)OC
COC1=CC(=C(C=C1)N=NC2=C(C3=C(C=C(C=C3C=C2S(=O)(=O)[O-])S(=O)(=O)[O-])NC4=NC(=NC(=N4)NC5=CC(=CC6=C[C-]=C(C(=C65)O)N=NC7=CC=C(C=C7)S(=O)(=O)CCOSOO[O-])S(=O)(=O)[O-])Cl)O)S(=O)(=O)[O-]
COC1=CC(=C(C=C1N2N=[N+](C=[N+]2C3=CC(=C(C=C3OC)[N+](=O)[O-])S(=O)(=O)O)C(=O)NC4=CC=CC=C4)S(=O)(=O)O)[N+](=O)[O-]
COC1=CC(=C(C=C1N=NC(=NNC2=CC=C(C=C2)[N+](=O)[O-])C3=CC=C(C=C3)[N+](=O)[O-])Cl)C4=CC(=C(C=C4Cl)N=NC(=NNC5=CC=C(C=C5)[N+](=O)[O-])C6=CC=C(C=C6)[N+](=O)[O-])OC
COC1=CC(=C(C=C1N=NC2=C(C3=CC=C(C=C3C=C2SOOO)N=NC4=C(C=C(C=C4)O)O)O)OC)N=NC5=CC(=C(C=C5)C=CC6=C(C=C(C=C6)[N+](=O)[O-])S(=O)(=O)O)SOOO
COC1=CC(=C(C=C1N=NC2=C(C3=CC=C(C=C3C=C2SOOO)N=NC4=CC=C(C=C4)O)O)OC)N=NC5=CC(=C(C=C5)C=CC6=C(C=C(C=C6)[N+](=O)[O-])S(=O)(=O)O)SOOO
COC1=CC(=C(C=C1N=NC2=C3C=C(C=CC3=C(C=C2)N=NC4=CC(=C(C=C4)O)C(=O)O)S(=O)(=O)O)OC)N=NC5=C(C=C6C(=C5O)C=CC(=C6N=NC7=C(C=C(C=C7)[N+](=O)[O-])C(=O)O)N)S(=O)(=O)O
COC1=CC(=C(C=C1N=NC2=C3C=C(C=CC3=C(C=C2)N=NC4=CC(=C(C=C4)O)C(=O)O)S(=O)(=O)O)OC)N=NC5=C(C=C6C(=C5O)C=CC(=C6N=NC7=C(C=C(C=C7)[N+](=O)[O-])C(=O)[O-])N)S(=O)(=O)O
COC1=CC(=C(C=C1N=NC2=CC(=C(C=C2)C=CC3=C(C=C(C=C3)[N+](=O)[O-])S(=O)(=O)O)SOOO)O)N=NC4=C(C=C5C=C(C=CC5=C4O)N=NC6=CC=C(C=C6)O)SOOO
COC1=CC(=C(C=C1N=NC2=CC=C(C3=C2C=C(C=C3)S(=O)(=O)O)N=NC4=CC(=C(C=C4)O)C(=O)O)OC)N=NC5=C(C6=C(C=C5S(=O)(=O)O)C(=C(C=C6)N)N=NC7=C(C=C(C=C7)[N+](=O)[O-])C(=O)[O-])O
COC1=CC(=C(C=C1N=NC2=CC=C(C3=C2C=C(C=C3)S(=O)(=O)O)NN=C4C=CC(=O)C(=C4)C(=O)O)OC)NN=C5C(=CC6=C(C5=O)C=CC(=C6N=NC7=C(C=C(C=C7)[N+](=O)[O-])C(=O)O)N)S(=O)(=O)O
COC1=CC(=C(C=C1N=NC2=CC=C(C3=C2C=C(C=C3)S(=O)(=O)[O-])N=NC4=CC(=C(C=C4)O)C(=O)[O-])OC)N=NC5=C(C6=C(C=C5S(=O)(=O)[O-])C(=C(C=C6)N)N=NC7=C(C=C(C=C7)[N+](=O)[O-])C(=O)[O-])O
COC1=CC(=C(C=C1N=NC2=CC=C(C3=C2C=C(C=C3)S(=O)(=O)[O-])NN=C4C=CC(=O)C(=C4)C(=O)[O-])OC)NN=C5C(=CC6=C(C5=O)C=CC(=C6N=NC7=C(C=C(C=C7)[N+](=O)[O-])C(=O)[O-])N)S(=O)(=O)[O-]
COC1=CC(=C(C=C1NN=C2C(=CC3=C(C2=O)C=CC(=C3N=NC4=C(C=C(C=C4)[N+](=O)[O-])C(=O)O)N)S(=O)(=O)O)OC)N=NC5=C6C=C(C=CC6=C(C=C5)NN=C7C=CC(=O)C(=C7)C(=O)O)S(=O)(=O)O
COC1=CC(=C(C=C1NN=C2C(=CC3=C(C2=O)C=CC(=C3N=NC4=C(C=C(C=C4)[N+](=O)[O-])C(=O)[O-])N)S(=O)(=O)[O-])OC)N=NC5=C6C=C(C=CC6=C(C=C5)NN=C7C=CC(=O)C(=C7)C(=O)[O-])S(=O)(=O)[O-]
COC1=CC(=C(C=C1[N+]2=C[N+](=NN2C3=C(C=C(C(=C3)S(=O)(=O)O)[N+](=O)[O-])OC)C(=O)NC4=CC=CC=C4)S(=O)(=O)O)[N+](=O)[O-]
COC1=CC(=CC(=C1[O-])OC)C=NNC(=O)C2=C(N(N=N2)C3=NON=C3[NH3+])C4=CC=C(C=C4)[N+](=O)[O-]
COC1=CC(=CC2=C1C3=CC(=C(C=C3C2=O)N=NC4=C(C(=CC5=CC=CC=C54)C(=O)NC6=CC(=CC=C6)[N+](=O)[O-])O)OC)N=NC7=C8C=CC=CC8=CC(=C7O)C(=O)NC9=CC(=CC=C9)[N+](=O)[O-]
COC1=CC(=CC=C1)C2=C3C=CC(=C(C4=NC(=C(C5=CC=C([N-]5)C(=C6C=C(C2=N6)[N+](=O)[O-])C7=CC(=CC=C7)OC)C8=CC(=CC=C8)OC)C=C4)C9=CC(=CC=C9)OC)[N-]3
COC1=CC(=CC=C1N2N=C(N=[N+]2C3=CC=C(C=C3)[N+](=O)[O-])C4=CC=C(C=C4)[N+](=O)[O-])C5=CC(=C(C=C5)N6N=C(N=[N+]6C7=CC=C(C=C7)[N+](=O)[O-])C8=CC=C(C=C8)[N+](=O)[O-])OC
COC1=CC(=CC=C1N2N=C(N=[N+]2C3=CC=C(C=C3)[N+](=O)[O-])C4=CC=CC=C4)C5=CC(=C(C=C5)N6N=C(N=[N+]6C7=CC=C(C=C7)[N+](=O)[O-])C8=CC=CC=C8)OC
COC1=CC(=CC=C1N=NC2=C(C3=C(C=C(C=C3C=C2S(=O)(=O)O)S(=O)(=O)O)NC(=O)C4=C(C=CC=C4)C(=O)O)O)[N+](=NC5=CC(=C(C=C5)N=NC6=C(C=C7C=C(C=C(C7=C6O)NC(=O)C8=CC=CC=C8C(=O)O)S(=O)(=O)O)S(=O)(=O)O)OC)[O-]
COC1=CC(=CC=C1N=NC2=C(C=CC3=C2C=CC(=C3)S(=O)(=O)O)O)C4=CC=C(C(=C4)OC)N=NC5=C(C6=C(C=C5S(=O)(=O)O)C(=C(C=C6)N)N=NC7=C(C=C(C=C7)[N+](=O)[O-])C(=O)[O-])O
COC1=CC(=CC=C1N=NC2=C(C=CC3=C2C=CC(=C3)S(=O)(=O)[O-])O)C4=CC=C(C(=C4)OC)N=NC5=C(C6=C(C=C5S(=O)(=O)O)C(=C(C=C6)N)N=NC7=C(C=C(C=C7)[N+](=O)[O-])C(=O)[O-])O
COC1=CC(=CC=C1N=NC2=C(C=CC3=C2C=CC(=C3)S(=O)(=O)[O-])O)C4=CC=C(C(=C4)OC)N=NC5=C(C6=C(C=C5S(=O)(=O)[O-])C(=C(C=C6)N)N=NC7=C(C=C(C=C7)[N+](=O)[O-])C(=O)[O-])O
COC1=CC(=CC=C1N=NC2=C3C=CC(=CC3=CC=C2)S(=O)(=O)O)C4=CC=C(C(=C4)OC)N=NC5=C(C6=CC=C(C(=C6C=C5S(=O)(=O)[O-])N=NC7=CC=C(C=C7C(=O)[O-])[N+](=O)[O-])N)O
COC1=CC(=CC=C1N=NC2=C3C=CC(=CC3=CC=C2O)S(=O)(=O)[O-])C4=CC=C(C(=C4)OC)N=NC5=C(C6=CC=C(C(=C6C=C5S(=O)(=O)[O-])N=NC7=CC=C(C=C7C(=O)[O-])[N+](=O)[O-])N)O
COC1=CC(=CC=C1N=NC2=CC=CC3=C2C=CC(=C3)S(=O)(=O)[O-])C4=CC=C(C(=C4)OC)N=NC5=C(C6=C(C=C5S(=O)(=O)O)C(=C(C=C6)N)N=NC7=C(C=C(C=C7)[N+](=O)[O-])C(=O)[O-])O
COC1=CC(=CC=C1OC2=CC=C(C=C2[N+](=O)[O-])[N+](=O)[O-])C=NNC(=O)C3=NC(=CC=C3)C(=O)NN=CC4=CC(=C(C=C4)OC5=C(C=C(C=C5)[N+](=O)[O-])[N+](=O)[O-])OC
COC1=CC(=CC=C1OC2=CC=C(C=C2[N+](=O)[O-])[N+](=O)[O-])C=NNC(=O)C3=NC(=CC=C3)C(=O)NN=CC4=CC(=C(C=C4)OC5=CC=C(C=C5[N+](=O)[O-])[N+](=O)[O-])OC
COC1=CC(=CC=C1[N+]2=NC(=NN2C3=C(C=CC=C3)[N+](=O)[O-])C4=CC=CC=C4)C5=CC=C(C(=C5)OC)[N+]6=NC(=NN6C7=C(C=CC=C7)[N+](=O)[O-])C8=CC=CC=C8
COC1=CC(=CC=C1[N+]2=NC(=NN2C3=CC(=CC=C3)[N+](=O)[O-])C4=CC=CC(=C4)[N+](=O)[O-])C5=CC(=C(C=C5)[N+]6=NC(=NN6C7=CC(=CC=C7)[N+](=O)[O-])C8=CC(=CC=C8)[N+](=O)[O-])OC
COC1=CC(=CC=C1[N+]2=NC(=NN2C3=CC=C(C=C3)[N+](=O)[O-])C4=CC=C(C=C4)[N+](=O)[O-])C5=CC(=C(C=C5)[N+]6=NC(=NN6C7=CC=C(C=C7)[N+](=O)[O-])C8=CC=C(C=C8)[N+](=O)[O-])OC
COC1=CC(=CC=C1[N+]2=NC(=NN2C3=CC=C(C=C3)[N+](=O)[O-])C4=CC=C(C=C4)[N+](=O)[O-])C5=CC(=C(C=C5)[N+]6=NN(N=C6C7=CC=C(C=C7)[N+](=O)[O-])C8=CC=C(C=C8)[N+](=O)[O-])OC
COC1=CC(=CC=C1[N+]2=NC(=NN2C3=CC=C(C=C3)[N+](=O)[O-])C4=CC=C(C=C4)[N+](=O)[O-])C5=CC=C(C(=C5)OC)[N+]6=NC(=NN6C7=CC=C(C=C7)[N+](=O)[O-])C8=CC=C(C=C8)[N+](=O)[O-]
COC1=CC(=CC=C1[N+]2=NC(=NN2C3=CC=C(C=C3)[N+](=O)[O-])C4=CC=CC=C4)C5=CC(=C(C=C5)[N+]6=NC(=NN6C7=CC=C(C=C7)[N+](=O)[O-])C8=CC=CC=C8)OC
COC1=CC(=CC=C1[N+]2=NC(=NN2C3=CC=C(C=C3)[N+](=O)[O-])C4=CC=CC=C4)C5=CC=C(C(=C5)OC)[N+]6=NC(=NN6C7=CC=C(C=C7)[N+](=O)[O-])C8=CC=CC=C8
COC1=CC(=CC=C1[N+]2=NC(=NN2C3=CC=CC=C3)C4=CC=CC(=C4)[N+](=O)[O-])C5=CC=C(C(=C5)OC)[N+]6=NC(=NN6C7=CC=CC=C7)C8=CC=CC(=C8)[N+](=O)[O-]
COC1=CC(=CC=C1[N+]2=NC(=NN2C3=NC4=C(S3)C=CC=C4)C5=CC=C(C=C5)C(=O)N(CCS(=O)(=O)[O-])CCS(=O)(=O)[O-])C6=CC(=C(C=C6)[N+]7=NC(=NN7C8=NC9=C(S8)C=CC=C9)C1=CC=C(C=C1)C(=O)N(CCS(=O)(=O)[O-])CCS(=O)(=O)[O-])OC
COC1=CC(=CC=C1[N+]2=NC(=NN2C3=NC4=C(S3)C=CC=C4)C5=CC=C(C=C5)C(=O)NCCOS(=O)[O-])C6=CC(=C(C=C6)[N+]7=NC(=NN7C8=NC9=C(S8)C=CC=C9)C1=CC=C(C=C1)C(=O)NCCOS(=O)[O-])OC
COC1=CC(=CC=C1[N+]2=NC(=[NH+]N2C3=CC=C(C=C3)[N+](=O)[O-])C4=CC=C(C=C4)C(=S)N)C5=CC=C(C(=C5)OC)[N+]6=NC(=[NH+]N6C7=CC=C(C=C7)[N+](=O)[O-])C8=CC=C(C=C8)C(=S)N
COC1=CC(=CC=C1[N+]2=NC(=[NH+]N2C3=CC=C(C=C3)[N+](=O)[O-])C4=CC=C(C=C4)[N+](=O)[O-])C5=CC=C(C(=C5)OC)[N+]6=NC(=[NH+]N6C7=CC=C(C=C7)[N+](=O)[O-])C8=CC=C(C=C8)[N+](=O)[O-]
COC1=CC(=CC=C1[N+]2=NC(=[NH+]N2C3=CC=C(C=C3)[N+](=O)[O-])C4=CC=CC=C4)C5=CC=C(C(=C5)OC)[N+]6=NC(=[NH+]N6C7=CC=C(C=C7)[N+](=O)[O-])C8=CC=CC=C8
COC1=CC(=CC=C1[N+]2=NN(C(=N2)C3=CC=CC=C3)C4=CC=C(C=C4)[N+](=O)[O-])C5=CC(=C(C=C5)[N+]6=NN(C(=N6)C7=CC=CC=C7)C8=CC=C(C=C8)[N+](=O)[O-])OC
COC1=CC2=C(C=C1N=NC3=C4C=CC=CC4=CC(=C3O)C(=O)NC5=CC(=CC=C5Cl)[N+](=O)[O-])C(=O)C6=CC(=CC(=C62)OC)N=NC7=C(C(=CC8=C7C=CC=C8)C(=O)NC9=C(C=CC(=C9)[N+](=O)[O-])Cl)O
COC1=CC2=C(C=C1N=NC3=C4C=CC=CC4=CC(=C3O)C(=O)NC5=CC=CC(=C5Cl)[N+](=O)[O-])C(=O)C6=CC(=CC(=C62)OC)N=NC7=C(C(=CC8=C7C=CC=C8)C(=O)NC9=C(C(=CC=C9)[N+](=O)[O-])Cl)O
COC1=CC=C(C=C1)C2=C(C3=CC4=NC(=CC5=C(C(=C([N-]5)C=C6C(=C(C(=N6)C=C2[N-]3)[N+](=O)[O-])C7=CC=C(C=C7)OC)[N+](=O)[O-])C8=CC=C(C=C8)OC)C(=C4C9=CC=C(C=C9)OC)[N+](=O)[O-])[N+](=O)[O-]
COC1=CC=C(C=C1)C2=CC=C(C=C2)C3=NN([N+](=N3)C4=C(C=C(C=C4)C5=CC(=C(C=C5)[N+]6=NC(=NN6C7=CC=CC=C7)C8=CC=C(C=C8)[N+](=O)[O-])OC)OC)C9=CC=CC=C9
COC1=CC=C(C=C1)C2=CC=C(C=C2)C3=NN([N+](=N3)C4=C(C=C(C=C4)C5=CC(=C(C=C5)[N+]6=NC(=NN6C7=CC=CC=C7)C8=CC=CC=C8)OC)OC)C9=CC=C(C=C9)[N+](=O)[O-]
COC1=CC=C(C=C1)C2=CC=C(C=C2)C3=NN([N+](=N3)C4=CC=C(C=C4OC)C5=CC(=C(C=C5)[N+]6=NC(=NN6C7=CC=CC=C7)C8=CC=C(C=C8)[N+](=O)[O-])OC)C9=CC=CC=C9
COC1=CC=C(C=C1)C2=CC=C(C=C2)C3=NN([N+](=N3)C4=CC=C(C=C4OC)C5=CC(=C(C=C5)[N+]6=NC(=NN6C7=CC=CC=C7)C8=CC=CC=C8)OC)C9=CC=C(C=C9)[N+](=O)[O-]
COC1=CC=C(C=C1)C=C2C(=O)N(C(=O)N(C2=O)C3=CC(=C(C=C3)C(=O)[O-])[N+](=O)[O-])C4=CC(=C(C=C4)C(=O)[O-])[N+](=O)[O-]
COC1=CC=C(C=C1)N=NC2=C(C3=C(C=C(C=C3C=C2S(=O)(=O)O)S(=O)(=O)O)N=NC4=C(C=C(C=C4)NC5=CC(=C(C=C5)N=NC6=CC=C(C=C6)NC7=C(C=C(C=C7)[N+](=O)[O-])S(=O)(=O)O)O)O)O
COC1=CC=C(C=C1)N=NC2=C(C3=C(C=C(C=C3N=NC4=C(C=C(C=C4)NC5=CC(=C(C=C5)N=NC6=CC=C(C=C6)NC7=C(C=C(C=C7)[N+](=O)[O-])S(=O)(=O)[O-])O)O)S(=O)(=O)[O-])C=C2S(=O)(=O)[O-])O
COC1=CC=C(C=C1)N=NC2=C(C3=C(C=C(C=C3N=NC4=CC=C(C=C4O)NC5=CC=C(C(=C5)O)N=NC6=CC=C(C=C6)NC7=CC=C(C=C7S(=O)(=O)[O-])[N+](=O)[O-])S(=O)(=O)[O-])C=C2S(=O)(=O)[O-])O
COC1=CC=C(C=C1)NN=C2C(=CC3=C(C2=O)C(=CC(=C3)S(=O)(=O)O)NN=C4C=CC(=CC4=O)NC5=CC(=O)C(=NNC6=CC=C(C=C6)NC7=C(C=C(C=C7)[N+](=O)[O-])S(=O)(=O)O)C=C5)S(=O)(=O)O
COC1=CC=C(C=C1)NN=C2C(=CC3=C(C2=O)C(=CC(=C3)S(=O)(=O)O)NN=C4C=CC(=CC4=O)NC5=CC(=O)C(=NNC6=CC=C(C=C6)NC7=C(C=C(C=C7)[N+](=O)[O-])S(=O)(=O)[O-])C=C5)S(=O)(=O)O
COC1=CC=C(C=C1)NN=C2C(=CC3=C(C2=O)C(=CC(=C3)S(=O)(=O)[O-])NN=C4C=CC(=CC4=O)NC5=CC(=O)C(=NNC6=CC=C(C=C6)NC7=C(C=C(C=C7)[N+](=O)[O-])S(=O)(=O)[O-])C=C5)S(=O)(=O)[O-]
COC1=CC=C(C=C1)[C+](C2=CC=CC=C2)C3=CC=C(C=C3)C#[C-]
COC1=CC=CC(=C1)C2=C3C=CC(=C(C4=NC(=C(C5=CC=C([N-]5)C(=C6C=CC2=N6)C7=CC(=CC=C7)OC)C8=CC(=CC=C8)OC)C(=C4)[N+](=O)[O-])C9=CC(=CC=C9)OC)[N-]3
COC1=CC=CC=C1N=NC2=C(C(=C(C(=C2)NN=C3C4=C(C=C(C=C4)[N+](=O)[O-])C(=CC3=O)S(=O)(=O)[O-])[O-])N=NC5=CC(=C(C=C5)NC6=CC=CC=C6)S(=O)(=O)[O-])[O-]
COC1=CC=CC=C1N=NC2=CC(=C(C(=C2O)N=NC3=CC(=C(C=C3)NC4=CC=CC=C4)S(=O)(=O)[O-])[O-])N=NC5=C6C=CC(=CC6=C(C=C5[O-])S(=O)(=O)[O-])[N+](=O)[O-]
COC1=NC(=NC(=N1)NC2=C(C=C(C(=C2)N)SOO[O-])N=NC3=C(C=CC(=C3)S(=O)(=O)CCOS(=O)(=O)[O-])SOO[O-])[N+]4=CC(=CC=C4)C(=O)[O-]
COC1=NC(=NC(=N1)NC2=C3C(=CC(=C2)S(=O)(=O)[O-])C=C(C(=C3[O-])N=NC4=C(C=CC(=C4)[N+](=O)[O-])[O-])S(=O)(=O)[O-])Cl
COC1=NC(=NC(=N1)NC2=CC(=CC3=C2C(=C(C(=C3)S(=O)(=O)[O-])N=NC4=C(C=CC(=C4)[N+](=O)[O-])[O-])[O-])S(=O)(=O)[O-])Cl
COC1=NC(=NC(=N1)OC2=CC=C(C=C2)[C+]=O)OC3=CC=C(C=C3)C(=O)OC4=CC=C(C=C4)[O-]
COC1=[N+]([CH-]C2=CC=CN2C=C1C3=CC=CC=C3)CCC4=CCCCC4
COC1C=C(C(=CC1=[N+]=[N-])OC)NC2=C(N(NC(=N2)NCCO)NC3=CC(C(=[N+]=[N-])C=C3OC)OC)C4=C(C(=CC(=C4O)C(=O)C5=CC=CC=C5)S(=O)(=O)[O-])OC
COC1C=C(C(=CC1=[N+]=[N-])OC)NC2=C(N(NC(=N2)NCCO)NC3=CC(C(=[N+]=[N-])C=C3OC)OC)C4=C(C(=CC(=C4OC)S(=O)(=O)O)C(=O)C5=CC=CC=C5)O
CO[C-]1C(=CN2C=CC=C2C=[N+]1CCC3=CCCCC3)C4=CC=CC=C4
C[C+]([C-]1C=CC=C1)C2=CNC3=C2C=CC=C3
C[C+]1C(=C[C-]2C=CC=C2)CCCC1=C[C-]3C=CC=C3
C[C+]1C(=C[C-]2C=CC=C2)CCCCC1=C[C-]3C=CC=C3
C[C+]1C(=C[C-]2C=CC=C2)CNCC1=C[C-]3C=CC=C3
C[C-]1C2=C[C-]3C(=C[CH2-])[C-](C(=CC4=C(C(=C(N4)C=C[C-](C(=CC=C(C1=C[CH2-])N2)C)CCC(=O)O)CCC(=O)O)C)N3)C
C[C-]1[CH-][CH-]C2=C(C(=C(N2)C=C3C(=C(C(=CC4=C(C(=C(N4)[CH-][CH-][C-]1CCC(=O)O)CCC(=O)O)C)N3)C)C=C)C)C=C
C[C-]=C(C)N(C)[C-]=[C-][C-]=[C-][C-]=[C-][C-]=[C-][C-]=[C-][C-]=[N+]1CCCC2=CC=C[C-]=C21
C[N+](=C1C=CC(=CC=C2C=C(OC(=C2)C=C[C+]3C=CC(=[N+](C)C)C=C3)C=C[C+]4C=CC(=[N+](C)C)C=C4)C=C1)C
C[N+](=C[C-]=C(C1=CC=CC=C1)C2=CC=CC=C2)CC#C
C[N+](=[C-]C=C(C1=CC=CC=C1)C2=CC=CC=C2)CC#C
C[N+](C)(C)C1=CC(=CC=C1)OC2=CC3=C(C=C2)C4=NC5=NC(=NC6=C7C=C(C=CC7=C([N-]6)N=C8C9=C(C=CC(=C9)OC1=CC=CC(=C1)[N+](C)(C)C)C(=N8)N=C3[N-]4)OC1=CC(=CC=C1)[N+](C)(C)C)C1=C5C=C(C=C1)OC1=CC=CC(=C1)[N+](C)(C)C
C[N+](C)(C)C1=CC(=CC=C1)OC2=CC3=C(C=C2)C4=NC5=NC(=NC6=C7C=C(C=CC7=C([N-]6)N=C8C9=C(C=CC(=C9)OC1=CC=CC(=C1)[N+](C)(C)C)C(=N8)N=C3[N-]4)OC1=CC=CC(=C1)[N+](C)(C)C)C1=C5C=C(C=C1)OC1=CC=CC(=C1)[N+](C)(C)C
C[N+](C)(C)C1=CC(=CC=C1)OC2=CC=CC3=C2C4=NC5=NC(=NC6=C7C=C(C=CC7=C([N-]6)N=C8C9=C(C=CC=C9OC1=CC=CC(=C1)[N+](C)(C)C)C(=N8)N=C3[N-]4)OC1=CC=C(C=C1)CNN)C1=C5C=CC=C1OC1=CC=CC(=C1)[N+](C)(C)C
C[N+](C)(C)C1=CC(=CC=C1)OC2=CC=CC3=C2C4=NC5=NC(=NC6=C7C=CC=C(C7=C([N-]6)N=C8C9=C(C(=CC=C9)OC1=CC=CC(=C1)[N+](C)(C)C)C(=N8)N=C3[N-]4)OC1=CC=CC(=C1)[N+](C)(C)C)C1=C5C=CC=C1OC1=CC=CC(=C1)[N+](C)(C)C
C[N+](C)(C)C1=CC=C(C=C1)C2=C3C=CC(=C(C4=NC(=C(C5=CC=C([N-]5)C(=C6C=CC2=N6)C7=C(C=C(C=C7OC)OC)OC)C8=C(C=C(C=C8OC)OC)OC)C=C4)C9=C(C=C(C=C9OC)OC)OC)[N-]3
C[N+](C)(C)C1=CC=C(C=C1)C2=CC3=C(C=C2)C4=NC5=NC(=NC6=C7C=C(C=CC7=C([N-]6)N=C8C9=C(C=CC(=C9)C1=CC=C(C=C1)[N+](C)(C)C)C(=N8)N=C3[N-]4)C1=CC=C(C=C1)[N+](C)(C)C)C1=C5C=C(C=C1)C1=CC=C(C=C1)[N+](C)(C)C
C[N+](C)(C)C1=CC=C(C=C1)NC2=NC(=NC(=N2)NC3=C(C4=CC(=C(C(=C4C=C3)O)N=NC5=CC=C(C=C5)C(=O)NC6=CC(=CC=C6)S(=O)(=O)CCOSOO[O-])SOO[O-])S(=O)(=O)[O-])F
C[N+](C)(C)C1=CC=C(C=C1)NC2=NC(=NC(=N2)NC3=C(C=C4C=C(C(=C(C4=C3)O)N=NC5=CC=C(C=C5)C(=O)NC6=CC(=CC=C6)S(=O)(=O)CCOSOO[O-])SOO[O-])S(=O)(=O)[O-])F
C[N+](C)(C)C1=CC=C(C=C1)NC2=NC(=NC(=N2)NC3=CC(=C(C=C3)S(=O)(=O)[O-])N=NC4=C(C(=C(C(=C4)S(=O)(=O)[O-])N)N=NC5=C(C=CC(=C5)NC6=NC(=NC(=C6)F)F)SOO[O-])N)Cl
C[N+](C)(C)C1=CC=C(C=C1)NC2=NC(=NC(=N2)NC3=CC(=C(C=C3)SOO[O-])N=NC4=C(C(=CC(=C4N)N=NC5=C(C=CC(=C5)NC6=NC(=NC(=C6)F)F)S(=O)(=O)[O-])S(=O)(=O)[O-])N)F
C[N+](C)(C)C1=CC=C(C=C1)NC2=NC(=NC(=N2)NC3=CC(=C(C=C3)SOO[O-])N=NC4=C(C(=CC(=C4N)N=NC5=C(C=CC(=C5)NC6=NC(=NC(=N6)NC7=CC(=CC=C7)S(=O)(=O)[O-])Cl)S(=O)(=O)[O-])S(=O)(=O)[O-])N)F
C[N+](C)(C)CC(CO)OC1=CC=CC(=C1)C2=NN([N+](=N2)C3=C(C=C(C=C3)C4=CC(=C(C=C4)[N+]5=NC(=NN5C6=CC=C(C=C6)[N+](=O)[O-])C7=CC(=CC=C7)OC(C[N+](C)(C)C)CO)OC)OC)C8=CC=C(C=C8)[N+](=O)[O-]
C[N+](C)(C)CCSC1=CC2=C(C=C1SCC[N+](C)(C)C)C3=NC4=NC(=NC5=C6C=C(C(=CC6=C([N-]5)N=C7C8=C(C=C(C(=C8)SCC[N+](C)(C)C)SCC[N+](C)(C)C)C(=N7)N=C2[N-]3)SCC[N+](C)(C)C)SCC[N+](C)(C)C)C9=C4C=C(C(=C9)SCC[N+](C)(C)C)SCC[N+](C)(C)C
C[N+]1(CCOCCOC2=CC3=C4[N-]C(=C3C=C2OCCOCC1)N=C5C6=CC7=C(C=C6C(=N5)N=C8C9=CC1=C(C=C9C(=NC2=NC(=N4)C3=CC4=C(C=C32)OCCOCC[N+](CCOCCO4)(C)C)[N-]8)OCCOCC[N+](CCOCCO1)(C)C)OCCOCC[N+](CCOCCO7)(C)C)C
C[N+]12CCCC3=CC(=CC(=C31)CCC2)OC4=CC5=C(C=C4)C6=NC7=NC(=NC8=C9C=C(C=CC9=C([N-]8)N=C1C2=C(C=CC(=C2)OC2=CC3=C4C(=C2)CCC[N+]4(CCC3)C)C(=N1)N=C5[N-]6)OC1=CC2=C3C(=C1)CCC[N+]3(CCC2)C)C1=C7C=C(C=C1)OC1=CC2=C3C(=C1)CCC[N+]3(CCC2)C
C[N+]1=C(C=[C-]C=C1C2=CC=CC=C2)C3=CC=CC=C3
C[N+]1=C(SC2=C1C3=C([C-]2C=C4C5=C(C=CC=C5)C6=C4SC(=[N+]6C)C7=CC=CC=C7)C=CC=C3)C8=CC=CC=C8
C[N+]1=C(SC2=C1C3=C([C-]2C=CC=C4C5=C(C=CC=C5)C6=C4SC(=[N+]6C)C7=CC=CC=C7)C=CC=C3)C8=CC=CC=C8
C[N+]1=C(SC2=C1C3=CC=CC=C3[C-]2C=C4C5=CC=CC=C5C6=C4SC(=[N+]6C)C7=CC=CC=C7)C8=CC=CC=C8
C[N+]1=C(SC2=C1C3=CC=CC=C3[C-]2C=CC=C4C5=CC=CC=C5C6=C4SC(=[N+]6C)C7=CC=CC=C7)C8=CC=CC=C8
C[N+]1=CC=C(C2=C1C=CC(=C2)[N+](=O)[O-])NC3=CC(=C(C=C3)C(=O)NC4=CC=C(C=C4)C5=C(N=C([N+](=C5)C)N)N)[N+](=O)[O-]
C[N+]1=CC=C(C=C1)C2=C3C4=C(C=CC=C4)C(=C(C5=NC(=C(C6=C7C=CC=CC7=C([N-]6)C(=C8C9=C(C2=N8)C=CC=C9)C1=CC=[N+](C=C1)C)C1=CC=[N+](C=C1)C)C1=C5C=CC=C1)C1=CC=[N+](C=C1)C)[N-]3
C[N+]1=CC=C(C=C1)C2=C3C4=CC=CC=C4C(=C(C5=NC(=C(C6=C7C=CC=CC7=C([N-]6)C(=C8C9=CC=CC=C9C2=N8)C1=CC=[N+](C=C1)C)C1=CC=[N+](C=C1)C)C1=CC=CC=C15)C1=CC=[N+](C=C1)C)[N-]3
C[N+]1=CC=C(C=C1)C2=C3C=CC(=C(C4=CC=C(N4)C(=C5C=CC(=N5)C(=C6C=CC2=N6)C7=CC=[N+](C=C7)C)C8=CC=[N+](C=C8)C)C9=CC(=CC=C9)[N+](=O)[O-])N3
C[N+]1=CC=C(C=C1)C2=C3C=CC(=C(C4=NC(=C(C5=CC=C(N5)C(=C6C=CC2=N6)C7=CC(=CC=C7)[N+](=O)[O-])C8=CC=[N+](C=C8)C)C=C4)C9=CC(=CC=C9)[N+](=O)[O-])N3
C[N+]1=CC=C(C=C1)C2=C3C=CC(=C(C4=NC(=C(C5=CC=C(N5)C(=C6C=CC2=N6)C7=CC=[N+](C=C7)C)C8=CC=[N+](C=C8)C)C=C4)C9=CC(=CC=C9)[N+](=O)[O-])N3
C[N+]1=CC=C(C=C1)C2=CC=[N+](C=C2)CCCC[N+]3=CC=C(C=C3)C4=C5C=CC(=C(C6=NC(=C(C7=CC=C([N-]7)C(=C8C=CC4=N8)C9=CC=C(C=C9)C(=O)[O-])C1=CC=C(C=C1)C(=O)[O-])C=C6)C1=CC=C(C=C1)C(=O)[O-])[N-]5
C[N+]1=CC=C(C=C1)NC2=CC=C(C=C2)NC(=O)C3=C(C=C(C=C3)NC4=C5C=C(C=CC5=[N+](C=C4)C)[N+](=O)[O-])[N+](=O)[O-]
C[N+]1=CC=C(C=C1)NC2=CC=C(C=C2)NC(=O)C3=C(C=C(C=C3)NC4=CC=[N+](C5=C4C=C(C=C5)[N+](=O)[O-])C)[N+](=O)[O-]
C[N+]1=CC=C(C=C1)OC2=CC3=C(C=C2)C4=NC5=NC(=NC6=C7C=C(C=CC7=C([N-]6)N=C8C9=C(C=CC(=C9)OC1=CC=[N+](C=C1)C)C(=N8)N=C3[N-]4)OC1=CC=[N+](C=C1)C)C1=C5C=C(C=C1)OC1=CC=[N+](C=C1)C
C[N+]1=CC=CC2=C1C=C(C=C2)C3=C4C=CC(=C(C5=CC(=C(N5)C(=C6C=CC(=N6)C(=C7C=CC3=N7)C8=CC9=C(C=CC=[N+]9C)C=C8)C1=CC2=C(C=CC=[N+]2C)C=C1)[N+](=O)[O-])C1=CC2=C(C=CC=[N+]2C)C=C1)N4
C[N+]1=CC=CC2=C1C=C(C=C2)C3=C4C=CC(=C(C5=NC(=C(C6=CC=C(N6)C(=C7C=CC3=N7)C8=CC9=C(C=CC=[N+]9C)C=C8)C1=CC2=C(C=CC=[N+]2C)C=C1)C=C5[N+](=O)[O-])C1=CC2=C(C=CC=[N+]2C)C=C1)N4
C[Se+]1C(=CC=C[C+]1[C-](C2=CC=CC=C2)[O-])C(=O)C3=CC=CC=C3
C[Si](C)(C)C#CP(=C(C1=CC=CC=C1)C2=CC=CC=C2)=C([Si](C)(C)C)[Si](C)(C)C
C[Si](C)(C)C(=P(=C(C1=CC=CC=C1)C2=CC=CC=C2)C3=CC=CC=C3)[Si](C)(C)C
C[Si](C)(C)O[C-](C1=CC=CC=C1)[N+]2=CC=CC=C2
C[Si](C)(C)[C-]=C1C2=CC=C(C=C2)C3=CC=C(C=C3)C(=[C-][Si](C)(C)C)C(=[C-][Si](C)(C)C)C4=CC=C(C=C4)C5=CC=C(C=C5)C(=[C-][Si](C)(C)C)C(=[C-][Si](C)(C)C)C6=CC=C(C=C6)C7=CC=C(C1=[C-][Si](C)(C)C)C=C7
C[Si](C)(C)[C-]=C1C2=CC=C(C=C2)C3=CC=C(C=C3)C(=[C-][Si](C)(C)C)C(=[C-][Si](C)(C)C)C4=CC=C(C=C4)C5=CC=C(C=C5)C(=[C-][Si](C)(C)C)C(=[C-][Si](C)(C)C)C6=CC=C(C=C6)C7=CC=C(C=C7)C(=[C-][Si](C)(C)C)C(=[C-][Si](C)(C)C)C8=CC=C(C=C8)C9=CC=C(C1=[C-][Si](C)(C)C)C=C9
C[Si](C)(C)[N-][C-]([CH-][C-]1[CH-]C=C[CH-][C-]1[CH-][C-](C2=CC=CC=C2)[N-][Si](C)(C)C)C3=CC=CC=C3
[BH][B][B][C+]([C-](BB[B][B][B])C1=CC=CC=C1)P(C2=CC=CC=C2)C3=CC=CC=C3
[C+]1=[C+]C2=[C+]C3=C4C5=C6C7=C([C+]=C5[C+]=[C+]3)C8=[C+]C(=C(C(=C8C(=C7C(=C(C6=C(C4=C2C(=[C+]1)S)S)S)S)S)S)S)S
[C-]#CC1=CC=C(C=C1)[C+](C2=CC=C(C=C2)C#[C-])C3=CC=C(C=C3)C#[C-]
[C-]#CC1=CC=C(C=C1)[C+](C2=CC=CC=C2)C3=CC=CC=C3
[C-]12C3=C4C5=C6[C-]7[C]3C8=C9C3=C7C7=C%10C%11=C3C3=C%12C%13=C%14C%15=C%16[C]%17[C-]%18C(=C%15C(=C81)C%14=C93)[C]2C1=C4C2=C3C(=C%181)C1=C%17C4=C8C9=C1C3=C1C(=C52)C(=C67)C2=C%10C3=C(C8=C(C%13=C%164)C%12=C%113)C9=C21
[C-]12C3=N[Se]N=C3C(=[N+]=C4C5=N[Se]N=C5C(=N4)N=C6C7=N[Se]N=C7C(=NC8=NC(=N1)C9=N[Se]N=C98)[N-]6)[N-]2
[C-]1=[C+][C+]=C2C3=[C-]C(=S)C(=S)C4=C3C(=C5C2=C1[C-]=[C+]C5=S)C(=S)C(=S)C4=S
[CH-]1C2=C(SC(=C2C=[N+]1CC3=CC=CC=C3)C4=CC=CC=C4)C5=CC=CC=C5
[CH-]1C2=NC3=NC(=NC4=C5C=C6C=CC=CC6=CC5=C([N-]4)N=C7C8=C(C=C9C=CC=CC9=C8)C(=N7)N=C1C1=C2C=C2C=CC=CC2=C1)C1=CC2=CC=CC=C2C=C13
[CH-]1C=C2C(=C1)[C+](C3=C2C=CC=C3)[C-]4C=CC=C4
[CH-]1C=CC=C1N2C=C[N+](=C2)C3=CC=C[CH-]3
[CH-]1C=C[C-]([C-]([C-]1C2=CC=CC=C2)O[Ge](O[C-]3[C-]([CH-]C=C[C-]3C4=CC=CC=C4)C5=CC=CC=C5)OC6=C(C=CC=C6C7=CC=CC=C7)C8=CC=CC=C8)C9=CC=CC=C9
[CH-]1N(C(C2=CC=CC(=[N+]21)C3=CC=CC4=CC=CC=C43)C5=CC=CC=C5)CC6=CC=CC=C6
[CH-]1N(C(C2=[N+]1C=CC=C2)C3=C(C=CC=C3)C4=CC=CC=C4)C5=CC=CC6=CC=CC=C65
[CH-]1[CH+][CH+]C2=C3[CH-]C(=S)C(=S)C4=C3C(=C5C2=C1[CH-][CH+]C5=S)C(=S)C(=S)C4=S
[CH-]1[CH-][C-]([CH-]C=C1)C2=C(C(=CC=C2)C3=CC=CC=C3)O[GeH](OC4=C(C=CC=C4C5=CC=CC=C5)[C-]6[CH-][CH-]C=C[CH-]6)OC7=C(C=CC=C7C8=CC=CC=C8)C9=CC=CC=C9
[CH-]1[CH-][C-]([CH-]C=C1)C2=C(C(=CC=C2)C3=CC=CC=C3)O[Ge](OC4=C(C=CC=C4C5=CC=CC=C5)[C-]6[CH-][CH-]C=C[CH-]6)OC7=C(C=CC=C7C8=CC=CC=C8)C9=CC=CC=C9
[CH-]1[CH-][C-]([CH-]C=C1)C2=CC=CC(=C2O[GeH](OC3=C(C=CC=C3[C-]4[CH-][CH-]C=C[CH-]4)C5=CC=CC=C5)OC6=C(C=CC=C6C7=CC=CC=C7)C8=CC=CC=C8)C9=CC=CC=C9
[CH-]1[CH-][CH-][C-]([CH-][CH-]1)C2=CC=CC(=C2O[GeH](OC3=C(C=CC=C3[C-]4[CH-][CH-][CH-]C=C4)C5=CC=CC=C5)OC6=C(C=CC=C6C7=CC=CC=C7)C8=CC=CC=C8)C9=CC=CC=C9
[CH2+]C=CC1=CC=C(C=C1)C=C[C-]2C=CC=C2
[CH2+]C=CC1=CC=C(O1)C=C[C-]2C=CC=C2
[CH2+]C=CC1=CC=C(S1)C=CC=C([C-]2C=CC=C2)Cl
[CH2+]C=CC1=CC=C(S1)C=CC=C[C-]2C=CC=C2
[CH2+]C=CC1=CC=C(S1)C=C[C-]2C=CC=C2
[CH2+]C=CC=CC=CC=C[C-]1C=CC=C1
[CH2-]CS(=O)(=O)C1=CC=C(C=C1)N=NC2=C(C=C3C(=C2O)C=CC(=C3S(=O)(=O)[O-])NC4=NC(=NC(=N4)N5CCOCC5)[N+]6=CC(=CC=C6)C(=O)[O-])SOO[O-]
[CH2-]CS(=O)(=O)C1=CC=C(C=C1)N=NC2=C(C=C3C=C(C=CC3=C2O)NC4=NC(=NC(=N4)NC5=CC=CC(=C5)SOO[O-])NC6=CC=C(C=C6)S(=O)(=O)CCOSOO[O-])SOO[O-]
[CH2-]OC1=CC=CC(=C1)C2=C3C=CC(=C(C4=NC(=C(C5=CC=C(N5)C(=C6C=CC2=N6)C7=CC(=CC=C7)O[CH2-])C8=CC(=CC=C8)O[CH2-])C=C4)C9=CC(=CC=C9)O[CH2-])N3
[CH2-][C+](C1=CC=CC=C1)SC2=CC=CC=C2
[CH2-][C+]([C-]=C[C-]1C=CC=C1)[C-]2C=CC=C2
[CH2-][CH+]C(=O)NC1=CC2=CC=CC=C2C=C1
[CH2-][CH+]C1=CC(=CC=C1)C2=CC=CC=C2
[CH2-][CH+]OC1=C2C=CC=CC2=C(C=C1C3=CC=CC=C3)C4=CC=CC=C4
C1=C(C(=C(C2=C1C3=NC4=NC(=NC5=C6C(=C([N-]5)N=C7C8=C(C=C(C(=C8Br)C(=O)O)S(=O)(=O)O)C(=N7)N=C2[N-]3)C=C(C(=C6Br)C(=O)O)S(=O)(=O)O)C9=C4C(=C(C(=C9)S(=O)(=O)O)C(=O)O)Br)Br)C(=O)O)S(=O)(=O)O
C1=C(C=C(C(=C1[N+](=O)[O-])NC2=CC(=C(N=C2[N+](=O)[O-])[N+](=O)[O-])NC3=C(C=C(C=C3[N+](=O)[O-])[N+](=O)[O-])[N+](=O)[O-])[N+](=O)[O-])[N+](=O)[O-]
C1=C(C=C(C2=C3[N-]C(=C21)N=C4C5=C(C=C(C=C5C(=N4)N=C6C7=C(C=C(C=C7C(=NC8=NC(=N3)C9=CC(=CC(=C98)C(=O)O)C(=O)O)[N-]6)C(=O)O)C(=O)O)C(=O)O)C(=O)O)C(=O)O)C(=O)O
C1=CC(=C(C(=C1)Cl)C2=C3C(=CC(=N3)C(=C4C(=CC(=C(C5=NC(=C(C6=C(C=C2[N-]6)[N+](=O)[O-])C7=C(C=CC=C7Cl)Cl)C=C5[N+](=O)[O-])C8=C(C=CC=C8Cl)Cl)[N-]4)[N+](=O)[O-])C9=CC(=CC(=C9)Cl)Cl)[N+](=O)[O-])Cl
C1=CC(=C(C2=C1C3=NC4=C5C(=C([N-]4)N=C6C7=C(C=CC(=C7C(=O)O)C(=O)O)C(=N6)N=C8C9=C(C(=CC=C9C(=NC2=N3)[N-]8)C(=O)O)C(=O)O)C=CC(=C5C(=O)O)C(=O)O)C(=O)O)C(=O)O
C1=CC(=C(C2=C1C3=NC4=C5C(=C([N-]4)N=C6C7=C(C=CC(=C7C(=O)O)C(=O)O)C(=N6)N=C8C9=C(C(=CC=C9C(=NC2=N3)[N-]8)C(=O)O)C(=O)O)C=CC(=C5C(=O)O)C(=O)O)C(=O)O)C(=O)O
C1=CC(=C(C2=C1C3=NC4=C5C(=C([N-]4)N=C6C7=C(C=CC(=C7C(=O)O)C(=O)O)C(=N6)N=C8C9=C(C(=CC=C9C(=NC2=N3)[N-]8)C(=O)O)C(=O)O)C=CC(=C5C(=O)O)C(=O)O)C(=O)O)C(=O)O
C1=CC(=C(C2=C1C3=NC4=C5C(=C([N-]4)N=C6C7=C(C=CC(=C7C(=O)O)C(=O)O)C(=N6)N=C8C9=C(C(=CC=C9C(=NC2=N3)[N-]8)C(=O)O)C(=O)O)C=CC(=C5C(=O)O)C(=O)O)C(=O)O)C(=O)O
C1=CC(=CC(=C1)N)N2C(=C(C(=N2)N=NC3=CC=C(C=C3)C(=O)NC4=CC=C(C=C4S(=O)(=O)[O-])NC(=O)NC5=CC=C(C(=C5)S(=O)(=O)[O-])NC(=O)C6=CC=C(C=C6)N=NC7=NN(C(=C7C(=O)[O-])O)C8=CC(=CC=C8)N)C(=O)[O-])O
C1=CC(=CC=C1C2=CC=C(C=C2)N=NC3=C(C4=C(C(=C(C=C4C=C3S(=O)(=O)O)S(=O)(=O)O)N=NC5=CC=C(C=C5)[N+](=O)[O-])N)O)N=NC6=C(C7=C(C(=C(C=C7C=C6S(=O)(=O)O)S(=O)(=O)O)N=NC8=CC=C(C=C8)[N+](=O)[O-])N)O
C1=CC(=CC=C1C=C2C(=O)N(C(=O)N(C2=O)C3=CC=C(C(=C3)[N+](=O)[O-])C(=O)[O-])C4=CC(=C(C=C4)C(=O)[O-])[N+](=O)[O-])O
C1=CC(=CC=C1N=NC2=C(C(=C(C(=C2)N=NC3=CC(=CC4=CC(=C(C(=C43)O)N=NC5=CC=C(C=C5)[N+](=O)[O-])S(=O)(=O)[O-])S(=O)(=O)[O-])O)N=NC6=CC=C(C=C6)[N+](=O)[O-])O)[N+](=O)[O-]
C1=CC(=CC=C1N=NC2=C(C(=C(C=C2)O)N=NC3=CC=C(C(=C3)N=NC4=C(C=CC(=C4O)N=NC5=CC=C(C=C5)[N+](=O)[O-])O)S(=O)(=O)O)O)[N+](=O)[O-]
C1=CC(=CC=C1N=NC2=C(C3=C(C=C(C=C3C=C2S(=O)(=O)O)S(=O)(=O)O)N=NC4=C(C(=C(C(=C4)N=NC5=C(C(=CC(=C5)[N+](=O)[O-])[N+](=O)[O-])O)O)N=NC6=C(C(=CC(=C6)[N+](=O)[O-])[N+](=O)[O-])O)O)O)[N+](=O)[O-]
C1=CC(=CC=C1N=NC2=C(C3=C(C=C(C=C3C=C2S(=O)(=O)O)S(=O)(=O)O)N=NC4=C(C(=C(C(=C4)N=NC5=C(C(=CC(=C5)[N+](=O)[O-])[N+](=O)[O-])O)O)N=NC6=CC=C(C=C6)[N+](=O)[O-])O)O)[N+](=O)[O-]
C1=CC(=CC=C1N=NC2=C(C3=C(C=C(C=C3C=C2S(=O)(=O)[O-])S(=O)(=O)[O-])N=NC4=CC(=C(C=C4O)O)N=NC5=C6C(=CC(=C5)S(=O)(=O)[O-])C=C(C(=C6O)N=NC7=CC=C(C=C7)[N+](=O)[O-])S(=O)(=O)[O-])O)[N+](=O)[O-]
C1=CC(=CC=C1N=NC2=C(C3=C(C=C2S(=O)(=O)O)C=C(C(=C3O)N=NC4=CC5=C(C=C4)C6=C(C5=O)C=C(C=C6)N=NC7=C(C8=C(C=C(C(=C8N)N=NC9=CC=C(C=C9)[N+](=O)[O-])S(=O)(=O)O)C=C7S(=O)(=O)O)O)S(=O)(=O)O)N)[N+](=O)[O-]
C1=CC(=CC=C1N=NC2=C(C=C3C=C(C=C(C3=C2O)N=NC4=CC(=C(C(=C4O)N=NC5=CC(=CC(=C5O)[N+](=O)[O-])[N+](=O)[O-])O)N=NC6=CC(=CC(=C6O)[N+](=O)[O-])[N+](=O)[O-])S(=O)(=O)[O-])S(=O)(=O)[O-])[N+](=O)[O-]
C1=CC(=CC=C1N=NC2=C(C=C3C=C(C=C(C3=C2O)N=NC4=CC(=C(C(=C4O)N=NC5=CC=C(C=C5)[N+](=O)[O-])O)N=NC6=CC(=CC(=C6O)[N+](=O)[O-])[N+](=O)[O-])S(=O)(=O)[O-])S(=O)(=O)[O-])[N+](=O)[O-]
C1=CC(=CC=C1N=NC2=CC(=C(C=C2)O)C(=O)[O-])N=NC3=C(C4=C(C=C(C(=C4N)N=NC5=CC=C(C=C5)[N+](=O)[O-])S(=O)(=O)[O-])C=C3S(=O)(=O)[O-])O
C1=CC(=CC=C1NC2=C(C=C(C=C2)[N+](=O)[O-])S(=O)(=O)O)N=NC3=CC(=C(C=C3O)O)N=NC4=C5C(=CC(=C4)S(=O)(=O)O)C=C(C(=C5O)N=NC6=CC=C(C=C6)NC7=C(C=C(C=C7)[N+](=O)[O-])S(=O)(=O)O)S(=O)(=O)O
C1=CC(=CC=C1NC2=C(C=C(C=C2)[N+](=O)[O-])S(=O)(=O)O)N=NC3=CC(=C(C=C3O)O)N=NC4=C5C(=CC(=C4)S(=O)(=O)O)C=C(C(=C5O)N=NC6=CC=C(C=C6)NC7=C(C=C(C=C7)[N+](=O)[O-])S(=O)(=O)O)S(=O)(=O)O
C1=CC(=CC=C1NC2=C(C=C(C=C2)[N+](=O)[O-])S(=O)(=O)O)NN=C3C=C(C(=CC3=O)O)N=NC4=C5C(=CC(=C4)S(=O)(=O)O)C=C(C(=NNC6=C(C=C(C=C6)[N+](=O)[O-])Cl)C5=O)S(=O)(=O)O
C1=CC(=CC=C1NC2=C(C=C(C=C2)[N+](=O)[O-])S(=O)(=O)[O-])N=NC3=C(C(=CC(=C3)N=NC4=CC=C(C=C4)[N+](=O)[O-])N=NC5=CC(=CC(=C5[O-])[N+](=O)[O-])S(=O)(=O)[O-])[O-]
C1=CC(=CC=C1NC2=C(C=C(C=C2)[N+](=O)[O-])S(=O)(=O)[O-])N=NC3=C(C=C(C=C3)NC4=CC(=C(C=C4)N=NC5=CC6=CC(=C(C(=C6C=C5)O)N=NC7=C(C=C(C=C7)[N+](=O)[O-])Cl)S(=O)(=O)[O-])O)O
C1=CC(=CC=C1NC2=CC=C(C=C2S(=O)(=O)[O-])[N+](=O)[O-])N=NC3=C(C=C(C(=C3)N=NC4=CC(=CC5=CC(=C(C(=C54)O)N=NC6=CC=C(C=C6)NC7=CC=C(C=C7S(=O)(=O)[O-])[N+](=O)[O-])S(=O)(=O)[O-])S(=O)(=O)[O-])N)O
C1=CC(=CC=C1NN=C2C(=CC3=C(C2=O)C(=CC(=C3)S(=O)(=O)O)NN=C4C=C(C(=CC4=O)O)N=NC5=CC(=CC6=C5C(=O)C(=NNC7=CC=C(C=C7)[N+](=O)[O-])C(=C6)S(=O)(=O)O)S(=O)(=O)O)S(=O)(=O)O)[N+](=O)[O-]
C1=CC(=CC=C1NN=C2C(=CC3=C(C2=O)C(=CC(=C3)S(=O)(=O)O)NN=C4C=C(C(=CC4=O)O)NN=C5C(=CC(=CC5=O)[N+](=O)[O-])[N+](=O)[O-])S(=O)(=O)O)[N+](=O)[O-]
C1=CC(=CC=C1NN=C2C(=CC3=CC(=CC(=C3C2=O)N=NC4=CC(=C(C=C4O)O)NN=C5C(=CC(=CC5=O)[N+](=O)[O-])[N+](=O)[O-])S(=O)(=O)O)S(=O)(=O)O)[N+](=O)[O-]
C1=CC(=CC=C1NN=C2C=C(C(=O)C(=NNC3=CC=C(C=C3)[N+](=O)[O-])C2=O)N=NC4=CC(=CC5=C4C(=O)C(=NNC6=CC=C(C=C6)[N+](=O)[O-])C(=C5)S(=O)(=O)O)S(=O)(=O)O)[N+](=O)[O-]
C1=CC(=CC=C1[C+](C2=CC=C(C=C2)[NH+]=NC3=CC=C(C=C3)Cl)C4=CC=C(C=C4)[NH+]=NC5=CC=C(C=C5)Cl)[NH+]=NC6=CC=C(C=C6)Cl
C1=CC(=CC=[C-]1)NC(=O)NC2=CC=C(C=C2)N=NC3=CC=C(C=C3)N=NC4=CC=C(C=C4)N=NC5=CC6=CC(=CC(=C6C=C5)S(=O)(=O)[O-])SOO[O-]
C1=CC2=C(C3=CC=C(N3)C(=C4C=CC(=N4)C(=C5C=CC(=N5)C(=C1N2)C6=CC=[N+](C=C6)CCCS(=O)(=O)[O-])C7=CC=[N+](C=C7)CCCS(=O)(=O)[O-])C8=CC=[N+](C=C8)CCCS(=O)(=O)[O-])C9=CC=[N+](C=C9)CCCS(=O)(=O)[O-]
C1=CC2=C(C3=CC=C(N3)C(=C4C=CC(=N4)C(=C5C=CC(=N5)C(=C1N2)C6=CC=[N+](C=C6)CCS(=O)(=O)[O-])C7=CC=[N+](C=C7)CCS(=O)(=O)[O-])C8=CC=[N+](C=C8)CCS(=O)(=O)[O-])C9=CC=[N+](C=C9)CCS(=O)(=O)[O-]
C1=CC2=C(C=C1)C(=C(C(=C2)C(=O)NC3=CC(=CC=C3)[N+](=O)[O-])O)N=NC4=CC=C(C=C4)C=CC(=O)NC5=CC=C(C=C5)N=NC6=C(C(=CC7=C6C=CC=C7)C(=O)NC8=CC(=CC=C8)[N+](=O)[O-])O
C1=CC2=C(C=C1C(=O)O)C3=NC4=NC(=NC5=C6C=CC(=CC6=C([N-]5)N=C7C8=C(C=CC(=C8)C(=O)O)C(=N7)N=C2[N-]3)C(=O)O)C9=CC(=CC=C94)C(=O)O
C1=CC2=CC(=C(C(=C2C=C1)N=NC3=C(C=C4C(=C3)C(=C(C#N)C#N)C5=CC(=C(C=C54)[N+](=O)[O-])N=NC6=C7C=CC=CC7=CC(=C6O)C8=NC9=NC=CC=C9N8)[N+](=O)[O-])O)C1=NC2=C(N1)C=CC=N2
C1=CC2=CC(=C(C(=C2C=C1)N=NC3=C4C=C(C=CC4=NS3)[N+](=O)[O-])O)C(=O)NC5=CC=C(C=C5)C6=CC=C(C=C6)NC(=O)C7=C(C(=C8C=CC=CC8=C7)N=NC9=C1C=C(C=CC1=NS9)[N+](=O)[O-])O
C1=CC2=CC(=C(C(=C2C=C1)N=NC3=C4C=C(C=CC4=NS3)[N+](=O)[O-])O)C(=O)NC5=CC=C(C=C5)NC(=O)C6=C(C(=C7C=CC=CC7=C6)N=NC8=C9C=C(C=CC9=NS8)[N+](=O)[O-])O
C1=CC2=CC(=C(C(=C2C=C1)N=NC3=CC=C(C=C3)C4=NC5=C(O4)C=C(C(=C5)Cl)N=NC6=C7C=CC=CC7=CC(=C6O)C(=O)NC8=C(C=CC=C8)[N+](=O)[O-])O)C(=O)NC9=C(C=CC=C9)[N+](=O)[O-]
C1=CC2=CC(=C(C(=C2C=C1)N=NC3=CC=C(C=C3)C4=NC5=C(O4)C=C(C=C5)N=NC6=C7C=CC=CC7=CC(=C6O)C(=O)NC8=C(C=CC=C8)[N+](=O)[O-])O)C(=O)NC9=C(C=CC=C9)[N+](=O)[O-]
C1=CC2=CC=C(C(=C2C=C1)S(=O)(=O)[O-])N=NC3=C(C4=CC=C(C(=C4C=C3SOO[O-])S(=O)(=O)[O-])NC5=NC(=NC(=N5)C6=CC(=CC=C6)S(=O)(=O)[O-])[N+]7=CC=C(C=C7)C(=O)[O-])O
C1=CC=C(C(=C1)NC2=NC(=NC(=N2)NC3=CC=C(C(=C3)NC(=O)N)N=NC4=CC5=C(C=C(C=C5C=C4S(=O)(=O)[O-])S(=O)(=O)[O-])S(=O)(=O)[O-])Cl)NC6=NC(=NC(=N6)NC7=CC=C(C(=C7)NC(=O)N)N=NC8=CC9=C(C=C(C=C9C=C8S(=O)(=O)[O-])S(=O)(=O)[O-])S(=O)(=O)[O-])Cl
C1=CC=C(C(=C1)[N-]C(=O)C(=O)[N-]C2=CC=CC=C2N=CC=C(C3=CC=C(C=C3)[N+](=O)[O-])O)N=CC=C(C4=CC=C(C=C4)[N+](=O)[O-])O
C1=CC=C(C=C1)C2=C3C=CC(=C(C4=NC(=C(C5=NC(=C(C6=CC=C2N6)C7=CC=[N+](C=C7)CCS(=O)(=O)[O-])C=C5)C8=CC=[N+](C=C8)CCS(=O)(=O)[O-])C=C4)C9=CC=[N+](C=C9)CCS(=O)(=O)[O-])N3
C1=CC=C(C=C1)C2=[N+](C(=NN2C3=CC=CC=C3)C(=NNC4=CC=C(C=C4)[N+](=O)[O-])C5=NN(C(=[N+]5C6=CC=CC7=CC=CC=C76)C8=CC=CC=C8)C9=CC=CC=C9)C1=CC=CC2=CC=CC=C21
C1=CC=C(C=C1)C2=[N+](C(=NN2C3=CC=CC=C3)C(=NNC4=CC=C(C=C4)[N+](=O)[O-])C5=NN(C(=[N+]5C6=CC=CC7=CC=CC=C76)C8=CC=CC=C8)C9=CC=CC=C9)C1=CC=CC2=CC=CC=C21
C1=C[C-](C=C1)C2=C3C=CC(=C(C4=NC(=C(C5=CC=C(N5)C(=C6C=CC2=N6)[C-]7C=CC=C7)[C-]8C=CC=C8)C=C4)[C-]9C=CC=C9)N3
C1C(=C(N2C(S1)C(C2=O)NC(=O)CC3=C(C=CC=C3)NC(=O)C4=[N+](C=[N+](C=N4)N5C=CC=N5)O)C(=O)[O-])CSC6=NN=CS6
C1OC2=C(O1)C=C(C=C2)C=NNC(=O)C(=O)NN=C(N)N[N+](=O)[O-]
CC(=O)NC1C(C(C(OC1O)COS(=O)(=O)O)OS(=O)(=O)O)OC2C(C(C(C(O2)C(=O)[O-])OC3C(C(C(C(O3)COS(=O)(=O)O)OS(=O)(=O)O)OC4C(C(C(C(O4)C(=O)[O-])OC5C(C(C(C(O5)COS(=O)(=O)O)OS(=O)(=O)O)OC6C(C(C(C(O6)C(=O)[O-])OC7C(C(C(C(O7)COS(=O)(=O)O)OS(=O)(=O)O)OC8C(C(C(C(O8)C(=O)[O-])OC9C(C(C(C(O9)COS(=O)(=O)O)OS(=O)(=O)O)OC1C(C(C(C(O1)C(=O)[O-])OC1C(C(C(C(O1)COS(=O)(=O)O)OS(=O)(=O)O)OC1C(C(C(C(O1)C(=O)[O-])OC1C(C(C(C(O1)COS(=O)(=O)O)OS(=O)(=O)O)OC1C(C(C=C(O1)C(=O)[O-])OS(=O)(=O)O)OS(=O)(=O)O)NC(=O)C)OS(=O)(=O)O)OS(=O)(=O)O)NC(=O)C)OS(=O)(=O)O)OS(=O)(=O)O)NC(=O)C)OS(=O)(=O)O)OS(=O)(=O)O)NC(=O)C)OS(=O)(=O)O)OS(=O)(=O)O)NC(=O)C)OS(=O)(=O)O)OS(=O)(=O)O)NC(=O)C)OS(=O)(=O)O)OS(=O)(=O)O
CC(=O)NC1C(C(C(OC1O)COS(=O)(=O)O)OS(=O)(=O)O)OC2C(C(C(C(O2)C(=O)[O-])OC3C(C(C(C(O3)COS(=O)(=O)O)OS(=O)(=O)O)OC4C(C(C(C(O4)C(=O)[O-])OC5C(C(C(C(O5)COS(=O)(=O)O)OS(=O)(=O)O)OC6C(C(C(C(O6)C(=O)[O-])OC7C(C(C(C(O7)COS(=O)(=O)O)OS(=O)(=O)O)OC8C(C(C(C(O8)C(=O)[O-])OC9C(C(C(C(O9)COS(=O)(=O)O)OS(=O)(=O)O)OC1C(C(C(C(O1)C(=O)[O-])OC1C(C(C(C(O1)COS(=O)(=O)O)OS(=O)(=O)O)OC1C(C(C(C(O1)C(=O)[O-])OC1C(C(C(C(O1)COS(=O)(=O)O)OS(=O)(=O)O)OC1C(C(C=C(O1)C(=O)[O-])OS(=O)(=O)O)OS(=O)(=O)O)NC(=O)C)OS(=O)(=O)O)OS(=O)(=O)O)NC(=O)C)OS(=O)(=O)O)OS(=O)(=O)O)NC(=O)C)OS(=O)(=O)O)OS(=O)(=O)O)NC(=O)C)OS(=O)(=O)O)OS(=O)(=O)O)NC(=O)C)OS(=O)(=O)O)OS(=O)(=O)O)NC(=O)C)OS(=O)(=O)O)OS(=O)(=O)O
CC(C)(C)N([C-]=CC=C[C-]=[N+](C1=[C-]C=CC=C1)C(C)(C)C)C2=[C-]C3=CC=CC=C3C=C2
CC(C)(C)OC(=O)CCC(C(=O)OC(C)(C)C)NC(=O)CCC(C(=O)OC(C)(C)C)NC(=O)CCC(C(=O)OC(C)(C)C)NC(=O)CCC(C(=O)OC(C)(C)C)NC(=O)CCC(C(=O)OC(C)(C)C)NC(=O)C1=CC=C(C=C1)[N+](=O)[O-]
CC(C)CC(C(=O)N)NC(=O)C(C)NC(=O)C(CC1=CC=C(C=C1)O)NC(=O)C2CCCN2C(=O)C(C(C)O)NC(=O)C(CC(C)C)NC(=O)C(CS)NC(=O)C(CCC(=O)O)NC(=O)C(CCCN=C(N)N)NC(=O)C(CCCN=C(N)N)NC(=O)C(C)NC(=O)C(CCCCN)NC(=O)C
CC(C)CC(C(=O)NC(CC(C)C)C(=O)NC(CC(C)C)C(=O)NC(CC(C)C)C(=O)NC(CCCCN)C(=O)NC(CC(C)C)C(=O)NC(CC(C)C)C(=O)NC(CC(C)C)C(=O)NC(CC(C)C)C(=O)NC(CCCCN)C(=O)NC(CC(C)C)C(=O)NC(CC(C)C)C(=O)NC(CC(C)C)C(=O)NC(CC(C)C)C(=O)NC(CCCCN)C(=O)NC(CC(C)C)C(=O)NC(CC(C)C)C(=O)NC(CC(C)C)C(=O)NC(CC(C)C)C(=O)NC(CCCCN)C(=O)O)NC(=O)C(CCCCN)N
CC(C)CC(C(=O)NC(CCC(=O)O)C(=O)NC(CCC(=O)O)C(=O)NC(CCC(=O)O)C(=O)NC(CC(C)C)C(=O)NC(CCCCN)C(=O)N1CCCC1C(=O)NC(CC(C)C)C(=O)NC(CCC(=O)O)C(=O)NC(CCC(=O)O)C(=O)NC(C(C)C)C(=O)NC(CC(C)C)C(=O)NC(CC(=O)N)C(=O)NC(CC(C)C)C(=O)OC)NC(=O)C
CC(C)CC(C(=O)NC(CCSC)C(=O)N=[N+]=[N-])N1CCC(C1=O)NC(=O)C(CC2=CC=CC=C2)NC(=O)C(CC3=CNC4=CC=CC=C43)NC(=O)C(CCC(=O)N)N
CC(C)CC(C(=O)NCC(=O)NC(CCCN=C(N)N)C(=O)NCC(=O)N1CCCC1C(=O)NCC(=O)N2CCCC2C(=O)N3CCCC3C(=O)NC(CC(C)C)C(=O)N4CCCC4C(=O)NC(CCC(=O)O)C(=O)NC(CCCN=C(N)N)C(=O)NCC(=O)NC(C)C(=O)N)NC(=O)C(CCC(=O)O)N
CC1(C2=C(C=CC(=C2)S(=O)(=O)[O-])[N+](=C1C=CC3=C(C(=CC=C4C(C5=C(N4CCCCS(=O)(=O)[O-])C=CC(=C5)S(=O)(=O)[O-])(C)C)CCC3)OC6=CC=C(C=C6)S(=O)(=O)[O-])CCCCCC(=O)NCCCCCC(=O)NC78CC9(CC(C7)(CC(C9)(C8)CCC(=O)O)CCC(=O)NC(CCP(=O)(CC(CCC(=O)O)C(=O)O)O)C(=O)O)CCC(=O)NC(CCP(=O)(CC(CCC(=O)O)C(=O)O)O)C(=O)O)C
CC1=C(C=CC(=C1)NC(=O)NC2=CC(=C(C=C2)N=NC3=CC=C(C=C3)C(=O)NC4=C(C(=CC(=C4)S(=O)(=O)[O-])C(=O)O)O)C)N=NC5=CC=C(C=C5)C(=O)NC6=CC(=CC(=C6O)C(=O)O)S(=O)(=O)[O-]
CC1=C2C3=CC(=C(C=C3C(=O)C2=CC(=C1)N=NC4=C5C=CC=CC5=CC(=C4O)C(=O)NC6=CC=C(C=C6)[N+](=O)[O-])N=NC7=C(C(=CC8=CC=CC=C87)C(=O)NC9=CC=C(C=C9)[N+](=O)[O-])O)C
CC1=C2C=C[N+](=CC2=C(C3=C1NC4=C3C=C(C=C4)OC)C)CCCCCC(=O)NCCCOC5=CC=C(C=C5)C6=C7C=CC(=C(C8=NC(=C(C9=CC=C([N-]9)C(=C1C=CC6=N1)C1=CC=[N+](C=C1)C)C1=CC=[N+](C=C1)C)C=C8)C1=CC=[N+](C=C1)C)[N-]7
CC1=CC(=C(C=C1)NC2=CC=C(C=C2)N=NC3=C(C=C(C(=C3)N=NC4=CC(=CC5=CC(=C(C(=C54)O)N=NC6=CC=C(C=C6)NC7=C(C=C(C=C7)[N+](=O)[O-])S(=O)(=O)[O-])SOO[O-])S(=O)(=O)[O-])O)O)SOO[O-]
CC1=CC(=CC=C1NC(=O)C(=C(C)O)N=NC2=CC=C(C=C2C(=O)[O-])NC(=O)NC3=CC=C(C=C3)S(=O)(=O)[O-])C4=CC=C(C(=C4)C)NC(=O)C(=C(C)O)N=NC5=CC=C(C=C5C(=O)[O-])NC(=O)NC6=CC=C(C=C6)S(=O)(=O)[O-]
CC1=CC(=CC=C1NC(=O)C2=C(C(=C3C=CC=CC3=C2)N=NC4=C5C=C(C=CC5=NS4)[N+](=O)[O-])O)C6=CC=C(C(=C6)C)NC(=O)C7=C(C(=C8C=CC=CC8=C7)N=NC9=C1C=C(C=CC1=NS9)[N+](=O)[O-])O
CC1=CC=C(C=C1)N=[NH+]C2=CC=C(C=C2)[C+](C3=CC=C(C=C3)[NH+]=NC4=CC=C(C=C4)C)C5=CC=C(C=C5)[NH+]=NC6=CC=C(C=C6)C
CC1=CC=C(C=C1)S(=O)(=O)N=C(C2=CC=CC=C2C(=O)C=C3C=C[CH+]C=C3)[O-]
CC1=CC=C(C=C1)S(=O)(=O)NC2=CC(=CC3=C2C(=O)C(=NNC4=C(C=C(C=C4)C5=CC(=C(C=C5)NN=C6C(=CC7=C(C6=O)C=CC(=C7N=NC8=C(C=C(C=C8)[N+](=O)[O-])C(=O)O)N)S(=O)(=O)O)OC)OC)C(=C3)S(=O)(=O)O)S(=O)(=O)O
CC1=CC=C(C=C1)S(=O)(=O)NC2=CC(=CC3=CC(=C(C(=C32)O)N=NC4=CC=C(C=C4OC)C5=CC=C(C(=C5)OC)N=NC6=C(C7=CC=C(C(=C7C=C6S(=O)(=O)[O-])N=NC8=CC=C(C=C8C(=O)[O-])[N+](=O)[O-])N)O)S(=O)(=O)O)S(=O)(=O)[O-]
CC1=CN(C(=O)NC1=O)C2CC(C(O2)COP(=O)(NCCNC3=CC4=C(C=C3)N=C5C=CC=CC5=[N+]4CCO)O)OP(=O)(O)OCC6C(CC(O6)N7C=C(C(=O)NC7=O)C)OP(=O)(O)OCC8C(CC(O8)N9C=NC1=C9N=C(NC1=O)N)OP(=O)(O)OCC1C(CC(O1)N1C=NC2=C1N=C(NC2=O)N)OP(=O)(O)OCC1C(CC(O1)N1C=CC(=NC1=O)N)OP(=O)(O)OCC1C(CC(O1)N1C=CC(=O)NC1=O)O
CC1C(C(C(C(O1)OC2C(C(OC(C2OC3C(C(C(C(O3)CO)O)OC4(CC(C(C(O4)C(C(CO)O)O)NC(=O)C)O)C(=O)O)O)CO)NC(=O)CC5C(=O)NCC(=O)NC(C(=O)NC(C(=O)NC(C(=O)NC(C(=O)NC(C(=O)N5)C)CC(=O)NC6C(C(C(C(O6)CO)OC7C(C(C(C(O7)CO)O)OC8(CC(C(C(O8)C(C(CO)O)O)NC(=O)C)O)C(=O)O)O)OC9C(C(C(C(O9)C)O)O)O)NC(=O)C)C)CC(=O)NC1C(C(C(C(O1)CO)OC1C(C(C(C(O1)CO)O)OC1(CC(C(C(O1)C(C(CO)O)O)NC(=O)C)O)C(=O)O)O)OC1C(C(C(C(O1)C)O)O)O)NC(=O)C)CC1=CC=CC=C1)NC(=O)C)O)O)O
CCCCCCCCC1=C(C2=CC=C(C=CC2=C1C3=C(C(=C4C=CC5=C(C=C(C=C([C+]54)C)C)C)C3=O)[O-])C(C)C)CCCCCCC
CCCCCCCCC1=CC=C(C2=C1C3=NC4=NC(=NC5=C6C=CC(=CC6=C([N-]5)N=C7C8=C(C(=CC=C8CCCCCCCC)CCCCCCCC)C(=N7)N=C2[N-]3)C=CC9=CC=C(C=C9)[N+](=O)[O-])C1=C4C(=CC=C1CCCCCCCC)CCCCCCCC)CCCCCCCC
CCCCCCCCCCCCCCCCCC(=O)NC1=CC2=CC(=C1)C(=O)NC(C(=O)NC3=CC(=CC(=C3)NC(=O)CCCCCCCCCCCCCCCCC)C(=O)NC(C(=O)NC4=CC(=CC(=C4)NC(=O)CCCCCCCCCCCCCCCCC)C(=O)NC(C(=O)NC5=CC(=CC(=C5)NC(=O)CCCCCCCCCCCCCCCCC)C(=O)NC(C(=O)N2)CCCC[NH3+])CCCC[NH3+])CCCC[NH3+])CCCC[NH3+]
CCCCCCCCCCCCOC1=CC(=C(C=C1NC(=O)C2=C(C=C(C(=C2)NC(=O)C3=C(C=C(C(=C3)[N+](=O)[O-])OCC(C)C)OCC(C)C)OCCCCCCCCCCCC)OC)C(=O)NC4=CC(=C(C=C4OCCCCCCCCCCCC)OC)C(=O)NC5=C(C=C(C(=C5)C(=O)NC6=C(C=CC=C6)OC)OC)OCCCCCCCCCCCC)OC
CCCCCCCCCCCCOC1=CC(=C(C=C1NC(=O)C2=C(C=C(C(=C2)NC(=O)C3=C(C=C(C(=C3)[N+](=O)[O-])OCCCCCCCCCCCC)OC)OCCCCCCCCCCCC)OC)C(=O)NC4=CC(=C(C=C4OCCCCCCCCCCCC)OC)C(=O)NC5=C(C=C(C(=C5)C(=O)NC6=C(C=CC=C6)OC)OC)OCCCCCCCCCCCC)OC
CCC[N+]1=CC=C(C=C1)NC2=C(C=C(C=C2)NC(=O)C3=C(C=C(C=C3)NC4=CC=[N+](C5=C4C=CC=C5)CCC)[N+](=O)[O-])[N+](=O)[O-]
CCC[N+]1=CC=C(C=C1)NC2=C(C=C(C=C2)NC(=O)C3=CC=C(C=C3)NC4=CC=[N+](C5=C4C=C(C=C5)[N+](=O)[O-])CCC)[N+](=O)[O-]
CCC[N+]1=CC=C(C=C1)NC2=CC=C(C=C2)NC(=O)C3=C(C=C(C=C3)NC4=CC=[N+](C5=C4C=C(C=C5)[N+](=O)[O-])CCC)[N+](=O)[O-]
CCOC(=CC1=CC=[N+](C=C1)C)[C-]=CC2=CC=CC=C2
CCOC(=O)N1CCN(CC1)C2=C(CCC2=CC=CC(=C(C3=CC=C(C=C3)C(=O)[O-])[C-](C#N)C#N)C#N)C=CC=C(C#N)C(=C(C#N)[N+]#[C-])C4=CC=C(C=C4)C(=O)[O-]
CCS[C+]1N(C(=C(S1)C)C)C2=CC=CC=C2N3C(=C(S[C+]3SCC)C=CC4=C(N([C+](S4)SCC)C5=CC=CC=C5N6C(=C(S[C+]6SCC)C)C)C)C
CC[N+]1=C(C(C2=C1C=CC3=C(C=C(C=C32)S(=O)(=O)O)S(=O)(=O)[O-])(C)C)C=CC=CC=C4C(C5=C(N4CCCCCC(=O)NC(CCCCNC(=O)C6CCC(CC6)CN7C(=O)C=CC7=O)C(=O)NC8=CC=C(C=C8)CC(CN(CC(=O)O)C9CCCCC9N(CC(=O)O)CC(=O)O)N(CC(=O)O)CC(=O)O)C=C1C(=C5)C=C(C=C1S(=O)(=O)O)S(=O)(=O)O)(C)C
CC[N+]1=CC=C(C=C1)C=C([C-]=CC2=CC=CC=C2)OCC
CC[N+]1=CC=C(C=C1)NC2=C(C=C(C=C2)NC(=O)C3=C(C=C(C=C3)NC4=CC=[N+](C5=C4C=CC=C5)CC)[N+](=O)[O-])[N+](=O)[O-]
CC[N+]1=CC=C(C=C1)NC2=C(C=C(C=C2)NC(=O)C3=CC=C(C=C3)NC4=CC=[N+](C5=C4C=C(C=C5)[N+](=O)[O-])CC)[N+](=O)[O-]
CC[N+]1=CC=C(C=C1)NC2=CC=C(C=C2)NC(=O)C3=C(C=C(C=C3)NC4=C(C=[N+](C5=C4C=C(C=C5)[N+](=O)[O-])CC)C)[N+](=O)[O-]
CC[N+]1=CC=C(C=C1)NC2=CC=C(C=C2)NC(=O)C3=C(C=C(C=C3)NC4=CC=[N+](C5=C4C=C(C=C5)[N+](=O)[O-])CC)[N+](=O)[O-]
CN(C)C(=[N+](C)C)SCC1=CC2=C(C=C1)C3=NC4=NC(=NC5=C6C=C(C=CC6=C([N-]5)N=C7C8=C(C=CC(=C8)CSC(=[N+](C)C)N(C)C)C(=N7)N=C2[N-]3)CSC(=[N+](C)C)N(C)C)C9=C4C=C(C=C9)CSC(=[N+](C)C)N(C)C
CN1C=C(C(=N1)C(=O)NC2=C(N(N=C2)C)C(=O)N)[N+](=O)[O-]
CN1C=C(C=C1C(=O)NC2=CN(C(=C2)C(=O)NC3=CN(C(=C3)C(=O)NCCC(=[NH2+])N)C)C)NC(=O)C4=CC(=CC=C4)C(=O)NC5=CN(C(=C5)C(=O)NC6=CN(C(=C6)C(=O)NC7=CN(C(=C7)C(=O)NCCC(=[NH2+])N)C)C)C
CN1C=C(C=C1C(=O)NC2=CN(C(=C2)C(=O)NC3=CN(C(=C3)C(=O)NCCC(=[NH2+])N)C)C)NC(=O)C4=CC(=CC=C4)C(=O)NC5=CN(C(=C5)C(=O)NC6=CN(C(=C6)C(=O)NC7=CN(C(=C7)C(=O)NCCC(=[NH2+])N)C)C)C
CN1C=C(C=C1C(=O)NC2=CN(C(=C2)C(=O)NC3=CN(C(=C3)C(=O)NCCC(=[NH2+])N)C)C)NC(=O)C4=CC(=CN=C4)C(=O)NC5=CN(C(=C5)C(=O)NC6=CN(C(=C6)C(=O)NC7=CN(C(=C7)C(=O)NCCC(=[NH2+])N)C)C)C
CN1C=C(C=C1C(=O)NC2=CN(C(=C2)C(=O)NC3=CN(C(=C3)C(=O)NCCC(=[NH2+])N)C)C)NC(=O)C4=CC(=CN=C4)C(=O)NC5=CN(C(=C5)C(=O)NC6=CN(C(=C6)C(=O)NC7=CN(C(=C7)C(=O)NCCC(=[NH2+])N)C)C)C
CN1C=C(C=C1C(=O)NC2=CN(C(=C2)C(=O)NC3=CN(C(=C3)C(=O)NCCC(=[NH2+])N)C)C)NC(=O)C4=CC=C(C=C4)C(=O)NC5=CN(C(=C5)C(=O)NC6=CN(C(=C6)C(=O)NC7=CN(C(=C7)C(=O)NCCC(=[NH2+])N)C)C)C
CN1C=C(C=C1C(=O)NC2=CN(C(=C2)C(=O)NC3=CN(C(=C3)C(=O)NCCC(=[NH2+])N)C)C)NC(=O)C4=CC=C(C=C4)C(=O)NC5=CN(C(=C5)C(=O)NC6=CN(C(=C6)C(=O)NC7=CN(C(=C7)C(=O)NCCC(=[NH2+])N)C)C)C
CN1C=C(C=C1C(=O)NC2=CN(C(=C2)C(=O)NC3=CN(C(=C3)C(=O)NCCC(=[NH2+])N)C)C)NC(=O)C4=CC=C(N=C4)C(=O)NC5=CN(C(=C5)C(=O)NC6=CN(C(=C6)C(=O)NC7=CN(C(=C7)C(=O)NCCC(=[NH2+])N)C)C)C
CN1C=C(C=C1C(=O)NC2=CN(C(=C2)C(=O)NC3=CN(C(=C3)C(=O)NCCC(=[NH2+])N)C)C)NC(=O)C4=CC=CC=C4C(=O)NC5=CN(C(=C5)C(=O)NC6=CN(C(=C6)C(=O)NC7=CN(C(=C7)C(=O)NCCC(=[NH2+])N)C)C)C
CN1C=C(C=C1C(=O)NC2=CN(C(=C2)C(=O)NC3=CN(C(=C3)C(=O)NCCC(=[NH2+])N)C)C)NC(=O)C4=CC=CC=C4C(=O)NC5=CN(C(=C5)C(=O)NC6=CN(C(=C6)C(=O)NC7=CN(C(=C7)C(=O)NCCC(=[NH2+])N)C)C)C
CN1C=C(C=C1C(=O)NC2=CN(C(=C2)C(=O)NC3=CN(C(=C3)C(=O)NCCC(=[NH2+])N)C)C)NC(=O)C4=CN=C(C=C4)C(=O)NC5=CN(C(=C5)C(=O)NC6=CN(C(=C6)C(=O)NC7=CN(C(=C7)C(=O)NCCC(=[NH2+])N)C)C)C
CN1C=C(C=C1C(=O)NC2=CN(C(=C2)C(=O)NC3=CN(C(=C3)C(=O)NCCC(=[NH2+])N)C)C)NC(=O)C4=NC(=CC=C4)C(=O)NC5=CN(C(=C5)C(=O)NC6=CN(C(=C6)C(=O)NC7=CN(C(=C7)C(=O)NCCC(=[NH2+])N)C)C)C
CN1C=C(C=C1C(=O)NC2=CN(C(=C2)C(=O)NC3=CN(C(=C3)C(=O)NCCC(=[NH2+])N)C)C)NC(=O)C4=NC(=CC=C4)C(=O)NC5=CN(C(=C5)C(=O)NC6=CN(C(=C6)C(=O)NC7=CN(C(=C7)C(=O)NCCC(=[NH2+])N)C)C)C
CN1C=C(C=C1C(=O)NC2=CN(C(=C2)C(=O)NC3=CN(C(=C3)C(=O)NCCC(=[NH2+])N)C)C)NC(=O)C=CC(=O)NC4=CN(C(=C4)C(=O)NC5=CN(C(=C5)C(=O)NC6=CN(C(=C6)C(=O)NCCC(=[NH2+])N)C)C)C
CN1C=C(C=C1C(=O)NC2=CN(C(=C2)C(=O)NC3=CN(C(=C3)C(=O)NCCC(=[NH2+])N)C)C)NC(=O)C=CC(=O)NC4=CN(C(=C4)C(=O)NC5=CN(C(=C5)C(=O)NC6=CN(C(=C6)C(=O)NCCC(=[NH2+])N)C)C)C
CN1C=C(C=C1C(=O)NC2=CN(C(=C2)C(=O)NC3=CN(C(=C3)C(=O)NCCC(=[NH2+])N)C)C)NC(=O)C=CC(=O)NC4=CN(C(=C4)C(=O)NC5=CN(C(=C5)C(=O)NC6=CN(C(=C6)C(=O)NCCC(=[NH2+])N)C)C)C
CN1C=C(C=C1C(=O)NC2=CN(C(=C2)C(=O)NC3=CN(C(=C3)C(=O)NCCC(=[NH2+])N)C)C)NC(=O)C=CC(=O)NC4=CN(C(=C4)C(=O)NC5=CN(C(=C5)C(=O)NC6=CN(C(=C6)C(=O)NCCC(=[NH2+])N)C)C)C
CN=C(C1=CC=CC=C1)[N+](=[C-]C2=CC=CC=C2)C
COC(=O)C1=CC2=CC(=C1)NC3=CC(=C(C=C3[N+](=O)[O-])[N+](=O)[O-])NC4=CC(=CC(=C4)C(=O)OC)NC5=C(C=C(C(=C5)N2)[N+](=O)[O-])[N+](=O)[O-]
COC1=C(C=CC(=C1)C2=CC(=C(C=C2)N3N=C(N=[N+]3C4=CC=C(C=C4)[N+](=O)[O-])C5=CC=CC=C5)OC)N6N=C(N=[N+]6C7=CC=C(C=C7)[N+](=O)[O-])C8=CC=CC=C8
COC1=C(C=CC(=C1)C2=CC(=C(C=C2)N=NC3=C(C=C4C(=C3O)C=CC(=C4N=NC5=C(C=CC(=C5)S(=O)(=O)O)S(=O)(=O)O)NC6=CC=CC=C6)S(=O)(=O)O)OC)N=NC7=C(C=C8C(=C7O)C=CC(=C8N=NC9=C(C=C(C=C9)[N+](=O)[O-])C(=O)O)N)S(=O)(=O)O
COC1=C(C=CC(=C1)C2=CC(=C(C=C2)[N+]3=NC(=NN3C4=CC=C(C=C4)[N+](=O)[O-])C5=CC=C(C=C5)C#N)OC)[N+]6=NC(=NN6C7=CC=C(C=C7)[N+](=O)[O-])C8=CC=C(C=C8)C#N
COC1=C(C=CC(=C1)C2=CC(=C(C=C2)[N+]3=NC(=NN3C4=CC=C(C=C4)[N+](=O)[O-])C5=CC=CC=C5)OC)C6=C(C=CC(=C6)[N+](=O)[O-])[N+]7=NC(=NN7)C8=CC=CC=C8
COC1=C(C=CC(=C1)C2=CC(=C(C=C2)[N+]3=[N+](NC(=[NH+]3)C4=CC=C(C=C4)[N+](=O)[O-])C5=CC=C(C=C5)[N+](=O)[O-])OC)[N+]6=[N+]([NH+]=C(N6)C7=CC=C(C=C7)[N+](=O)[O-])C8=CC=C(C=C8)[N+](=O)[O-]
COC1=C(C=CC(=C1)C2=CC=C(S2)C3=C(C=C(C=C3)N=NC4=C5C=CC=CC5=CC(=C4O)C(=O)NC6=CC(=CC=C6)[N+](=O)[O-])OC)N=NC7=C(C(=CC8=C7C=CC=C8)C(=O)NC9=CC(=CC=C9)[N+](=O)[O-])O
COC1=C(C=CC(=C1)N2N=C(N=[N+]2C3=CC=C(C=C3)[N+](=O)[O-])C4=CC=CC=C4)C5=C(C=C(C=C5)N6N=C(N=[N+]6C7=CC=C(C=C7)[N+](=O)[O-])C8=CC=CC=C8)OC
COC1=CC(=C(C=C1N=NC2=C(C3=CC=C(C(=C3C=C2S(=O)(=O)[O-])N=NC4=CC=C(C=C4C(=O)[O-])[N+](=O)[O-])N)O)OC)N=NC5=C6C=C(C=CC6=C(C=C5)N=NC7=CC=C(C(=C7)C(=O)[O-])O)S(=O)(=O)[O-]
COC1=CC(=CC(=C1)C2=C3C=CC(=C(C4=NC(=C5C6=CC(=CC(=C6C7=C5[C-]=C(N7)C(=C8C=CC2=N8)C9=CC(=CC(=C9)OC)OC)OC)OC)C=C4)C1=CC(=CC(=C1)OC)OC)[N-]3)OC
COC1=CC(=CC=C1N=NC2=C(C3=CC=C(C(=C3C=C2S(=O)(=O)[O-])N=NC4=CC=C(C=C4C(=O)[O-])[N+](=O)[O-])N)O)C5=CC=C(C(=C5)OC)N=NC6=C(C=C7C(=C6O)C=CC(=C7N=NC8=CC(=CC=C8S(=O)(=O)O)S(=O)(=O)[O-])NC9=CC=CC=C9)S(=O)(=O)[O-]
COC1=CC(=CC=C1NC(=O)C2=C(C(=C3C=CC=CC3=C2)N=NC4=C5C=C(C=CC5=NS4)[N+](=O)[O-])O)C6=CC=C(C(=C6)OC)NC(=O)C7=C(C(=C8C=CC=CC8=C7)N=NC9=C1C=C(C=CC1=NS9)[N+](=O)[O-])O
COC1=CC(=CC=C1[N+]2=NC(=NN2C3=CC=C(C=C3)[N+](=O)[O-])C4=CC=C(C=C4)C(=S)N)C5=CC(=C(C=C5)[N+]6=NC(=NN6C7=CC=C(C=C7)[N+](=O)[O-])C8=CC=C(C=C8)C(=S)N)OC
COC1=CC(=CC=C1[N+]2=NC(=NN2C3=CC=CC(=C3)[N+](=O)[O-])C4=CC=CC=C4)C5=CC=C(C(=C5)OC)[N+]6=NC(=NN6C7=CC=CC(=C7)[N+](=O)[O-])C8=CC=CC=C8
COC1=CC(=CC=C1[N+]2=NN(N=C2C3=CC=C(C=C3)[N+](=O)[O-])C4=CC=C(C=C4)[N+](=O)[O-])C5=CC(=C(C=C5)[N+]6=NN(N=C6C7=CC=C(C=C7)[N+](=O)[O-])C8=CC=C(C=C8)[N+](=O)[O-])OC
COC1=CC=C(C(=C1)S(=O)(=O)[O-])N=NC2=C(C3=CC=C(C=C3C=C2S(=O)(=O)[O-])NC4=NC(=NC(=N4)NC5=CC=C(C(=C5)S(=O)(=O)[O-])Cl)[N+]6=CC(=CC=C6)C(=O)O)O
COC1=CC=C(C=C1)N=NC2=C(C3=C(C=C(C=C3C=C2S(=O)(=O)O)S(=O)(=O)O)N=NC4=CC=C(C=C4O)NC5=CC=C(C(=C5)O)N=NC6=CC=C(C=C6)NC7=CC=C(C=C7S(=O)(=O)[O-])[N+](=O)[O-])O
COC1=CC=C(C=C1)N=[NH+]C2=CC=C(C=C2)[C+](C3=CC=C(C=C3)[NH+]=NC4=CC=C(C=C4)OC)C5=CC=C(C=C5)[NH+]=NC6=CC=C(C=C6)OC
C[N+](C)(C)C1=CC=C(C=C1)OC2=CC=CC3=C2C4=NC5=NC(=NC6=C7C=CC=C(C7=C([N-]6)N=C8C9=C(C(=CC=C9)OC1=CC=C(C=C1)[N+](C)(C)C)C(=N8)N=C3[N-]4)OC1=CC=C(C=C1)[N+](C)(C)C)C1=C5C=CC=C1OC1=CC=C(C=C1)[N+](C)(C)C
C[N+](C)(C)CC1=CC2=CC3=C4[N-]C(=C3C=C2C=C1)N=C5C6=CC7=CC(=CC=C7C=C6C(=N5)N=C8C9=CC1=CC(=CC=C1C=C9C(=NC1=NC(=N4)C2=CC3=CC=C(C=C3C=C21)C[N+](C)(C)C)[N-]8)C[N+](C)(C)C)C[N+](C)(C)C
C[N+]1=CC=C(C=C1)C2=C3C=CC(=C(C4=NC(=C(C5=CC=C(N5)C(=C6C=CC2=N6)C7=CC=[N+](C=C7)C)C8=CC=[N+](C=C8)C)C=C4)C9=CC=CC(=C9)[N+](=O)[O-])N3
C[N+]1=CC=C(C=C1)NC2=C(C=C(C=C2)NC(=O)C3=C(C=C(C=C3)NC4=CC=[N+](C5=C4C=CC=C5)C)[N+](=O)[O-])[N+](=O)[O-]
C[N+]1=CC=C(C=C1)NC2=C(C=C(C=C2)NC(=O)C3=CC=C(C=C3)NC4=CC=[N+](C5=C4C=C(C=C5)[N+](=O)[O-])C)[N+](=O)[O-]
C[N+]1=CC=C(C=C1)NC2=CC(=C(C=C2)C(=O)NC3=CC=C(C=C3)NC4=CC=[N+](C5=C4C=C(C=C5)[N+](=O)[O-])C)[N+](=O)[O-]
C[Si](C)(C)[C-]=C1C2=CN=C(C=C2)C3=CC=C(C=N3)C(=[C-][Si](C)(C)C)C(=[C-][Si](C)(C)C)C4=CN=C(C=C4)C5=CC=C(C=N5)C(=[C-][Si](C)(C)C)C(=[C-][Si](C)(C)C)C6=CC=C(C7=NC=C(C1=[C-][Si](C)(C)C)C=C7)N=C6
C[Si](C)(C)[C-]=C1C2=NC(=CC=C2)C3=NC(=CC=C3)C(=[C-][Si](C)(C)C)C(=[C-][Si](C)(C)C)C4=NC(=CC=C4)C5=CC=CC(=N5)C(=[C-][Si](C)(C)C)C(=[C-][Si](C)(C)C)C6=CC=CC(=N6)C7=NC(=CC=C7)C1=[C-][Si](C)(C)C
[B][B]C1=C(C=C(C=C1C)N(C)C=CC=CC=C[C-]=[N+](C)C2=CC(=C(C(=C2)C)C)C)C#C
[C-]12C3=C4C5=C6C7=C8C9=C%10[C-]%11C(=C%12C%13=C1C1=C%14C%15=C%16C%17=C%18C%19=C%15[C-]([C]31)C5=C%19C1=C6C3=C8C5=C6C8=C%15C(=C95)[C]%11C5=C%12C9=C%11C(=C5%15)C5=C(C%17=C%12C%18=C1C3=C6C%12=C85)C%11=C%16C%14=C%139)[C]2C%10=C47
