# Supplementary material for: PubChem chemical structure standardization
Source: J Cheminform. 2018 Aug 10;10:36. doi: 10.1186/s13321-018-0293-8 (PMC6086778; doi:10.1186/s13321-018-0293-8)
Supplement: Supplementary file 5 — Additional file 5. Substances that failed the PubChem valence check but succeeded InChI generation. List of 364,946 substances that failed the PubChem valence check but whose InChI strings were successfully generated. [file 13321_2018_293_MOESM5_ESM.txt]

2
89
125
299
301
411
421
422
427
430
433
453
468
489
491
493
496
497
498
499
506
528
529
623
624
625
626
627
628
629
631
632
633
634
635
636
640
641
646
648
651
654
713
714
715
716
717
718
719
720
721
723
728
729
730
731
740
757
758
772
773
774
775
776
777
838
869
870
871
872
873
890
965
2132
2808
2819
3162
3197
3219
5270
6951
8987
13792
69918
70831
71150
80190
84507
87415
87851
92666
94773
95244
101635
104346
104347
104783
104784
104787
104788
104820
105039
110232
112587
113388
113645
115392
115393
115394
115395
115396
118396
118635
119413
122978
124629
129817
131038
131039
131645
133608
133851
137031
137913
143494
218530
219012
220319
221304
222063
222307
222507
223644
224710
227866
227869
227870
231039
236657
240048
240049
242179
243488
243692
243830
243831
243832
243833
243834
243835
243836
243837
243838
244061
245997
301151
301178
301245
399295
399949
401640
401645
401646
401732
402144
405763
408520
409768
410812
412485
412486
412487
412488
412489
412490
413374
413465
413466
414142
414617
414621
415434
420153
420154
420155
420393
420394
420395
420396
422371
422590
423042
423043
424198
424893
424895
425614
425615
426748
427302
427633
427822
430294
430525
430901
430902
430903
430904
430905
430906
431802
431803
431814
432385
432387
432389
432888
434234
434236
434598
434599
434600
434601
434602
434613
436108
436110
436113
436114
436115
436616
436985
437572
437867
437926
440063
440069
440259
440260
440317
444891
444892
444893
444894
445088
445468
445798
445799
445801
445802
445803
445804
445805
445806
445807
445808
445809
445810
445811
445812
445813
445814
445815
445816
445817
445818
445819
445820
445822
445823
445825
445826
445828
445830
445831
445832
445833
445834
445836
445837
445838
445839
445840
445841
445842
445843
445844
445845
445846
445848
445849
445850
446343
448800
454031
454741
454902
455110
455111
455112
455113
455114
455115
455116
455117
455118
455119
455120
455121
455122
455123
455124
455125
455126
455199
455200
455201
455202
455203
455204
455205
455271
455272
455273
466639
470167
474737
474738
475646
476916
476917
476918
479450
479457
479913
483051
483052
484144
484145
484146
484260
484274
484275
484702
484703
484704
484705
484706
484707
484709
484710
484711
484712
484713
484714
484751
485108
485213
485215
485216
485242
485243
485244
485382
485462
485465
485466
485990
485993
486331
486420
486732
486733
486734
486735
486736
486737
486738
486739
486758
486889
487000
487123
487124
487125
487126
487127
487128
487226
487241
487242
487243
487244
487245
487295
487296
487297
487298
487299
487300
487482
487483
487484
487526
487527
487529
488226
488227
488228
488819
488923
488924
488925
488997
488998
488999
489000
489001
489002
489003
489004
489005
489006
489007
489008
489009
489010
489011
489157
489158
489246
489247
489248
489249
489250
489251
489252
489253
489254
489255
489256
489257
489258
489259
489260
489261
489262
489263
489264
489265
489266
489267
489268
489269
489355
489535
489674
489745
489746
489747
489748
489749
489750
490058
490059
490060
490063
490064
490336
490337
490338
490339
490340
490341
490342
490409
490410
490411
490412
490413
490414
490415
490416
490417
490418
490419
490420
490421
490561
491774
492094
492268
492358
492359
492427
492428
492429
492430
492431
492432
492433
492434
492435
492436
492437
492438
492439
492440
492441
492442
492443
492444
492445
492446
492689
492690
492692
492866
492867
492868
492869
492964
493140
493159
493160
493161
493162
493575
493587
493609
493610
493611
493670
493710
493711
493860
494192
494193
494194
494195
494196
494197
494198
494199
494200
494201
494202
494203
494512
494513
494821
494822
494823
494824
494844
494845
494846
494847
494848
494849
494850
494851
494852
494853
494854
494855
494856
494857
494858
494859
494860
494861
494862
494863
494864
494865
494866
495017
495018
495019
495020
495021
495099
495100
495101
495199
495200
495201
495202
495203
495204
495205
495206
495226
495227
495399
495404
495405
495406
495407
495704
495710
495958
495959
495960
495967
495968
495969
495970
495976
495977
495978
495979
495980
495981
495991
495992
495993
495994
496000
496004
496007
496008
496009
496010
496012
496013
496014
496015
496016
496020
496021
496060
496061
496062
496063
496065
496066
496067
496073
496341
496366
496367
496370
496371
496372
496374
496375
496376
496377
496379
496381
496383
496385
496387
496388
496535
496538
496539
496540
496541
496604
496605
496607
496745
496746
496747
496748
496749
496750
496751
496753
496756
496757
496774
496777
496778
496780
496781
496782
496785
496786
496868
496871
496933
496967
496968
496969
496970
496971
496972
496973
497260
497315
497319
497320
497325
497326
497328
497330
497331
497332
497333
497339
497340
497342
497343
497346
497348
497349
497350
497352
497353
497354
497355
497378
497383
497384
497395
497410
497412
497415
497416
497417
497418
497419
497422
497423
497428
497429
497430
497431
497432
497433
497438
497439
497475
497476
497477
497479
497480
497482
497483
497484
497794
497795
497796
497825
497829
497832
497837
497840
497841
498125
498126
498127
498128
498129
498130
498131
498132
498133
498134
498143
498144
498569
498571
498573
498574
498575
498576
498577
498580
498581
498583
498941
498942
498943
498946
498947
498951
498952
498953
499197
499198
499207
499208
499209
499210
499212
499213
499214
499215
499231
499235
499237
499239
499245
499479
499486
499524
499528
499529
499530
499531
499533
499534
499542
499677
499678
499684
499688
499689
499693
499991
499992
499993
500310
500434
500435
500458
500459
500460
500461
500462
500474
500475
500684
500685
500985
501045
501746
501747
501748
501749
501750
501751
501886
501887
502222
502223
502226
502228
502229
502230
502231
502233
502235
502238
502239
502240
502241
502242
502243
502245
502246
502424
502511
502512
502513
502514
502515
502719
503040
503043
503346
503347
503403
503404
503405
503670
503671
503672
503673
503674
503675
503809
503909
504195
504196
504197
504198
504237
504238
504239
504755
505052
505108
505115
505116
505459
505904
505905
505906
505960
506112
506301
506308
506403
506404
506406
507420
508934
509476
509477
509623
509644
509645
509646
509647
509655
509656
509937
509938
509959
510119
510120
510507
510508
510843
510844
510845
510846
510847
510848
510849
511245
511246
511247
511248
511249
511250
511251
511252
511518
511616
511780
512236
512237
512462
512464
512465
512466
512668
512669
512670
512671
512672
512823
512824
512825
512826
512827
512828
512829
512830
513098
513099
513100
513101
513941
513942
513943
513945
513946
513947
514584
514585
514586
514587
514588
514589
514590
514591
514599
514602
514626
514627
515354
515843
516275
516604
516760
516761
516762
516763
517315
517316
517317
517318
517319
517320
517609
517610
517611
517612
517613
517614
517615
517616
517617
517618
517718
517720
517927
517928
518485
518486
518825
519268
519269
519283
519284
519285
519286
519473
519474
519475
519797
519798
519799
520088
520089
520090
520091
520092
520093
520095
520333
520579
520580
520581
520582
520583
520584
520585
520586
520687
520688
520839
520840
520841
520969
521074
521187
521188
521189
521190
521243
522227
522228
522229
522230
522231
522232
522233
522234
522235
522236
522237
522238
522239
522240
522324
522325
522586
522587
528722
529352
529353
529670
532527
534692
534693
534694
534871
536020
536021
536234
538237
538291
538301
538380
538381
538390
538391
538436
538537
538540
538545
538548
538551
538554
538594
538628
538655
538704
538708
538711
538712
538717
538741
538795
538868
538872
538897
538898
538991
539033
539127
539128
539361
539547
539579
539687
539774
539775
539777
539962
540177
540239
540251
540369
540636
540637
540923
541184
541195
541282
541285
541397
541578
541660
541699
542037
542078
542219
542463
542479
542525
542650
542710
543495
543506
543566
543858
544717
544820
544982
545288
545289
545470
545501
545550
545574
545897
545899
545903
545906
545910
545912
545921
545922
545939
545944
546359
546360
546363
546366
546368
546373
546378
546380
546381
546387
546432
546598
546996
547241
547403
547404
547531
547580
547614
547631
547632
547740
547801
547837
547838
547894
547896
547899
547900
547901
547902
547903
547904
547907
547911
547912
547924
547937
547938
547939
548064
548088
548089
548091
548108
548245
548359
548360
548479
548480
548482
548483
548484
548485
548486
548487
548488
548489
548490
548491
548492
548493
548494
548495
548496
548497
548498
548499
548500
548501
548505
548530
548567
548644
548649
548650
548652
548728
548729
548730
548742
548743
548760
548769
548774
548775
548776
548777
548778
548780
548781
548784
548785
548786
548787
548788
548790
548834
548836
548856
548876
548879
548880
548881
548883
548884
548943
548992
548993
549058
549187
549331
549438
549450
549453
549462
549606
549607
549608
549709
549732
549733
549775
549776
549913
549914
549919
549920
550044
550100
550137
550320
550392
550393
550396
550397
550422
550536
550664
550713
550723
550724
550725
550727
550728
550737
550741
550844
550860
550875
550930
550988
551007
551121
551122
551123
551124
551212
551342
551455
551519
551615
551616
551617
551623
551652
551709
551845
551966
552055
552068
552089
552101
552277
552309
552544
552681
552771
552833
552891
552987
552988
553020
553054
553055
553087
553357
553389
553434
553634
553636
553637
553638
553639
553640
553641
553642
553643
553644
553682
553683
553684
553685
553686
553687
553689
553692
553693
553853
553886
553936
554045
554070
554088
554262
554421
554422
554426
554427
554430
554712
554914
554917
554921
554922
554950
555159
555169
555234
555235
555239
555300
555301
555382
555384
555447
555519
555520
555521
555522
555523
555524
555525
555526
555527
555528
555529
555530
555531
555532
555533
555534
555535
555536
555537
555538
555598
555599
555600
555603
555675
555678
555680
555758
555791
555792
555797
555803
555804
556023
556054
556055
556056
556060
556070
556075
556078
556084
556090
556093
556102
556104
556105
556117
556121
556392
556405
556514
556515
556516
556517
556518
556635
556686
556804
556805
556806
556807
556808
556847
556872
556962
556963
557134
557135
557332
557498
557499
557501
557502
557514
557662
557664
557827
557873
557907
558036
558037
558038
558039
558040
558041
558047
558090
558092
558149
558150
558151
558152
558153
558155
558156
558157
558158
558160
558162
558163
558165
558166
558167
558170
558171
558172
558173
558179
558453
558468
558478
558480
558499
558531
558740
558788
558825
558855
558887
558936
558960
559126
559127
559182
559337
559368
559448
559581
559590
559601
559618
559669
559671
559672
559676
559810
559864
559922
559925
559927
559931
559932
559933
559934
559935
559936
559937
560002
560003
560006
560007
560010
560019
560020
560026
560030
560033
560034
560035
560036
560037
560038
560039
560040
560042
560043
560044
560046
560051
560052
560053
560057
560059
560069
560070
560072
560073
560081
560089
560094
560096
560097
560098
560168
560169
560170
560235
560240
560242
560243
560245
560246
560247
560248
560249
560251
560252
560253
560256
560257
560258
560259
560265
560266
560267
560272
560276
560324
560325
560326
560327
560335
560349
560388
560389
560390
560441
560446
560447
560448
560449
560454
560457
560458
560502
560503
560506
560527
560658
560662
560666
560667
560668
560669
560670
560671
560672
560673
560674
560810
560811
560815
560817
560818
560819
560820
560859
560864
560865
560866
560867
560873
560877
560888
560889
560891
560898
560899
560900
560904
560970
561030
561032
561033
561035
561036
561037
561038
561039
561041
561046
561093
561099
561101
561155
561190
561193
561215
561219
561247
561248
561299
561309
561310
561311
561312
561315
561355
561356
561357
561384
561397
561423
561424
561427
561428
561452
561514
561515
561516
561517
561518
561520
561536
561577
561578
561579
561580
561584
561587
561588
561725
561745
561749
561750
561751
561752
561753
561754
561759
561766
561768
561769
561771
561772
561779
561780
561781
561794
561796
561797
561798
561799
561800
561801
561802
561803
561806
561809
561810
561811
561812
561813
561814
561815
561819
561828
561839
561853
561854
561855
561856
561857
561858
561859
561873
561879
561880
561881
561884
561891
561892
561893
561894
561926
561948
561957
561958
561980
562023
562047
562049
562053
562067
562133
562139
562177
562185
562186
562349
562367
562368
562398
562419
562569
562673
562676
562684
562686
562814
562816
562833
562849
562850
562857
562858
562899
562909
562911
562921
562930
563004
563300
563428
563429
563431
563439
563440
563466
563476
563477
563484
563485
563497
563500
563521
563522
563526
563536
563537
563610
563728
563732
563807
563821
563830
563845
563848
563853
563854
563855
563856
563857
563858
563859
563860
563861
563862
563863
563864
563865
563866
563867
563868
563869
563870
563871
563872
563873
563875
563877
563878
563879
563880
563881
563882
563885
563888
563924
563929
563934
563994
563995
563996
564037
564038
564060
564061
564065
564075
564078
564217
564257
564258
564259
564260
564261
564263
564309
564342
564356
564357
564377
564389
564402
564403
564404
564426
564447
564457
564486
564609
564614
564625
564776
564797
564798
564801
564803
564851
564871
564872
564875
564878
564888
564889
564890
564895
564896
564897
564899
564900
564901
564904
564911
564930
564931
564936
564939
564949
564950
564951
564962
565014
565015
565016
565017
565018
565049
565053
565154
565182
565183
565189
565193
565211
565285
565286
565358
565360
565438
565463
565464
565465
565466
565467
565468
565513
565515
565544
565596
565597
565599
565605
565613
565620
565621
565652
565653
565669
565688
565698
565733
565737
565749
565750
565756
565791
565796
565797
565838
566043
566049
566053
566054
566056
566058
566059
566060
566090
566110
566112
566113
566118
566124
566200
566201
566206
566664
566787
566793
566817
566820
566821
566899
566900
566903
566931
566932
566938
566947
566972
566989
566990
566991
567035
567044
567076
567077
567078
567107
567154
567155
567160
567168
567189
567200
567242
567243
567244
567247
567249
567278
567279
567280
567356
567438
567439
567461
567465
567491
567519
567522
567590
567591
567608
567669
567688
567689
567690
567746
567753
567754
567782
567790
567791
567797
567945
567946
567948
567949
567971
567997
568020
568167
568182
568249
568268
568305
568306
568417
568418
568419
568494
568505
568514
568547
568548
568549
568550
568551
568579
568630
568701
568718
568719
568720
568724
568725
568726
568727
568729
568730
568732
568733
568734
568735
568736
568737
568738
568739
568740
568741
568743
568744
568745
568759
568760
568761
568762
568763
568764
568765
568766
568767
568768
568769
568770
568824
568825
568826
568827
568828
568849
568862
568880
568902
568916
568918
568920
568921
568926
568940
568941
568944
568945
568946
568947
568948
568949
568950
568951
568952
568955
568956
568957
568958
568959
568960
568961
568962
568963
568964
568965
568980
569019
569084
569110
569143
569152
569233
569264
569328
569335
569336
569337
569338
569339
569340
569341
569342
569343
569344
569345
569346
569347
569348
569394
569419
569421
569422
569423
569425
569437
569440
569510
569549
569550
569551
569552
569553
569554
569555
569556
569557
569558
569559
569560
569561
569562
569566
569567
569598
569639
569702
569703
569704
569705
569706
569707
569708
569709
569710
569720
569750
569751
569752
569753
569754
569755
569756
569757
569758
569759
569826
569827
569828
569829
569830
569831
569832
569833
569834
569835
569836
569837
569838
569839
569840
569841
569842
569843
569844
569845
569846
569847
569849
569850
569851
569852
569853
569854
569856
569968
569980
570010
570019
570047
570067
570070
570097
570098
570099
570100
570101
570104
570106
570166
570167
570169
570170
570178
570207
570208
570209
570210
570211
570212
570213
570214
570215
570216
570217
570218
570219
570220
570245
570246
570266
570267
570268
570269
570270
570271
570272
570273
570274
570275
570276
570277
570278
570279
570280
570281
570282
570305
570306
570307
570310
570316
570317
570356
570375
570426
570427
570475
570476
570477
570480
570484
570487
570488
570489
570490
570491
570492
570493
570494
570495
570496
570497
570498
570499
570500
570501
570577
570578
570579
570580
570606
570622
570623
570624
570625
570626
570627
570628
570629
570630
570637
570642
570645
570677
570708
570709
570717
570718
570719
570720
570721
570722
570723
570724
570725
570726
570727
570728
570745
570746
570747
570783
570801
570802
570803
570804
570805
570806
570807
570808
570809
570810
570811
570812
570813
570885
570886
570892
570893
570894
570918
570919
570925
570943
570944
570945
570946
570947
570948
570949
570950
570951
570952
570953
570954
570955
571033
571095
571118
571119
571120
571121
571178
571214
571215
571216
571217
571218
571227
571228
571238
571249
571250
571273
571297
571301
571302
571303
571304
571305
571306
571307
571308
571309
571310
571311
571312
571313
571314
571315
571316
571317
571318
571319
571320
571321
571331
571372
571373
571374
571375
571376
571377
571385
571399
571400
571410
571411
571412
571413
571416
571417
571418
571419
571420
571421
571422
571423
571424
571435
571526
571527
571575
571598
571599
571600
571601
571602
571603
571604
571627
571628
571694
571706
571707
571710
571711
571712
571713
571714
571715
571759
571763
571777
571780
571784
571785
571786
571787
571788
571789
571790
571816
571817
571818
571819
571820
571824
571825
571826
571827
571828
571829
571830
571831
571832
571883
571884
571885
571887
571889
571890
571893
571898
571904
571908
571932
571943
571968
571969
572008
572009
572010
572011
572012
572013
572014
572015
572016
572017
572018
572019
572020
572021
572022
572024
572025
572026
572027
572028
572029
572060
572062
572063
572064
572065
572066
572067
572070
572100
572163
572164
572165
572235
572236
572237
572238
572239
572240
572241
572242
572243
572244
572245
572252
572253
572278
572279
572307
572328
572331
572332
572333
572334
572363
572406
572410
572419
572420
572421
572422
572423
572424
572425
572426
572427
572428
572429
572430
572431
572432
572496
572557
572558
572559
572560
572561
572562
572563
572564
572565
572566
572567
572568
572569
572588
572589
572599
572600
572675
572689
572694
572695
572743
572744
572752
572753
572754
572763
572764
572766
572776
572777
572784
572785
572807
572808
572816
572842
572843
572844
572846
572847
572848
572849
572850
572851
572852
572853
572854
572856
572858
572859
572860
572861
572862
572874
572875
572877
572889
572890
572929
572938
572939
572940
572941
572942
572943
572944
572945
572946
572947
572948
572949
572950
572967
572974
572975
572981
572985
573002
573003
573011
573012
573013
573014
573015
573016
573017
573018
573019
573020
573021
573041
573043
573044
573046
573047
573075
573076
573154
573160
573165
573173
573174
573175
573177
573178
573179
573180
573182
573183
573184
573194
573201
573203
573209
573231
573338
573339
573340
573380
573391
573392
573397
573399
573419
573428
573429
573440
573444
573461
573492
573513
573520
573529
573530
573531
573535
573536
573556
573565
573571
573577
573578
573579
573580
573581
573583
573584
573585
573592
573599
573602
573603
573624
573625
573626
573637
573638
573640
573641
573642
573643
573644
573645
573646
573647
573648
573649
573650
573651
573664
573665
573672
573673
573674
573701
573702
573703
573704
573705
573706
573707
573723
573734
573735
573737
573744
573767
573793
573796
573842
573843
573848
573857
573871
573872
573873
573874
573875
573876
573877
573878
573884
573885
573900
573984
573990
574081
574082
574117
574119
574182
574191
574193
574194
574230
574231
574238
574239
574240
574241
574242
574243
574244
574245
574246
574247
574248
574249
574250
574251
574252
574253
574254
574256
574278
574280
574309
574310
574311
574312
574313
574314
574315
574316
574317
574318
574319
574320
574321
574322
574323
574324
574325
574327
574374
574461
574465
574466
574473
574483
574484
574485
574519
574529
574530
574563
574564
574565
574566
574567
574652
574672
574673
574674
574675
574680
574716
574721
574727
574732
574733
574750
574767
574771
574774
574814
574821
574864
574955
574956
575014
575015
575073
575074
575075
575076
575077
575078
575079
575169
575170
575257
575258
575259
575260
575261
575262
575265
575266
575268
575270
575271
575272
575273
575275
575276
575277
575278
575279
575281
575286
575323
575346
575347
575348
575349
575365
575408
575579
575598
575602
575603
575604
575605
575606
575607
575608
575628
575670
575671
575672
575673
575674
575675
575676
575717
575719
575721
575729
575741
575843
575935
575936
575937
575972
575973
575974
575975
575976
575978
575979
575980
575981
575982
576027
576028
576029
576030
576031
576032
576033
576034
576035
576084
576085
576086
576087
576122
576123
576160
576161
576162
576164
576166
576174
576204
576233
576234
576237
576238
576240
576246
576247
576248
576249
576273
576278
576281
576282
576285
576286
576317
576345
576346
576347
576348
576359
576364
576381
576418
576419
576420
576421
576432
576433
576451
576453
576514
576516
576517
576518
576520
576534
576555
576624
576625
576626
576627
576628
576650
576682
576685
576708
576739
576742
576754
576755
576772
576781
576816
576908
576923
576939
576999
577007
577085
577086
577110
577151
577200
577201
577202
577203
577204
577205
577206
577207
577208
577209
577210
577211
577212
577223
577224
577225
577277
577280
577338
577398
577405
577406
577413
577434
577435
577436
577437
577438
577566
577567
577568
577569
577571
577629
577645
577665
577666
577667
577668
577669
577670
577671
577672
577673
577679
577705
577706
577712
577713
577714
577715
577722
577737
577816
577817
577819
577820
577838
577839
577848
577851
577864
577912
578035
578036
578047
578048
578077
578081
578102
578141
578191
578326
578634
578736
578737
578897
579027
579110
579112
579118
579232
579260
579262
579295
579326
579334
579381
579395
579541
579543
579665
579727
579765
579766
579897
580153
580154
580155
580156
580389
580409
580467
580468
580469
580470
580483
580485
580502
580503
580504
580505
580506
580507
580508
580511
580514
580523
580528
580529
580530
580531
580532
580533
580534
580535
580536
580540
580541
580542
580544
580550
580551
580552
580553
580554
580559
580560
580561
580565
580583
580584
580585
580586
580587
580588
580589
580595
580603
580604
580605
580606
580607
580608
580609
580610
580611
580618
580619
580620
580621
580622
580625
580626
580627
580628
580629
580630
580631
580632
580633
580634
580637
580639
580642
580643
580647
580649
580654
580662
580664
580665
580666
580692
580693
580699
580700
580701
580706
580707
580715
580716
580718
580719
580720
580724
580736
580737
580738
580739
580740
580741
580742
580743
580754
580755
580757
580758
580760
580761
580762
580764
580765
580766
580767
580768
580772
580773
580789
580790
580791
580792
580793
580794
580804
580805
580807
580808
580809
580811
580812
580814
580815
580816
580817
580819
580828
580829
580843
580852
580853
580861
580864
580865
580867
580868
580869
580870
580871
580872
580873
580874
580875
580876
580877
580880
580881
580882
580883
580884
580886
580888
580889
580890
580897
580907
580910
580911
580912
580913
580914
580915
580937
580938
580939
580940
580943
580944
580945
580946
580947
580948
580949
580950
580952
580955
580956
580960
580982
580983
580984
580985
580986
580987
580988
580989
580990
580991
580993
580994
580995
580996
580997
580998
580999
581000
581007
581008
581017
581018
581019
581023
581024
581025
581026
581029
581031
581033
581036
581037
581038
581042
581049
581050
581052
581065
581066
581106
581107
581108
581109
581110
581111
581112
581113
581114
581115
581116
581117
581118
581119
581120
581121
581141
581142
581143
581144
581145
581146
581147
581149
581153
581154
581157
581170
581171
581172
581173
581176
581179
581180
581181
581184
581185
581188
581208
581209
581211
581212
581213
581214
581228
581234
581235
581236
581237
581239
581240
581242
581243
581244
581246
581248
581249
581253
581254
581255
581256
581257
581259
581260
581261
581264
581268
581269
581271
581273
581274
581275
581276
581277
581286
581287
581288
581290
581293
581294
581297
581300
581301
581302
581303
581304
581305
581307
581308
581309
581310
581311
581312
581315
581316
581317
581319
581320
581321
581322
581323
581325
581328
581330
581336
581337
581338
581339
581340
581341
581342
581343
581344
581345
581346
581351
581352
581354
581357
581358
581359
581360
581361
581362
581363
581364
581365
581366
581367
581368
581369
581370
581371
581372
581373
581375
581376
581377
581380
581381
581382
581383
581384
581393
581394
581395
581396
581397
581398
581399
581400
581401
581402
581403
581404
581405
581406
581407
581411
581413
581415
581416
581417
581418
581425
581426
581427
581430
581431
581432
581433
581434
581435
581436
581437
581444
581445
581446
581447
581448
581449
581450
581451
581452
581453
581454
581455
581456
581457
581458
581459
581460
581461
581462
581463
581464
581465
581466
581467
581468
581469
581470
581471
581472
581473
581474
581475
581478
581479
581480
581481
581482
581483
581484
581486
581489
581490
581491
581492
581493
581495
581502
581503
581506
581513
581514
581516
581517
581518
581521
581524
581525
581527
581528
581529
581530
581534
581536
581537
581538
581539
581540
581541
581547
581549
581550
581551
581552
581553
581554
581555
581557
581558
581559
581560
581561
581562
581564
581566
581568
581570
581571
581572
581573
581581
581584
581585
581588
581590
581593
581596
581605
581607
581609
581610
581611
581616
581617
581638
581644
581649
581658
581660
581669
581670
581671
581672
581679
581680
581697
581698
581699
581700
581701
581702
581755
581764
581768
581777
581779
581795
581804
581805
581806
581807
581808
581814
581815
581816
581817
581819
581838
581841
581842
581843
581844
581846
581847
581849
581855
581862
581863
581864
581865
581866
581867
581887
581888
581889
581890
581891
581892
581899
581900
581901
581902
581924
581925
581926
581927
581928
581929
581930
581931
581932
581947
581957
581960
581961
581962
581963
581964
581965
581966
581967
581968
581969
581970
581971
581972
581974
581975
581976
581977
581991
581992
581993
581995
581996
581997
581999
582002
582003
582004
582005
582006
582007
582008
582009
582010
582011
582012
582013
582014
582015
582016
582017
582018
582019
582020
582021
582022
582023
582024
582025
582026
582028
582047
582048
582049
582050
582051
582052
582053
582054
582055
582056
582057
582058
582059
582060
582061
582062
582063
582064
582065
582066
582067
582068
582069
582070
582071
582076
582079
582080
582081
582084
582086
582087
582088
582089
582090
582091
582092
582133
582135
582136
582137
582138
582139
582140
582141
582143
582144
582145
582146
582147
582148
582149
582150
582151
582152
582153
582154
582155
582156
582157
582158
582159
582160
582161
582162
582163
582164
582165
582171
582175
582176
582177
582178
582179
582180
582181
582182
582189
582190
582191
582195
582196
582197
582198
582199
582202
582203
582204
582208
582209
582221
582222
582223
582226
582227
582228
582250
582251
582252
582253
582257
582258
582260
582272
582273
582287
582288
582289
582311
582312
582315
582317
582318
582319
582320
582321
582322
582323
582327
582328
582330
582336
582337
582339
582342
582343
582344
582346
582347
582348
582356
582357
582358
582359
582360
582361
582362
582378
582379
582380
582381
582384
582395
582396
582397
582398
582399
582400
582401
582402
582404
582405
582406
582407
582408
582409
582410
582411
582412
582413
582414
582415
582420
582421
582422
582423
582425
582426
582440
582441
582442
582443
582444
582445
582446
582454
582455
582467
582468
582469
582470
582471
582472
582473
582474
582475
582476
582477
582478
582479
582520
582521
582522
582523
582524
582525
582526
582541
582542
583056
583984
584523
585021
585344
585351
585445
585653
585749
596107
596193
596197
596199
596375
596537
596557
597103
597109
597306
597423
597425
597428
597429
597430
597432
597433
597434
597435
597436
597437
597438
597590
597591
597592
597593
597595
597596
597597
597598
597599
597600
597601
599539
599541
599543
599544
599545
600363
600364
600925
600982
601020
602867
603405
603477
604144
604289
604290
604292
604293
604294
604296
604744
605165
605263
605264
605265
605266
605589
605594
605700
605701
605733
605734
606273
606317
606364
606599
606612
606664
606726
606836
608141
608227
611270
611536
611537
611539
611540
611541
611542
611543
612366
612367
612445
612509
613100
613102
613147
613180
613183
613219
613346
613347
613433
613448
613452
613512
614252
614275
614988
615566
617710
617711
617826
617893
618055
618958
620235
620239
620242
620315
620343
620345
620366
620367
620368
620369
620389
620390
620391
620392
620393
620484
620614
620616
620719
621012
621106
621592
621593
622101
622112
622493
622791
623509
623510
625740
625741
625742
625743
625744
626589
628367
628409
628410
628952
629029
629030
629031
629032
629033
629055
629059
630169
630418
630533
630539
630540
631102
631900
632638
632947
635516
635517
635518
636766
636767
636795
636796
637269
637953
637954
637955
638384
638385
638386
642278
642922
644507
644517
649571
649572
649646
794398
794417
794418
794453
794463
794474
794504
794509
794533
794542
794544
794551
794755
794839
794870
794942
794946
794965
794971
794972
794982
794995
794996
795008
795010
795011
795012
795015
795016
795022
795028
795079
795083
795102
795103
795104
795105
795107
795131
795134
795216
795224
795238
795245
795248
795311
795362
795401
795419
795455
795462
795482
795483
795484
795488
795490
795492
795500
795502
795504
795506
795507
795513
795530
795533
795541
795564
795566
795576
795599
795600
795601
795607
795610
795627
795628
795629
795630
795631
795640
795650
795657
795662
795682
795683
795684
795685
795686
795687
795698
795704
795707
795725
795740
795741
795750
795762
795772
795773
795798
795823
795824
795825
795830
795847
795848
795907
795908
795912
795953
795954
795955
795962
795971
795972
795973
795974
796015
796041
796042
796086
796087
796094
796095
796096
796115
796120
796123
796124
796132
796154
796179
796180
796182
796183
796258
796268
796269
796270
796271
796272
796289
796290
796300
796348
796349
796442
796451
796471
796474
796506
796508
796571
796578
796579
796580
796581
796589
796596
796609
796629
796632
796649
796650
796651
796657
796662
796677
796678
796698
796737
796738
796750
796777
796821
796824
796931
797024
797025
797113
797158
797159
797160
797162
797163
797168
797169
797170
797171
797247
797375
797380
797382
797463
797523
797562
797605
797670
797684
797685
797687
797716
797761
797762
797763
797822
797883
797896
797897
797898
797899
798737
800525
811681
811682
811683
813871
816095
816096
816097
816098
816099
816100
816101
816102
816103
816104
816105
816107
816117
816253
819423
819428
819436
819932
820011
820295
820502
820881
821550
821709
823008
823923
824290
824497
825911
826207
826915
826959
827251
827536
827716
828102
828383
828628
828661
828780
828793
829002
829069
829447
829928
829930
830027
830462
830464
830467
830791
830881
831093
831436
832550
832712
832839
833676
833948
834648
835334
836170
837092
837310
838019
838548
838590
839018
839054
840999
841130
853733
853734
853735
853736
853813
854006
854359
854476
855109
855110
855187
855374
855383
855489
875296
875298
875314
875315
877960
877961
1008650
1058626
1366659
1473244
1473245
1492184
1711441
1890139
2453941
2489040
2489043
2501307
2870692
3132301
3135981
3136535
3137090
3137414
3138141
3138281
3138282
3138775
3138943
3138990
3139225
3139308
3139458
3139716
3139789
3139877
3140658
3140986
3141084
3141274
3141515
3141522
3151886
3151948
3151956
3152074
3152599
3152815
3152862
3153100
3153269
3154594
3154908
3155419
3155424
3155448
3156229
3159040
3160459
3173761
3174635
3175382
3180232
3180234
3180447
3180531
3180821
3181196
3181297
3181336
3181907
3181993
3182028
3182063
3185147
3190681
3190706
3190981
3201338
3201339
3201340
3216263
3216265
3218243
3222482
3223763
3235079
3246354
3247923
3720457
3720688
3720689
3720690
3720691
3720692
3720693
3720694
3720695
3723414
3724325
3724923
3725244
3930680
3954707
3954709
3954711
3955343
3998744
4252974
4253080
4253090
4253551
4254041
4254070
4254078
4254105
4254109
4254110
4254185
4254186
4254187
4254287
4274123
4284311
4284752
4286865
4287249
4289807
4292584
4292585
4298901
4299447
4301593
4305207
4306006
4307261
4309078
4309436
4311742
4313781
4314788
4317376
4320410
4321797
4322668
4326114
4327138
4330617
4330970
4332421
4340355
4343584
4344223
4345365
4345486
4346688
4346752
4347930
4347931
4350809
4350919
4351073
4352789
4353290
4354787
4355508
4356582
4356781
4358197
4358780
4360735
4362641
4365185
4367910
4368561
4370174
4370467
4372916
4374929
4375476
4378521
4383470
4385420
4385428
4386003
4386130
4387972
4388311
4388821
4392594
4393705
4394278
4398931
4399284
4399606
4399853
4405908
4406250
4408948
4409146
4410911
4411787
4415804
4420385
4421866
4422033
4423573
4423667
4424366
4424626
4429553
4430654
4432756
4433852
4436681
4436898
4439210
4440750
4443877
4447536
4449361
4454735
4455289
4460387
4460663
4461909
4463072
4463364
4463374
4467819
4470575
4471597
4472285
4473261
4473317
4473319
4475708
4476778
4484506
4485899
4487639
4487700
4494545
4498418
4499066
4502525
4503062
4503682
4505173
4506634
4507963
4508569
4509938
4510626
4516651
4520102
4520342
4520695
4525664
4528336
4528850
4529262
4532387
4534105
4534498
4536537
4536540
4540471
4540938
4549519
4549801
4553503
4557907
4558120
4558862
4561216
4562047
4563276
4564290
4567594
4569220
4569422
4571505
4573328
4575528
4575746
4577859
4583111
4583624
4585790
4586574
4587101
4587240
4588416
4589799
4589801
4591736
4591816
4593475
4598750
4599150
4600907
4602810
4605515
4611983
4612900
4612901
4615136
4615138
4616562
4616701
4617186
4617633
4618001
4618002
4618756
4619946
4620949
4623178
4629356
4630678
4633004
4633643
4635277
4638985
4639830
4639837
4639891
4639900
4639903
4639954
4639956
4639957
4639962
4639963
4639964
4639969
4639993
4639995
4640002
4640003
4640081
4640082
4640118
4640122
4640284
4640294
4640305
4641179
4641838
4644211
4644923
4646835
4646836
4647186
4648054
4652669
4653043
4657722
4660189
4663969
4664213
4667853
4668113
4668552
4668553
4668967
4669165
4670908
4671604
4671766
4672880
4675040
4675851
4677804
4679858
4680127
4685445
4687721
4687940
4688650
4688699
4689108
4693728
4694947
4695925
4697213
4697226
4697586
4699648
4704848
4713733
4714688
4722920
4723363
4724689
4727102
4729867
4730570
4733950
4734546
4734547
4735702
4737036
4739788
4746028
4747175
4747176
4748129
4748840
4751087
4751511
4752671
4753811
4754644
4755628
4756208
4756836
4758067
4759384
4760582
4761025
4761689
4762437
4764080
4764095
4764951
4765576
4768557
4769272
4771266
4771826
4771827
4776470
4776952
4777830
4777831
4781363
4784432
4784434
4790475
4790479
4791621
4793742
4799814
4802454
4803368
4807179
4810924
4811688
4813851
4814254
4815018
4816591
4818543
4820515
4820517
4820977
4822633
4823679
4828136
4832331
4835091
4835305
4835780
4838827
4839006
4839537
4839538
4843526
4844843
4847814
4849088
4850773
4851321
4851322
4852811
4852863
4853850
4854822
4856334
4856852
4857712
4858035
4862053
4862563
4870582
4875168
4875357
4878251
4882977
4886973
4888058
4890919
4891774
4896877
4898151
4900694
4903007
4903034
4904944
4905513
4905515
4905992
4907219
4908587
4909789
4910774
4912409
4917184
4918526
4918624
4919048
4919290
4919526
4921246
4924071
4924252
4924337
4924396
4927110
4927528
4929544
4931277
4931672
4932756
4932758
4934719
4936091
4937706
4938428
4941463
4941655
4942004
4942005
4942006
4949652
4949931
4951433
4954892
4957760
4958870
4959360
4962535
4962753
4965438
4966312
4969099
4970397
4971243
4972437
4972448
4973038
4974115
4974826
4978864
4979274
4979720
4982841
4983305
4983399
4984458
4984656
4988180
4988676
4991204
4996621
4996677
4997346
4997880
4998607
5000186
5003190
5003388
5004491
5006178
5008310
5008346
5008388
5008947
5014145
5014576
5016750
5017459
5020531
5020898
5036703
5039534
5041358
5041359
5041422
5041571
5043953
5043954
5044432
5046819
5050332
5055252
5057633
5062828
5062854
5062858
5069689
5071139
5072064
5072457
5072458
5072459
5072460
5072461
5073965
5075036
5075058
5075061
5075062
5075628
5077175
5080213
5087078
5093097
5094647
5095911
5099568
5100042
5100910
5101745
5103037
5106347
5122502
5135819
5140302
5141219
5143681
5149004
5151454
5152007
5152256
5156573
5160198
5161575
5161777
5164727
5168569
5171424
5177059
5182748
5184895
5189702
5190470
5191371
5192272
5196620
5196927
5197671
5198536
5198918
5200418
5200794
5204275
5210769
5212911
5230435
5237153
5237809
5241513
5244686
5244916
5248682
5250451
5253123
5254798
5256959
5260186
5260838
5262777
5263518
5264256
5265564
5267588
5269215
5277871
5278929
5280359
5289035
5290035
5292660
5294387
5301762
5307185
5310221
5320738
5330176
5333499
5334481
5341052
5343497
5350242
5351851
5358674
5361719
5363250
5364493
5368178
5368279
5375781
5378894
5386106
5390393
5390420
5390531
5396539
5396593
5397553
5401244
5411633
5412099
5412784
5415054
5421532
5421822
5422842
5424810
5425118
5426187
5426313
5428934
5429537
5429570
5430931
5431233
5439044
5439648
5440163
5440438
5440896
5442842
5446788
5455065
5458185
5459958
5465890
5466196
5467331
5467943
5468752
5476570
5480728
5481148
5481276
5481277
5481885
5488657
5491113
5493569
5499852
5499922
5501615
5501686
5502778
5504195
5506794
5506802
5509922
5511078
5511209
5511416
5511802
5516487
5520269
5521703
5525055
5527271
5540189
5541071
5541547
5547360
5552377
5552859
5557997
5561444
5565055
5566292
5571586
5578259
5587196
5591014
5601295
5603025
5621710
5623842
5623843
5623844
5623845
5623846
5623847
5623848
5623849
5624630
5625774
5627429
5630346
5633789
5633913
5636512
5636842
5650216
5663384
5669754
5669755
5670500
5670707
5674195
5675031
5675768
5676100
5677054
5677057
5677546
5677548
5677622
5678307
5678878
5679087
5679575
5679924
5680428
5682051
5682474
5684772
5684773
5685024
5686154
5686278
5686959
5687276
5687283
5687285
5687511
5688721
5691595
5693664
5694536
5694537
5695310
5695955
5695957
5696498
5701315
5701620
5702074
5702075
5702527
5704575
5704576
5707024
5707025
5707908
5708847
5713900
5714592
5715556
5716929
5718011
5718206
5718592
5719630
5720479
5720482
5720551
5720813
5721255
5721256
5721614
5724386
5724530
5725033
5725168
5725865
5726517
5727147
5727665
5728813
5730453
5731449
5732690
5737800
5737892
5738135
5738159
5738160
5738161
5739689
5740702
5748676
5751941
5755746
5757114
5757231
5757999
5758205
5758632
5759932
5762870
5763307
5763460
5763484
5763918
5765411
5767339
5769302
5769303
5769830
5769873
5769891
5770090
5770111
5771613
5774365
5774928
5774982
5775122
5775309
5776695
5777326
5777809
5777839
5779745
5779747
5780323
5780344
5780497
5783111
5783365
5784799
5784800
5784889
5785747
5785749
5786718
5788041
5790565
5790567
5790572
5791888
5792406
5792658
5792660
5792662
5794653
5795046
5795668
5795709
5797392
5797393
5797868
5800192
5800195
5800196
5800262
5801935
5802513
5803234
5803426
5804520
5807500
5808498
5809473
5809475
5809761
5810556
5810993
5811627
5812755
5813248
5813255
5814379
5814382
5815470
5815471
5815472
5817724
5818144
5818146
5818147
5818182
5818183
5818909
5820636
5820722
5822597
5823322
5823984
5823985
5823986
5823987
5824084
5824085
5825206
5825332
5826160
5826214
5826337
5826929
5827081
5827086
5827390
5827839
5828136
5832769
5833187
5834142
5834143
5834499
5834503
5834737
5834738
5835351
5837109
5838228
5839977
5840042
5840716
5841549
5841588
5842462
5843787
5844023
5844025
5846427
5846744
5851268
5851270
5852853
5852958
5853637
5853916
5853918
5853919
5854392
5855502
5857817
5858820
5859429
5859819
5860247
5862587
5862777
5864303
5864742
5866289
5866564
5867143
5867257
5867344
5870044
5871345
5871347
5874007
5874570
5877040
5878182
5878510
5879143
5879827
5883796
5884055
5887056
5887239
5891748
5891769
5892465
5892468
5893266
5893279
5893331
5893333
5894485
5895850
5895890
5896539
5897214
5897668
5897669
5897670
5897774
5900421
5901356
5901953
5902837
5902840
5903875
5905099
5905833
5906555
5907188
5907372
5907375
5907694
5909397
5909403
5909404
5909405
5909406
5909407
5910245
5910442
5911979
5913016
5913997
5915588
5915915
5915919
5916031
5916032
5916033
5916034
5916388
5918918
5918920
5918921
5918922
5920547
5923202
5923292
5923820
5923958
5924515
5924576
5924578
5924753
5924838
5924983
5926223
5928213
5929406
5929407
5929752
5929801
5930937
5936533
5938774
5939432
5940008
5940297
5940299
5940686
5942727
5945598
5946675
5947376
5948890
5952796
5965742
5966278
5966722
5972074
5972213
5973715
5976648
5978572
5978577
5980022
5983146
5983995
5992018
5992286
5993315
5993812
5993813
5994175
5995911
5996219
6001409
6001923
6002637
6002698
6002911
6003801
6008900
6012255
6012898
6013057
6013345
6013575
6016236
6016237
6017887
6022385
6023010
6023099
6023100
6023101
6023266
6023901
6025941
6027010
6028480
6028793
6029587
6030034
6038063
6038322
6039776
6044307
6047004
6049473
6051174
6052647
6052650
6057696
6061473
6064717
6066819
6070843
6072477
6076469
6082434
6082659
6082770
6092487
6094165
6100188
6103523
6106103
6111342
6112015
6113265
6113827
6113828
6114937
6116221
6117976
6123730
6124378
6125386
6130824
6130828
6131070
6137426
6142135
6143626
6145108
6146447
6146704
6148182
6149465
6149466
6149467
6149468
6149469
6149470
6149471
6149473
6149474
6150477
6150975
6151440
6154870
6156447
6157907
6162422
6163157
6163384
6165488
6165617
6165676
6165981
6166482
6166483
6167628
6169688
6170041
6170154
6170589
6170883
6171104
6171274
6172385
6172691
6174028
6174560
6175104
6175127
6175312
6176495
6176583
6177217
6177218
6180003
6184202
6187325
6187376
6189229
6191232
6194618
6194710
6198676
6199292
6200397
6200505
6205688
6207699
6209351
6209550
6209552
6209783
6209785
6209787
6210592
6212811
6213709
6213711
6215087
6216747
6218473
6218483
6219690
6219692
6220317
6220646
6225851
6225855
6226042
6226262
6227529
6227581
6228920
6229183
6234819
6235141
6236172
6236434
6237217
6242259
6244202
6246960
6246964
6247573
6248353
6248816
6250027
6251013
6252180
6253675
6255390
6256043
6257306
6257475
6257938
6258816
6259813
6260470
6260709
6262375
6270567
6271602
6272820
6273130
6273824
6276157
6276159
6276161
6276239
6278587
6279126
6280057
6286074
6286690
6288668
6288945
6289019
6289783
6290640
6291774
6292664
6294693
6298003
6300368
6304226
6308777
6309084
6309655
6310895
6310896
6311689
6311721
6314871
6316658
6316666
6318305
6320250
6321591
6321801
6321927
6322093
6323225
6323552
6323570
6323976
6324833
6326331
6328223
6328235
6328769
6330210
6330889
6331431
6331859
6336119
6336237
6336238
6336256
6339449
6340504
6340516
6340517
6340604
6340814
6342654
6342765
6345259
6354106
6354107
6354612
6355228
6355512
6355862
6356379
6356474
6356477
6358050
6359401
6361555
6361804
6362170
6364097
6364100
6364519
6366643
6366870
6366977
6368575
6369659
6369660
6369780
6370735
6371119
6372191
6373241
6374313
6375261
6378954
6382923
6382928
6382962
6382969
6382980
6382988
6382989
6382992
6382998
6383005
6385230
6386015
6389215
6389589
6389721
6394148
6399323
6401328
6402425
6402427
6404215
6407806
6408127
6410824
6412732
6413893
6414338
6417592
6417946
6418266
6418357
6418550
6422998
6423684
6427206
6428317
6429289
6432241
6432254
6435024
6435872
6435984
6436186
6436270
6436349
6437856
6439502
6441117
6441211
6442627
6442699
6442700
6443228
6443275
6444433
6444675
6445070
6445441
6445445
6445450
6445730
6446232
6447023
6448356
6450235
6450708
6450874
6450876
6451778
6451781
6453111
6453810
6454983
6454987
6455560
6455561
6455563
6455935
6456153
6456159
6462121
6462223
6462511
6462586
6466083
6466084
6469064
6469490
6470727
6473391
6473872
6475050
6476505
6476768
6483861
6484569
6484654
6484942
6485496
6486564
6487547
6487824
6487866
6492565
6494726
6494728
6498773
6498777
6498870
6499653
6500510
6501806
6501808
6502279
6502517
6502837
6502850
6503761
6504181
6506444
6507291
6507970
6513904
6514350
6515705
6517300
6519494
6521001
6521807
6521808
6523617
6525405
6525408
6526696
6527671
6528289
6529807
6530753
6531554
6531748
6531752
6531856
6533168
6538001
6539167
6540067
6541052
6542841
6543511
6543513
6543514
6545599
6547431
6549027
6549031
6549410
6549637
6549709
6551035
6552839
6553688
6555073
6555079
6555583
6558082
6560601
6561242
6561369
6562042
6566713
6569381
6572271
6574880
6578300
6579617
6581009
6582599
6584627
6589564
6590477
6590486
6592443
6592447
6592448
6596315
6597470
6598380
6599899
6603540
6606110
6608479
6608480
6608888
6609359
6612795
6621786
6642208
6645781
6646077
6646080
6646082
6646403
6646842
6647100
6647977
6649439
6649574
6649578
6649632
6649843
6651251
6651252
6651473
6652486
6655211
6656730
6658922
6661088
6661777
6662297
6664796
6664840
6664869
6665613
6666035
6666820
6668103
6668604
6669614
6670285
6670653
6670961
6671013
6673661
6676454
6677648
6678031
6678159
6679312
6679565
6681778
6682450
6682754
6682989
6683859
6687743
6688966
6689076
6689401
6690103
6690108
6690437
6690933
6692327
6692328
6694273
6694446
6696240
6698536
6699792
6700494
6702087
6703769
6703770
6703771
6704239
6705261
6706001
6707415
6707806
6708049
6708959
6711626
6712217
6713146
6714201
6714206
6716104
6718475
6720488
6721087
6723289
6726437
6728225
6731726
6732312
6732436
6733338
6733581
6734164
6734464
6734826
6735336
6737946
6738546
6742037
6742229
6743632
6744662
6744688
6749947
6750905
6755269
6755795
6759259
6760289
6760305
6760968
6761262
6761321
6763237
6763238
6763271
6763599
6765128
6765622
6766191
6768191
6768193
6768195
6768196
6771576
6771928
6771930
6772204
6772855
6773160
6774279
6774668
6775740
6776174
6776710
6776911
6777128
6777129
6778491
6779970
6780173
6781493
6781689
6784900
6785194
6786362
6786716
6789888
6796213
6796394
6801221
6801812
6801817
6802506
6804593
6806337
6807925
6807934
6808123
6810335
6817195
6817799
6818475
6819843
6820220
6820865
6823462
6823793
6824904
6830299
6832197
6832198
6832686
6832689
6832690
6833118
6833124
6834807
6834813
6835139
6836838
6837570
6837720
6840641
6843065
6843750
6843754
6843757
6843880
6844226
6845832
6846003
6846005
6846186
6850807
6850949
6852366
6853598
6854131
6854453
6855367
6856108
6859134
6859753
6860122
6860188
6860191
6860292
6861159
6862202
6864235
6866095
6867964
6867965
6867968
6867974
6867977
6867978
6867981
6867983
6867985
6867988
6868402
6869084
6869369
6869714
6870163
6871560
6873208
6873209
6874750
6876151
6876280
6876283
6876286
6876659
6877364
6877366
6877976
6878023
6881663
6881721
6883333
6883334
6885504
6887964
6887968
6888317
6889586
6889847
6891986
6894226
6894633
6899655
6902470
6905318
6905344
6906009
6906549
6906551
6907295
6908102
6908103
6908868
6910237
6910773
6913510
6915697
6915754
6917253
6921812
6922399
6924618
6924681
6925770
6925773
6927541
6950784
6950960
6950962
6951237
6953298
6962455
7014670
7030080
7055670
7090101
7105683
7105684
7105685
7105686
7105687
7105688
7135163
7135169
7135170
7135171
7135172
7135173
7135174
7135176
7136662
7136670
7136672
7136676
7136820
7136823
7136851
7136859
7136870
7136878
7136886
7136890
7136897
7136898
7136900
7136901
7136905
7136906
7136907
7136908
7136909
7136967
7136969
7136980
7136985
7137015
7137021
7137023
7137024
7137026
7137028
7137029
7137030
7137031
7137680
7137682
7137692
7137695
7137696
7137704
7137710
7137715
7137716
7137717
7137718
7137730
7137751
7137760
7137762
7137763
7137764
7137765
7137784
7137787
7137788
7137809
7137810
7137811
7137813
7137814
7137816
7137845
7137854
7137855
7137859
7137860
7137861
7137873
7137875
7137881
7137883
7137887
7137888
7137898
7137910
7137919
7137924
7137934
7137935
7137936
7137937
7137938
7137943
7137945
7137961
7137981
7137985
7137987
7138331
7138332
7138334
7138336
7138338
7138339
7138358
7138363
7138367
7138368
7138377
7138384
7138394
7138400
7138401
7138402
7138404
7138406
7138407
7138408
7138409
7138434
7138439
7138440
7138466
7138467
7138476
7138477
7138498
7138499
7138506
7138507
7138518
7138519
7138532
7145735
7145905
7147176
7148779
7148781
7148782
7148783
7148785
7148787
7213865
7216003
7224691
7271483
7271484
7271485
7271486
7271487
7271488
7271489
7271492
7271496
7271501
7271532
7271534
7271537
7271547
7271578
7271579
7271580
7271581
7271582
7271585
7271588
7271592
7271598
7271623
7271639
7271648
7271649
7271650
7271653
7271654
7271663
7271669
7271675
7271678
7271680
7271681
7271686
7271688
7271689
7271691
7271692
7271696
7271697
7272073
7272076
7272079
7272080
7295469
7300487
7300584
7300585
7300721
7300786
7300851
7300852
7300955
7300990
7301119
7301120
7301215
7301259
7346198
7351440
7356740
7357360
7362032
7369985
7371331
7371401
7377396
7377433
7378888
7382690
7388063
7389447
7389448
7389461
7389463
7389657
7391355
7391483
7393918
7395661
7397306
7398962
7399559
7408630
7414125
7415793
7419826
7419934
7421849
7424108
7428396
7434187
7435736
7438966
7441760
7442016
7442100
7442798
7444306
7444967
7446896
7448343
7449344
7450032
7450928
7450929
7450972
7451500
7451501
7453314
7455258
7455334
7457373
7458723
7460965
7463472
7463679
7464232
7464236
7465197
7465199
7465202
7466550
7466824
7467047
7467049
7467286
7467655
7467656
7468936
7468938
7469150
7469423
7469604
7470082
7470083
7470435
7471968
7471969
7473567
7474811
7474936
7476236
7477354
7478022
7478159
7478160
7478161
7478162
7478164
7478165
7478167
7478168
7478169
7478172
7481657
7482135
7482335
7483084
7483942
7484848
7485473
7488932
7489145
7490205
7490467
7493144
7496216
7499352
7502202
7502209
7502368
7503804
7504755
7509481
7513163
7519726
7519966
7520967
7523003
7525083
7526303
7528235
7530378
7532146
7532562
7532564
7533002
7537529
7541887
7541910
7541913
7541914
7541915
7541920
7545789
7547832
7550209
7550947
7553750
7561610
7567825
7570324
7570965
7571391
7571493
7573712
7576653
7581822
7582375
7582691
7583007
7583516
7584611
7586405
7591629
7592662
7592921
7592927
7592928
7592949
7592957
7593965
7595317
7595789
7597003
7597004
7597434
7598958
7599324
7600492
7600797
7601881
7604074
7604281
7604886
7606072
7607058
7608453
7610084
7611166
7611410
7611897
7612036
7612741
7613283
7616833
7618263
7619010
7621436
7621438
7622265
7624160
7624673
7626065
7630845
7631339
7636953
7636954
7637408
7637454
7637479
7637493
7637495
7637496
7637497
7637509
7637577
7637579
7637590
7637596
7637615
7637630
7637632
7637633
7637634
7637643
7637651
7637654
7637655
7637657
7637658
7637659
7637661
7637663
7637664
7637667
7637673
7637674
7637686
7637687
7637688
7637693
7637694
7637701
7637711
7637723
7637724
7637728
7637729
7637735
7637736
7637739
7637745
7637749
7637750
7637765
7637775
7637776
7637781
7637782
7637787
7637793
7637794
7637807
7637812
7637818
7637819
7637820
7637821
7637822
7637824
7637825
7637829
7637834
7637838
7637843
7637844
7637853
7637873
7637909
7637911
7637913
7637920
7637921
7637925
7637935
7637937
7637938
7637941
7637942
7637954
7637958
7637972
7637974
7637975
7637978
7637979
7638021
7638026
7638029
7638030
7638031
7638032
7638033
7638036
7638048
7638056
7638059
7638062
7638063
7638064
7638065
7638087
7638089
7638090
7638093
7638108
7638130
7638150
7638163
7638170
7638179
7638180
7638181
7638198
7638208
7638209
7638219
7638223
7638228
7638230
7638250
7638254
7638257
7638260
7638265
7638266
7638267
7638302
7638303
7638330
7638331
7638342
7638346
7638349
7638350
7638352
7638359
7638360
7638361
7638368
7638369
7638371
7638381
7638382
7638383
7638384
7638385
7638389
7638390
7638391
7638431
7638444
7638446
7638482
7638488
7638498
7638505
7638511
7638519
7638537
7638555
7638563
7638576
7638581
7638583
7638588
7638605
7638623
7638635
7638638
7638639
7638664
7638665
7638666
7638687
7638688
7638726
7638735
7638736
7638737
7638749
7638750
7638751
7638753
7638755
7638758
7638771
7638773
7638774
7638779
7638818
7638825
7638829
7638830
7638831
7638832
7638833
7638835
7638845
7638846
7638854
7638864
7638865
7638872
7638908
7638919
7638920
7638921
7638940
7638943
7638966
7638967
7638982
7638983
7638984
7638989
7639001
7639003
7639012
7639036
7639042
7639043
7639054
7639057
7639058
7639059
7639060
7639064
7639078
7639092
7639097
7639098
7639115
7639118
7639121
7639122
7639127
7639135
7639145
7639164
7639174
7639184
7639188
7639189
7639190
7639193
7639194
7639195
7639200
7639210
7639211
7639212
7639254
7639271
7639272
7639299
7639302
7639304
7639310
7639330
7639345
7639351
7639397
7639418
7639423
7639424
7639425
7639430
7639431
7639440
7639441
7639455
7639458
7639460
7639463
7639464
7639475
7639506
7639507
7639508
7639509
7639531
7639553
7639555
7639556
7639560
7639561
7639567
7639568
7639635
7639637
7639666
7639667
7639674
7639676
7639679
7639680
7639690
7639735
7639775
7639779
7639780
7639781
7639811
7639820
7639821
7639822
7639826
7639841
7639844
7639845
7639868
7639889
7639900
7639919
7639922
7639935
7639943
7639944
7639945
7639946
7639947
7639977
7639978
7639979
7640185
7640413
7640476
7640493
7640655
7640726
7640760
7640761
7640762
7640874
7640948
7640949
7640950
7641578
7641854
7641884
7642171
7642176
7642177
7642178
7642199
7642222
7642223
7642224
7642236
7642244
7642257
7642261
7642262
7642263
7642280
7642300
7642311
7642315
7642325
7642332
7642357
7642358
7642375
7642382
7642410
7642442
7642452
7642459
7642467
7642470
7642471
7642485
7642487
7642488
7642514
7642523
7642543
7642544
7642548
7642549
7642554
7642555
7642572
7642593
7642607
7642615
7642626
7642631
7642638
7642639
7642655
7642661
7642665
7642671
7642672
7642673
7642674
7642675
7642676
7642682
7642683
7642685
7642689
7642690
7642701
7642702
7642703
7642717
7642718
7642719
7642722
7642723
7642726
7642732
7642742
7642756
7642763
7642776
7642780
7642786
7642801
7642805
7642832
7642836
7642846
7642856
7642866
7642867
7642868
7642878
7642879
7642881
7642895
7642913
7642914
7642915
7642917
7642918
7642919
7642924
7642925
7642931
7642935
7642936
7642942
7642943
7642947
7642949
7642950
7642957
7642959
7642962
7642963
7642964
7642965
7642966
7642967
7642968
7642969
7642982
7642983
7642987
7642996
7643002
7643007
7643015
7643022
7643034
7643036
7643051
7643066
7643078
7643086
7643091
7643101
7643102
7643105
7643106
7643107
7643114
7643115
7643119
7643126
7643131
7643142
7643143
7643159
7643163
7643167
7643172
7643174
7643184
7643193
7643195
7643202
7643203
7643207
7643218
7643219
7643224
7643226
7643227
7643228
7643233
7643246
7643249
7643250
7643253
7643256
7643262
7643263
7643268
7643283
7643284
7643287
7643297
7643309
7643310
7643319
7643326
7643327
7643337
7643346
7643347
7643355
7643356
7643357
7643369
7643370
7643371
7643373
7643376
7643446
7643447
7643448
7644165
7646439
7646440
7646484
7646485
7646486
7646487
7646721
7646921
7647254
7647412
7647704
7647955
7647998
7647999
7648000
7648288
7649406
7649965
7650001
7650465
7654058
7654261
7656979
7662516
7665506
7666534
7666535
7667492
7671490
7673304
7674310
7676546
7676620
7676821
7682371
7687768
7691178
7692499
7694772
7694933
7695016
7696488
7699963
7699992
7701197
7701540
7701621
7704306
7705432
7705839
7705840
7708923
7709245
7720602
7722843
7725339
7726292
7728225
7728774
7738797
7739098
7739103
7740588
7740589
7740590
7740591
7740592
7740594
7740595
7740684
7741404
7741406
7741439
7745580
7745698
7746113
7748275
7749261
7749263
7750086
7751309
7751310
7751311
7751312
7751317
7751323
7751325
7751326
7751384
7751385
7751386
7751387
7751651
7752045
7754072
7755181
7755510
7755631
7756281
7756282
7756798
7757044
7757045
7758651
7759233
7759401
7760617
7763121
7763647
7764907
7766077
7766443
7767417
7772151
7772152
7772153
7772155
7772157
7772158
7772443
7772949
7773170
7773553
7773759
7774625
7776028
7776029
7776663
7777203
7777204
7777206
7777207
7777208
7777221
7777619
7778854
7779617
7779618
7779660
7779969
7780409
7781794
7782099
7784397
7785272
7785275
7785282
7785303
7785308
7785309
7785310
7785313
7785316
7785319
7785321
7785324
7785326
7785328
7785329
7785330
7785333
7785334
7785337
7785338
7785340
7785347
7785348
7785350
7785351
7785352
7785362
7785363
7785367
7785368
7785369
7785389
7785394
7785396
7785400
7785410
7785418
7785421
7785424
7785425
7785428
7785430
7785438
7785441
7785443
7785448
7785449
7785450
7785451
7785459
7785462
7785463
7785469
7785470
7785473
7785475
7785478
7785479
7785485
7785489
7785490
7785494
7785496
7785497
7785504
7785507
7785509
7785511
7785516
7785522
7785523
7785524
7785529
7785531
7785532
7785541
7785542
7785544
7785547
7785551
7785570
7785571
7785572
7785574
7785575
7785576
7785577
7785580
7785582
7785583
7785584
7785586
7785591
7785593
7785596
7785602
7785606
7785608
7785611
7785613
7785614
7785622
7785624
7785628
7785639
7785640
7785642
7785646
7785656
7785658
7785659
7785661
7785664
7785680
7785681
7785682
7785683
7785688
7785690
7785691
7785692
7785693
7785694
7785703
7785710
7785712
7785713
7785715
7785726
7785734
7785749
7785750
7785773
7785774
7785775
7785781
7785784
7785788
7785789
7785790
7785791
7785793
7785798
7785800
7785811
7785814
7785817
7785818
7785819
7785820
7785821
7785822
7785826
7785827
7785829
7785831
7785833
7785834
7785835
7785861
7785862
7785863
7785864
7785866
7785867
7785868
7785870
7785874
7785877
7785878
7785879
7785880
7785881
7785889
7785890
7785893
7785894
7785895
7785896
7785897
7785898
7785899
7785900
7785905
7785906
7785920
7785925
7785931
7785946
7785948
7785953
7785957
7785959
7785974
7785975
7785978
7785979
7785988
7785993
7785996
7786001
7786008
7786012
7786023
7786024
7786026
7786027
7786028
7786031
7786032
7786033
7786034
7786043
7786046
7786047
7786051
7786053
7786056
7786058
7786060
7786062
7786063
7786066
7786068
7786071
7786073
7786081
7786086
7786087
7786090
7786091
7786107
7786122
7786123
7786124
7786138
7786140
7786143
7786145
7786146
7786147
7786148
7786149
7786159
7786160
7786161
7786162
7786167
7786168
7786169
7786170
7786184
7786185
7786186
7786191
7786203
7786207
7786211
7786212
7786213
7786218
7786219
7786231
7786239
7786240
7786241
7786246
7786247
7786251
7786254
7786256
7786257
7786259
7786261
7786262
7786264
7786266
7786267
7786285
7786291
7786294
7786296
7786306
7786316
7786331
7786333
7786335
7786340
7786341
7786342
7786343
7786344
7786350
7786351
7786365
7786366
7786367
7786371
7786375
7786376
7786377
7786382
7786388
7786398
7786404
7786405
7786406
7786407
7786410
7786412
7786417
7786440
7786441
7786442
7786443
7786444
7786445
7786455
7786458
7786460
7786461
7786477
7786482
7786483
7786484
7786485
7786488
7786502
7786504
7786519
7786521
7786523
7786535
7786540
7786579
7786588
7786591
7786592
7786593
7786604
7786605
7786608
7786615
7786622
7786630
7786639
7786645
7786661
7786672
7786673
7786681
7786682
7786696
7786697
7786698
7786699
7786700
7786713
7786714
7786715
7786716
7786717
7786718
7786723
7786733
7786735
7786736
7786737
7786739
7786741
7786743
7786744
7786746
7786749
7786754
7786756
7786758
7786759
7786760
7786761
7786763
7786765
7786775
7786777
7786791
7786792
7786793
7786803
7786806
7786808
7786809
7786810
7786811
7786815
7786816
7786819
7786821
7786822
7786830
7786831
7786832
7786834
7786838
7786839
7786840
7786841
7786854
7786860
7786865
7786867
7786875
7786876
7786877
7786878
7786879
7786887
7786888
7786909
7786910
7786911
7786915
7786922
7786923
7786929
7786941
7786942
7786952
7786956
7786957
7786958
7786959
7786960
7786961
7786963
7786964
7786965
7786968
7786969
7786971
7786976
7786977
7786986
7786989
7786993
7786994
7786995
7787002
7787004
7787005
7787006
7787007
7787008
7787009
7787011
7787012
7787013
7787014
7787016
7787018
7787019
7787020
7787021
7787023
7787028
7787029
7787030
7787031
7787032
7787033
7787034
7787035
7787036
7787037
7787038
7787039
7787045
7787052
7787054
7787055
7787056
7787057
7787063
7787064
7787076
7787077
7787078
7787080
7787088
7787097
7787104
7787109
7787111
7787112
7787119
7787137
7787155
7787156
7787159
7787165
7787166
7787167
7787174
7787176
7787177
7787184
7787185
7787186
7787187
7787188
7787189
7787191
7787192
7787193
7787194
7787195
7787196
7787197
7787198
7787199
7787200
7787206
7787207
7787208
7787213
7787218
7787219
7787220
7787222
7787224
7787225
7787229
7787234
7787239
7787243
7787244
7787245
7787246
7787247
7787249
7787250
7787262
7787267
7787268
7787269
7787270
7787271
7787277
7787278
7787281
7787282
7787283
7787285
7787286
7787292
7787307
7787314
7787317
7787320
7787321
7787322
7787323
7787328
7787329
7787336
7787338
7787339
7787340
7787341
7787342
7787343
7787354
7787357
7787358
7787359
7787360
7787365
7787366
7787367
7787380
7787381
7787393
7787406
7787408
7787413
7787415
7787416
7787417
7787424
7787437
7787443
7787446
7787466
7787471
7787476
7787656
7787657
7787658
7787659
7787660
7787669
7787673
7788094
7788264
7788265
7788266
7788274
7788275
7788585
7788587
7788588
7788590
7788610
7788611
7788612
7788614
7788615
7788616
7789684
7790143
7790144
7790149
7790150
7790155
7790160
7790161
7790164
7790383
7790386
7790657
7790658
7790662
7790663
7790664
7790953
7790954
7790955
7790956
7790957
7790958
7790959
7790960
7790961
7790962
7791298
7791321
7791323
7791324
7791325
7791326
7791543
7791544
7791545
7791546
7791547
7791553
7791557
7791752
7791753
7791765
7792044
7792045
7792046
7792047
7792048
7792049
7792050
7792051
7792334
7792337
7792338
7792339
7792340
7792341
7792342
7792344
7792346
7792350
7792356
7792357
7792363
7792364
7792686
7792687
7792688
7792689
7792690
7792691
7792692
7792693
7792698
7792704
7792705
7793146
7793147
7793148
7793149
7793150
7793486
7793493
7793494
7793495
7793496
7793498
7793499
7794175
7794259
7794269
7794272
7794276
7794277
7794551
7794806
7794807
7794862
7794866
7794881
7795405
7795406
7795414
7795915
7795917
7795919
7795924
7795929
7795932
7796229
7796230
7796409
7796420
7796702
7796830
7796834
7796835
7796837
7796838
7796840
7796985
7796987
7796990
7797542
7797545
7797546
7797562
7797563
7797564
7797716
7797718
7797719
7797729
7797731
7797967
7797977
7797982
7797984
7799149
7800110
7800290
7801162
7801164
7801856
7801915
7801918
7801923
7801925
7801929
7802012
7802032
7802036
7802037
7802038
7802039
7802043
7802052
7802073
7802078
7802079
7802098
7802099
7802100
7802102
7802103
7802109
7802115
7802117
7802125
7802126
7802127
7802129
7802132
7802135
7802136
7802137
7802140
7802144
7802146
7802147
7802148
7802149
7802150
7802153
7802154
7802157
7802160
7802161
7802162
7802163
7802164
7802165
7802166
7802167
7802168
7802174
7802178
7802179
7802190
7802191
7802202
7802221
7802222
7802225
7802232
7802239
7802241
7802243
7802246
7802248
7802251
7802252
7802255
7802256
7802258
7802269
7802272
7802273
7802277
7802281
7802292
7802295
7802302
7802303
7802304
7802307
7802308
7802309
7802310
7802311
7802312
7802314
7802321
7802323
7802331
7802335
7802342
7802347
7802350
7802359
7802361
7802382
7802383
7802387
7802389
7802390
7802397
7802398
7802399
7802400
7802401
7802402
7802403
7802404
7802405
7802406
7802407
7802408
7802409
7802410
7802411
7802413
7802414
7802415
7802430
7802431
7802434
7802436
7802438
7802460
7802461
7802467
7802483
7802484
7802491
7802507
7802511
7802518
7802519
7802520
7802521
7802522
7802523
7802524
7802525
7802533
7802535
7802557
7802558
7802559
7802570
7802589
7802599
7802603
7802608
7802609
7802611
7802612
7802613
7802614
7802615
7802616
7802619
7802623
7802624
7802625
7802626
7802627
7802631
7802632
7802634
7802640
7802642
7802650
7802651
7802671
7802690
7802691
7802695
7802696
7802697
7802702
7802703
7802712
7802713
7802714
7802716
7802725
7802734
7802735
7802737
7802741
7802743
7802746
7802756
7802759
7802770
7802788
7802789
7802790
7802799
7802801
7802802
7802805
7802806
7802808
7802809
7802812
7802813
7802814
7802815
7802816
7802817
7802818
7802820
7802821
7802825
7802826
7802827
7802828
7802839
7802841
7802842
7802844
7802845
7802846
7802847
7802848
7802849
7802852
7802853
7802857
7802865
7802867
7802875
7802878
7802884
7802885
7802886
7802887
7802890
7802891
7802892
7802893
7802894
7802895
7802896
7802897
7802898
7802899
7802900
7802901
7802903
7802904
7802906
7802914
7802915
7802916
7802921
7802927
7802935
7802939
7802940
7802946
7802947
7802948
7802952
7802953
7802964
7802968
7802973
7802974
7802984
7802985
7802986
7802987
7802988
7802989
7802993
7802994
7802996
7803000
7803001
7803002
7803003
7803004
7803010
7803015
7803016
7803019
7803034
7803049
7803050
7803051
7803052
7803053
7803054
7803055
7803058
7803061
7803062
7803064
7803065
7803066
7803070
7803071
7803072
7803073
7803074
7803075
7803076
7803079
7803080
7803081
7803082
7803083
7803084
7803085
7803098
7803103
7803106
7803126
7803127
7803128
7803129
7803131
7803132
7803133
7803140
7803144
7803150
7803151
7803153
7803154
7803165
7803168
7803170
7803172
7803173
7803174
7803176
7803177
7803179
7803183
7803184
7803211
7803217
7803227
7803232
7803233
7803241
7803242
7803243
7803244
7803245
7803246
7803285
7803294
7803295
7803298
7803300
7803304
7803425
7803427
7803428
7803429
7803430
7803583
7803586
7803588
7803589
7803699
7803700
7803701
7803702
7803704
7803705
7803707
7803709
7803711
7804062
7804070
7804073
7804074
7804075
7804339
7804340
7804403
7804407
7804414
7804415
7804416
7804417
7804418
7804479
7804480
7804484
7804486
7804487
7804558
7804559
7804566
7804567
7804808
7804882
7804885
7804892
7805112
7805113
7805118
7805125
7805546
7807203
7807206
7807210
7807223
7807226
7807229
7807230
7807231
7807232
7807243
7807244
7807246
7807248
7807250
7807253
7807269
7807270
7807271
7807282
7807297
7807298
7807299
7807303
7807304
7807305
7807306
7807310
7807317
7807319
7807322
7807327
7807328
7807349
7807350
7807352
7807353
7807359
7807361
7807363
7807364
7807378
7807380
7807385
7807389
7807392
7807393
7807395
7807397
7807398
7807400
7807405
7807407
7807408
7807409
7807410
7807422
7807446
7807460
7807462
7807463
7807464
7807465
7807467
7807471
7807472
7807473
7807479
7807481
7807482
7807485
7807487
7807488
7807489
7807490
7807491
7807492
7807494
7807495
7807496
7807497
7807499
7807500
7807501
7807502
7807503
7807504
7807505
7807506
7807507
7807508
7807509
7807511
7807512
7807520
7807521
7807525
7807537
7807541
7807544
7807548
7807552
7807563
7807564
7807572
7807576
7807578
7807579
7807588
7807589
7807598
7807609
7807612
7807613
7807625
7807627
7807633
7807642
7807643
7807644
7807645
7807646
7807647
7807655
7807657
7807658
7807659
7807661
7807663
7807681
7807688
7807694
7807695
7807697
7807701
7807702
7807722
7807729
7807732
7807737
7807740
7807743
7807753
7807756
7807757
7807758
7807789
7807793
7807795
7807798
7807799
7807800
7807805
7807806
7807807
7807815
7807817
7807823
7807824
7807825
7807831
7807852
7807856
7807864
7807872
7807876
7807878
7807887
7807888
7807889
7807893
7807900
7807901
7807902
7807903
7807912
7807913
7807914
7807915
7807916
7807917
7807918
7807937
7807945
7807951
7807957
7807966
7807967
7807968
7807988
7807991
7807993
7808002
7808012
7808016
7808019
7808020
7808021
7808022
7808029
7808032
7808033
7808034
7808035
7808037
7808038
7808039
7808040
7808044
7808047
7808054
7808056
7808059
7808060
7808061
7808062
7808063
7808064
7808065
7808066
7808083
7808089
7808091
7808092
7808093
7808094
7808095
7808096
7808097
7808098
7808099
7808100
7808101
7808102
7808105
7808106
7808107
7808108
7808109
7808110
7808113
7808117
7808118
7808119
7808120
7808121
7808122
7808125
7808127
7808138
7808139
7808140
7808141
7808142
7808144
7808145
7808149
7808150
7808155
7808156
7808162
7808164
7808165
7808166
7808167
7808168
7808169
7808170
7808171
7808177
7808178
7808180
7808195
7808197
7808198
7808199
7808202
7808205
7808206
7808209
7808220
7808222
7808226
7808227
7808230
7808231
7808238
7808239
7808240
7808241
7808242
7808243
7808250
7808260
7808261
7808263
7808264
7808268
7808284
7808291
7808299
7808305
7808306
7808307
7808308
7808309
7808310
7808321
7808331
7808332
7808333
7808336
7808341
7808345
7808346
7808351
7808352
7808362
7808370
7808375
7808376
7808386
7808389
7808390
7808396
7808397
7808403
7808404
7808406
7808407
7808408
7808409
7808418
7808419
7808420
7808422
7808423
7808427
7808446
7808453
7808454
7808456
7808457
7808458
7808478
7808479
7808482
7808484
7808485
7808486
7808487
7808488
7808489
7808490
7808491
7808492
7808493
7808494
7808495
7808496
7808500
7808501
7808504
7808506
7808512
7808518
7808541
7808555
7808556
7808557
7808559
7808560
7808563
7808564
7808594
7808597
7808598
7808599
7808600
7808604
7808613
7808620
7808621
7808623
7808624
7808626
7808628
7808629
7808631
7808632
7808633
7808634
7808635
7808636
7808637
7808639
7808640
7808641
7808642
7808661
7808664
7808676
7808677
7808678
7808679
7808690
7808691
7808692
7808696
7808707
7808713
7808730
7808732
7808735
7808738
7808739
7808744
7808748
7808749
7808751
7808752
7808759
7808761
7808771
7808772
7808774
7808782
7808789
7808793
7808794
7808796
7808808
7808813
7808814
7808815
7808816
7808818
7808819
7808820
7808821
7808822
7808823
7808824
7808825
7808831
7808842
7808846
7808852
7808855
7808856
7808866
7808867
7808891
7808892
7808913
7808916
7808918
7808920
7808922
7808924
7808927
7808933
7808939
7808940
7808941
7808943
7808945
7808952
7808955
7808956
7808961
7808967
7808968
7808970
7808973
7808978
7808986
7808989
7808990
7808992
7808994
7808996
7808997
7809004
7809018
7809024
7809028
7809030
7809031
7809036
7809040
7809041
7809043
7809053
7809057
7809063
7809080
7809085
7809086
7809092
7809096
7809099
7809102
7809105
7809107
7809115
7809117
7809129
7809130
7809132
7809134
7809146
7809149
7809150
7809151
7809202
7809203
7809204
7809205
7809208
7809210
7809211
7809212
7809215
7809219
7809220
7809224
7809229
7809243
7809249
7809250
7809251
7809256
7809273
7809279
7809281
7809282
7809283
7809289
7809290
7809317
7809318
7809319
7809327
7809328
7809329
7809341
7809342
7809343
7809348
7809349
7809354
7809355
7809357
7809360
7809361
7809362
7809363
7809364
7809365
7809366
7809367
7809368
7809369
7809370
7809371
7809375
7809378
7809385
7809389
7809395
7809396
7809403
7809404
7809419
7809429
7809430
7809432
7809433
7809434
7809435
7809437
7809438
7809440
7809448
7809458
7809459
7809460
7809465
7809468
7809469
7809474
7809476
7809480
7809485
7809489
7809506
7809507
7809511
7809531
7809534
7809535
7809536
7809544
7809546
7809555
7809556
7809557
7809566
7809567
7809568
7809572
7809573
7809574
7809575
7809591
7809595
7809599
7809600
7809601
7809603
7809605
7809606
7809608
7809609
7809610
7809643
7809648
7809657
7809658
7809659
7809692
7809694
7809704
7809705
7809707
7809708
7809714
7809721
7809722
7809724
7809727
7809732
7809760
7809761
7809762
7809773
7809774
7809775
7809777
7809778
7809799
7809801
7809802
7809803
7809804
7809811
7809812
7809821
7809825
7809827
7809828
7809834
7809835
7809836
7809837
7809854
7809866
7809869
7809872
7809890
7809891
7809896
7809901
7809903
7809905
7809909
7809913
7809924
7809928
7809932
7809934
7809937
7809942
7809951
7809953
7809956
7809959
7809980
7809981
7809988
7809990
7809992
7809993
7809995
7810017
7810018
7810019
7810020
7810021
7810024
7810030
7810033
7810037
7810038
7810043
7810044
7810045
7810052
7810054
7810055
7810056
7810059
7810060
7810062
7810063
7810065
7810066
7810067
7810068
7810069
7810070
7810071
7810072
7810073
7810074
7810075
7810076
7810077
7810078
7810079
7810081
7810082
7810083
7810084
7810085
7810090
7810092
7810093
7810094
7810095
7810096
7810099
7810100
7810123
7810132
7810134
7810139
7810142
7810143
7810146
7810154
7810159
7810167
7810174
7810178
7810186
7810189
7810194
7810196
7810197
7810198
7810199
7810200
7810201
7810203
7810204
7810205
7810206
7810208
7810210
7810216
7810235
7810236
7810245
7810246
7810247
7810248
7810249
7810254
7810255
7810258
7810278
7810279
7810280
7810281
7810283
7810284
7810285
7810287
7810288
7810298
7810300
7810302
7810303
7810313
7810314
7810315
7810316
7810317
7810318
7810349
7810360
7810373
7810386
7810396
7810402
7810405
7810413
7810419
7810425
7810426
7810435
7810440
7810441
7810442
7810445
7810446
7810447
7810448
7810449
7810450
7810451
7810454
7810464
7810499
7810502
7810512
7810525
7810527
7810528
7810530
7810532
7810534
7810536
7810538
7810540
7810542
7810544
7810545
7810546
7810548
7810574
7810580
7810584
7810588
7810590
7810591
7810593
7810594
7810595
7810596
7810597
7810598
7810599
7810600
7810605
7810606
7810626
7810629
7810630
7810631
7810632
7810633
7810635
7810644
7810651
7810655
7810657
7810663
7810670
7810677
7810678
7810679
7810683
7810691
7810696
7810698
7810700
7810703
7810708
7810710
7810712
7810714
7810723
7810736
7810738
7810739
7810740
7810741
7810744
7810745
7810747
7810753
7810755
7810758
7810763
7810765
7810770
7810777
7810779
7810784
7810786
7810787
7810802
7810805
7810814
7810818
7810819
7810822
7810828
7810831
7810833
7810835
7810842
7810844
7810845
7810848
7810855
7810856
7810857
7810862
7810869
7810874
7810884
7810886
7810888
7810890
7810891
7810892
7810893
7810894
7810896
7810900
7810901
7810902
7810903
7810915
7810918
7810921
7810923
7810926
7810927
7810930
7810932
7810934
7810937
7810939
7810942
7810943
7810944
7810946
7810947
7810951
7810953
7810954
7810956
7810959
7810961
7810963
7810964
7810965
7810967
7810976
7810978
7810982
7811019
7811032
7811047
7811053
7811055
7811057
7811062
7811073
7811078
7811081
7811085
7811090
7811095
7811097
7811098
7811100
7811109
7811111
7811112
7811114
7811121
7811124
7811125
7811127
7811129
7811141
7811149
7811153
7811155
7811159
7811161
7811168
7811171
7811172
7811173
7811174
7811175
7811180
7811182
7811183
7811184
7811193
7811203
7811209
7811215
7811216
7811217
7811218
7811219
7811221
7811224
7811231
7811236
7811244
7811247
7811249
7811250
7811251
7811258
7811260
7811261
7811263
7811268
7811270
7811274
7811278
7811280
7811281
7811283
7811284
7811285
7811287
7811289
7811310
7811340
7811341
7811342
7811355
7811357
7811362
7811366
7811371
7811373
7811409
7811417
7811418
7811419
7811435
7811439
7811443
7811449
7811455
7811456
7811457
7811459
7811462
7811463
7811467
7811468
7811470
7811480
7811481
7811485
7811486
7811489
7811493
7811503
7811505
7811507
7811510
7811512
7811515
7811523
7811531
7811548
7811550
7811555
7811557
7811558
7811559
7811560
7811571
7811572
7811580
7811586
7811587
7811588
7811589
7811596
7811599
7811600
7811603
7811604
7811610
7811623
7811624
7811625
7811627
7811629
7811634
7811647
7811649
7811652
7811653
7811655
7811656
7811659
7811662
7811671
7811673
7811687
7811689
7811698
7811700
7811713
7811715
7811723
7811727
7811728
7811730
7811731
7811732
7811735
7811738
7811742
7811745
7811753
7811757
7811759
7811777
7811778
7811779
7811784
7811787
7811789
7811796
7811799
7811800
7811801
7811808
7811811
7811812
7811814
7811819
7811821
7811824
7811826
7811828
7811829
7811830
7811832
7811833
7811835
7811836
7811838
7811839
7811842
7811843
7811844
7811845
7811846
7811848
7811865
7811869
7811871
7811873
7811880
7811889
7811891
7811898
7811903
7811907
7811909
7811926
7811934
7811935
7811959
7811962
7811964
7811965
7811966
7811969
7811971
7811986
7811991
7811992
7811993
7811997
7812009
7812011
7812026
7812027
7812028
7812031
7812034
7812035
7812036
7812037
7812038
7812044
7812053
7812055
7812056
7812057
7812058
7812059
7812060
7812063
7812066
7812067
7812068
7812069
7812070
7812071
7812072
7812073
7812074
7812075
7812077
7812079
7812084
7812087
7812088
7812089
7812094
7812096
7812097
7812100
7812102
7812104
7812105
7812109
7812110
7812113
7812114
7812115
7812118
7812119
7812121
7812122
7812124
7812125
7812132
7812133
7812134
7812137
7812139
7812141
7812143
7812145
7812148
7812149
7812150
7812152
7812158
7812160
7812161
7812162
7812164
7812168
7812169
7812171
7812173
7812176
7812181
7812183
7812192
7812198
7812216
7812222
7812223
7812225
7812226
7812233
7812237
7812256
7812258
7812260
7812262
7812270
7812277
7812280
7812281
7812284
7812286
7812287
7812288
7812289
7812291
7812292
7812293
7812294
7812295
7812296
7812297
7812298
7812299
7812301
7812304
7812305
7812310
7812324
7812325
7812329
7812331
7812336
7812337
7812338
7812367
7812368
7812369
7812372
7812376
7812406
7812408
7812420
7812441
7812446
7812447
7812448
7812452
7812455
7812456
7812461
7812463
7812480
7812481
7812483
7812485
7812494
7812495
7812498
7812504
7812505
7812508
7812509
7812521
7812534
7812541
7812542
7812543
7812546
7812548
7812552
7812561
7812564
7812566
7812572
7812586
7812587
7812598
7812606
7812608
7812611
7812613
7812615
7812618
7812621
7812626
7812627
7812629
7812630
7812635
7812636
7812641
7812643
7812651
7812653
7812660
7812662
7812664
7812666
7812667
7812668
7812669
7812675
7812676
7812677
7812679
7812680
7812683
7812688
7812694
7812696
7812698
7812702
7812709
7812711
7812713
7812715
7812717
7812720
7812726
7812729
7812740
7812742
7812743
7812747
7812752
7812757
7812759
7812779
7812781
7812789
7812792
7812799
7812801
7812803
7812804
7812807
7812808
7812809
7812811
7812812
7812813
7812815
7812816
7812825
7812827
7812828
7812829
7812831
7812837
7812839
7812841
7812843
7812845
7812846
7812850
7812861
7812862
7812863
7812870
7812872
7812875
7812876
7812883
7812889
7812890
7812893
7812895
7812898
7812903
7812904
7812907
7812908
7812911
7812921
7812923
7812924
7812925
7812926
7812927
7812947
7812948
7812959
7812968
7812974
7812978
7812980
7812982
7812989
7812990
7812991
7812997
7813004
7813006
7813008
7813018
7813020
7813024
7813027
7813036
7813037
7813039
7813040
7813044
7813048
7813077
7813078
7813080
7813083
7813085
7813089
7813098
7813100
7813106
7813108
7813114
7813116
7813118
7813120
7813122
7813123
7813129
7813137
7813140
7813146
7813153
7813160
7813162
7813166
7813167
7813168
7813171
7813172
7813175
7813177
7813178
7813179
7813180
7813181
7813182
7813183
7813184
7813224
7813228
7813229
7813230
7813232
7813235
7813236
7813237
7813238
7813250
7813254
7813256
7813264
7813269
7813271
7813272
7813273
7813274
7813275
7813277
7813282
7813284
7813286
7813288
7813291
7813296
7813303
7813304
7813309
7813310
7813316
7813317
7813318
7813320
7813322
7813324
7813331
7813341
7813365
7813367
7813368
7813370
7813378
7813380
7813381
7813383
7813386
7813387
7813388
7813389
7813391
7813392
7813398
7813400
7813402
7813403
7813405
7813416
7813418
7813420
7813424
7813425
7813426
7813428
7813432
7813434
7813435
7813437
7813440
7813443
7813447
7813448
7813449
7813454
7813459
7813465
7813466
7813469
7813477
7813480
7813482
7813483
7813484
7813488
7813489
7813492
7813517
7813521
7813526
7813527
7813532
7813534
7813538
7813540
7813555
7813563
7813565
7813572
7813579
7813585
7813586
7813587
7813588
7813598
7813604
7813606
7813608
7813610
7813627
7813628
7813629
7813630
7813631
7813632
7813633
7813640
7813643
7813670
7813674
7813681
7813692
7813711
7813728
7813737
7813739
7813743
7813748
7813753
7813759
7813762
7813764
7813766
7813769
7813770
7813771
7813774
7813775
7813776
7813777
7813780
7813814
7813815
7813817
7813821
7813822
7813823
7813824
7813829
7813831
7813832
7813837
7813839
7813840
7813841
7813845
7813846
7813860
7813861
7813863
7813868
7813870
7813871
7813879
7813881
7813883
7813884
7813888
7813890
7813899
7813900
7813902
7813903
7813905
7813912
7813913
7813915
7813916
7813922
7813923
7813930
7813932
7813940
7813943
7813946
7813949
7813950
7813954
7813958
7813971
7813980
7813982
7813985
7813986
7813987
7813988
7813990
7813996
7814002
7814004
7814005
7814007
7814009
7814011
7814013
7814015
7814029
7814037
7814046
7814047
7814048
7814059
7814064
7814073
7814089
7814096
7814098
7814099
7814103
7814104
7814135
7814136
7814146
7814164
7814165
7814169
7814182
7814189
7814192
7814206
7814208
7814221
7814222
7814230
7814240
7814242
7814244
7814263
7814273
7814274
7814275
7814282
7814289
7814290
7814293
7814303
7814304
7814322
7814336
7814338
7814344
7814345
7814353
7814357
7814366
7814371
7814374
7814375
7814378
7814380
7814381
7814382
7814387
7814390
7814394
7814395
7814397
7814398
7814399
7814400
7814401
7814402
7814403
7814408
7814409
7814410
7814411
7814412
7814417
7814418
7814420
7814438
7814451
7814456
7814458
7814463
7814475
7814479
7814481
7814482
7814484
7814486
7814488
7814492
7814496
7814499
7814502
7814508
7814510
7814514
7814516
7814517
7814519
7814522
7814528
7814530
7814532
7814535
7814537
7814540
7814541
7814545
7814546
7814550
7814551
7814552
7814556
7814559
7814584
7814590
7814591
7814594
7814595
7814596
7814597
7814598
7814599
7814606
7814608
7814610
7814614
7814617
7814618
7814620
7814621
7814627
7814638
7814640
7814642
7814644
7814655
7814656
7814657
7814659
7814661
7814666
7814668
7814669
7814672
7814674
7814676
7814678
7814684
7814686
7814688
7814690
7814692
7814693
7814704
7814710
7814725
7814726
7814727
7814729
7814744
7814745
7814747
7814749
7814758
7814772
7814773
7814775
7814776
7814777
7814782
7814783
7814795
7814803
7814805
7814807
7814813
7814814
7814815
7814816
7814817
7814818
7814819
7814821
7814822
7814823
7814824
7814825
7814826
7814827
7814830
7814840
7814842
7814843
7814844
7814847
7814858
7814859
7814861
7814866
7814870
7814871
7814872
7814873
7814878
7814883
7814884
7814892
7814893
7814894
7814895
7814896
7814899
7814901
7814904
7814913
7814916
7814918
7814927
7814929
7814930
7814932
7814936
7814938
7814940
7814941
7814942
7814943
7814944
7814947
7814953
7814957
7814961
7814963
7814964
7814972
7814974
7814975
7814977
7814980
7814981
7814986
7814994
7815003
7815004
7815006
7815012
7815024
7815027
7815029
7815030
7815032
7815044
7815052
7815060
7815061
7815063
7815089
7815092
7815095
7815098
7815103
7815105
7815112
7815115
7815116
7815117
7815120
7815126
7815128
7815130
7815132
7815136
7815144
7815152
7815153
7815192
7815194
7815200
7815201
7815205
7815207
7815209
7815211
7815215
7815216
7815217
7815219
7815234
7815247
7815248
7815256
7815257
7815259
7815260
7815262
7815264
7815266
7815267
7815269
7815270
7815271
7815272
7815273
7815275
7815276
7815283
7815285
7815286
7815287
7815289
7815290
7815291
7815292
7815293
7815294
7815295
7815296
7815297
7815300
7815306
7815308
7815314
7815315
7815316
7815318
7815319
7815320
7815321
7815324
7815326
7815328
7815329
7815347
7815364
7815365
7815366
7815367
7815373
7815375
7815376
7815377
7815378
7815383
7815387
7815388
7815389
7815390
7815391
7815392
7815395
7815396
7815399
7815401
7815402
7815403
7815407
7815408
7815409
7815410
7815411
7815412
7815413
7815417
7815744
7815745
7815746
7815747
7815765
7815859
7815885
7815887
7815891
7815895
7815896
7815916
7815922
7815923
7815929
7815930
7816170
7816171
7816172
7816838
7818427
7818428
7818431
7818436
7818445
7818452
7818453
7818467
7818468
7818469
7818470
7818473
7818474
7818482
7818484
7818486
7818491
7818493
7818494
7818498
7818500
7818502
7818506
7818508
7818510
7818513
7818516
7818522
7818523
7818524
7818525
7818527
7818530
7818539
7818542
7818543
7818547
7818550
7818558
7818561
7818562
7818563
7818567
7818571
7818575
7818577
7818578
7818579
7818580
7818581
7818582
7818583
7818584
7818585
7818587
7818590
7818592
7818594
7818596
7818598
7818600
7818601
7818602
7818604
7818605
7818606
7818608
7818611
7818614
7818625
7818627
7818629
7818635
7818637
7818638
7818639
7818641
7818649
7818650
7818653
7818654
7818658
7818661
7818662
7818664
7818672
7818673
7818675
7818676
7818680
7818682
7818684
7818692
7818700
7818704
7818705
7818706
7818717
7818719
7818725
7818727
7818728
7818735
7818737
7818755
7818761
7818762
7818763
7818769
7818771
7818778
7818780
7818781
7818782
7818784
7818785
7818786
7818788
7818789
7818791
7818797
7818798
7818799
7818800
7818804
7818809
7818811
7818813
7818815
7818819
7818825
7818827
7818833
7818835
7818836
7818837
7818850
7818852
7818856
7818858
7818859
7818860
7818867
7818869
7818872
7818873
7818875
7818880
7818882
7818886
7818887
7818888
7818889
7818891
7818905
7818906
7818907
7818908
7818910
7818911
7818912
7818914
7818916
7818923
7818925
7818929
7818931
7818933
7818935
7818936
7818938
7818940
7818942
7818947
7818949
7818952
7818959
7818962
7818964
7818966
7818967
7818974
7818976
7818982
7818984
7818987
7818989
7818992
7818997
7818998
7819001
7819003
7819006
7819007
7819009
7819011
7819017
7819022
7819029
7819031
7819033
7819036
7819039
7819050
7819058
7819060
7819064
7819069
7819071
7819079
7819081
7819082
7819083
7819084
7819094
7819105
7819122
7819124
7819125
7819139
7819142
7819145
7819148
7819151
7819152
7819154
7819155
7819156
7819159
7819169
7819173
7819175
7819177
7819183
7819185
7819186
7819187
7819189
7819198
7819200
7819201
7819202
7819211
7819234
7819236
7819237
7819255
7819267
7819270
7819271
7819272
7819274
7819276
7819280
7819284
7819292
7819293
7819296
7819297
7819299
7819304
7819305
7819306
7819307
7819310
7819311
7819312
7819313
7819315
7819318
7819320
7819321
7819322
7819326
7819328
7819329
7819330
7819331
7819340
7819341
7819342
7819346
7819357
7819359
7819360
7819363
7819364
7819366
7819368
7819370
7819376
7819378
7819383
7819385
7819387
7819395
7819399
7819402
7819403
7819410
7819412
7819415
7819418
7819420
7819421
7819427
7819429
7819430
7819431
7819436
7819440
7819443
7819445
7819446
7819449
7819457
7819463
7819466
7819467
7819473
7819477
7819478
7819496
7819497
7819510
7819514
7819515
7819516
7819518
7819519
7819523
7819524
7819525
7819534
7819548
7819549
7819550
7819553
7819554
7819557
7819559
7819570
7819571
7819583
7819589
7819591
7819606
7819608
7819614
7819615
7819616
7819617
7819618
7819624
7819627
7819631
7819643
7819656
7819663
7819673
7819677
7819687
7819693
7819699
7819702
7819704
7819705
7819707
7819709
7819710
7819711
7819713
7819716
7819717
7819721
7819723
7819724
7819725
7819726
7819727
7819730
7819739
7819740
7819760
7819777
7819789
7819805
7819806
7819812
7819813
7819826
7819829
7819830
7819831
7819832
7819836
7819837
7819838
7819839
7819846
7819867
7819871
7819876
7819889
7819896
7819901
7819902
7819903
7819904
7819909
7819916
7819960
7819964
7819971
7819972
7819984
7819985
7819986
7819987
7819988
7819994
7819999
7820000
7820001
7820005
7820010
7820011
7820012
7820013
7820015
7820016
7820024
7820033
7820034
7820053
7820054
7820055
7820056
7820057
7820063
7820064
7820072
7820073
7820075
7820083
7820090
7820091
7820092
7820098
7820100
7820106
7820110
7820116
7820117
7820129
7820130
7820131
7820132
7820134
7820135
7820142
7820143
7820144
7820145
7820148
7820161
7820162
7820176
7820177
7820178
7820185
7820189
7820194
7820199
7820200
7820201
7820214
7820218
7820225
7820237
7820239
7820247
7820248
7820259
7820260
7820266
7820268
7820272
7820273
7820274
7820275
7820277
7820281
7820282
7820286
7820292
7820303
7820304
7820311
7820312
7820316
7820317
7820324
7820325
7820329
7820333
7820342
7820345
7820346
7820347
7820348
7820349
7820350
7820351
7820359
7820360
7820361
7820362
7820368
7820370
7820371
7820372
7820375
7820378
7820383
7820385
7820387
7820388
7820390
7820392
7820409
7820413
7820415
7820434
7820445
7820449
7820451
7820468
7820493
7820495
7820498
7820521
7820528
7820529
7820541
7820542
7820549
7820552
7820553
7820558
7820560
7820561
7820564
7820565
7820566
7820574
7820575
7820579
7820580
7820593
7820594
7820597
7820603
7820604
7820607
7820608
7820615
7820618
7820622
7820624
7820625
7820627
7820628
7820636
7820640
7820641
7820642
7820643
7820646
7820647
7820650
7820655
7820656
7820664
7820665
7820666
7820667
7820677
7820681
7820682
7820683
7820684
7820685
7820686
7820687
7820689
7820690
7820693
7820694
7820697
7820702
7820715
7820716
7820720
7820721
7820728
7820730
7820737
7820746
7820751
7820753
7820756
7820758
7820764
7820770
7820772
7820775
7820777
7820779
7820781
7820800
7820808
7820809
7820811
7820814
7820823
7820824
7820828
7820829
7820830
7820833
7820834
7820835
7820839
7820842
7820845
7820846
7820851
7820854
7820855
7820856
7820857
7820865
7820866
7820877
7820889
7820891
7820892
7820893
7820897
7820899
7820900
7820902
7820903
7820904
7820905
7820906
7820907
7820911
7820918
7820921
7820922
7820923
7820924
7820932
7820933
7820938
7820952
7820953
7820961
7820962
7820963
7820964
7820969
7820970
7820971
7820972
7820975
7820976
7820984
7820985
7820987
7820988
7820990
7820992
7820994
7821003
7821011
7821012
7821016
7821017
7821018
7821020
7821027
7821028
7821030
7821037
7821038
7821039
7821040
7821042
7821044
7821049
7821053
7821055
7821056
7821058
7821059
7821062
7821064
7821065
7821068
7821073
7821078
7821079
7821080
7821081
7821083
7821084
7821087
7821090
7821091
7821099
7821100
7821103
7821104
7821106
7821107
7821123
7821128
7821133
7821134
7821139
7821141
7821164
7821169
7821170
7821184
7821185
7821187
7821188
7821190
7821198
7821203
7821206
7821209
7821210
7821214
7821215
7821216
7821217
7821218
7821220
7821229
7821230
7821231
7821233
7821234
7821235
7821241
7821244
7821245
7821246
7821247
7821248
7821249
7821253
7821254
7821255
7821256
7821257
7821258
7821260
7821261
7821262
7821263
7821264
7821266
7821268
7821269
7821270
7821271
7821299
7821300
7821302
7821306
7821308
7821312
7821315
7821317
7821319
7821320
7821322
7821323
7821340
7821348
7821352
7821356
7821357
7821365
7821366
7821367
7821369
7821371
7821373
7821380
7821387
7821388
7821389
7821393
7821395
7821396
7821404
7821406
7821408
7821409
7821421
7821425
7821427
7821428
7821431
7821434
7821442
7821443
7821445
7821447
7821448
7821449
7821451
7821452
7821456
7821457
7821458
7821461
7821464
7821465
7821467
7821471
7821473
7821479
7821483
7821485
7821486
7821487
7821488
7821500
7821509
7821510
7821523
7821526
7821545
7821554
7821555
7821556
7821566
7821568
7821572
7821574
7821580
7821581
7821582
7821583
7821587
7821589
7821596
7821603
7821605
7821610
7821614
7821626
7821637
7821640
7821641
7821646
7821647
7821649
7821650
7821652
7821658
7821659
7821660
7821664
7821665
7821666
7821667
7821675
7821676
7821677
7821680
7821683
7821686
7821687
7821689
7821690
7821698
7821715
7821717
7821722
7821725
7821726
7821728
7821730
7821733
7821734
7821735
7821737
7821738
7821739
7821740
7821742
7821743
7821744
7821745
7821752
7821753
7821754
7821757
7821758
7821765
7821769
7821772
7821775
7821776
7821777
7821778
7821783
7821784
7821785
7821786
7821790
7821791
7821792
7821793
7821796
7821802
7821803
7821804
7821812
7821822
7821832
7821835
7821838
7821847
7821848
7821849
7821850
7821857
7821860
7821867
7821868
7821878
7821879
7821882
7821895
7821898
7821904
7821905
7821906
7821908
7821913
7821914
7821915
7821920
7821922
7821924
7821926
7821927
7821936
7821938
7821941
7821942
7821943
7821946
7821948
7821949
7821953
7821954
7821955
7821956
7821959
7821967
7821975
7821976
7821977
7821988
7821989
7821996
7821999
7822005
7822009
7822014
7822019
7822022
7822023
7822024
7822029
7822034
7822035
7822036
7822037
7822038
7822043
7822056
7822071
7822072
7822087
7822092
7822096
7822099
7822102
7822105
7822107
7822111
7822116
7822117
7822118
7822119
7822121
7822127
7822129
7822130
7822132
7822138
7822139
7822140
7822144
7822155
7822156
7822166
7822167
7822168
7822170
7822171
7822173
7822174
7822179
7822182
7822183
7822184
7822186
7822187
7822188
7822190
7822196
7822197
7822214
7822216
7822222
7822225
7822227
7822233
7822234
7822235
7822243
7822244
7822258
7822266
7822270
7822274
7822275
7822276
7822277
7822287
7822290
7822291
7822294
7822295
7822296
7822297
7822300
7822306
7822307
7822311
7822312
7822313
7822314
7822325
7822332
7822338
7822339
7822343
7822345
7822346
7822347
7822351
7822354
7822355
7822356
7822358
7822362
7822366
7822374
7822376
7822377
7822378
7822382
7822384
7822390
7822395
7822396
7822397
7822398
7822399
7822405
7822406
7822409
7822410
7822411
7822412
7822417
7822418
7822421
7822422
7822423
7822424
7822428
7822431
7822445
7822452
7822458
7822459
7822470
7822478
7822483
7822484
7822503
7822506
7822507
7822509
7822510
7822513
7822520
7822530
7822533
7822534
7822535
7822537
7822556
7822559
7822562
7822573
7822574
7822631
7822680
7822681
7822682
7822688
7822689
7822694
7822695
7822696
7822730
7822739
7822741
7822742
7822743
7822745
7822754
7822759
7822767
7822768
7822775
7822788
7822790
7822794
7822795
7822797
7822798
7822803
7822807
7822809
7822812
7822816
7822818
7822821
7822827
7822848
7822849
7822851
7822875
7822880
7822881
7822889
7823090
7823091
7823093
7823095
7823510
7823515
7823518
7823522
7823527
7823894
7823895
7823896
7823897
7823898
7823899
7823900
7823905
7823906
7823914
7824276
7824281
7824293
7824294
7824375
7824393
7824394
7824397
7824410
7824412
7824413
7824414
7824419
7824420
7824428
7824430
7824431
7824433
7824434
7824435
7824436
7824439
7824450
7824470
7824475
7824476
7824494
7824496
7824497
7824511
7824516
7824521
7824525
7824527
7824528
7824529
7824530
7824532
7824533
7824534
7824537
7824538
7824541
7824545
7824550
7824554
7824555
7824556
7824559
7824566
7824567
7824570
7824572
7824574
7824575
7824577
7824578
7824579
7824586
7824588
7824589
7824592
7824594
7824598
7824600
7824601
7824602
7824607
7824617
7824631
7824637
7824643
7824644
7824652
7824653
7824655
7824656
7824658
7824664
7824666
7824668
7824669
7824680
7824685
7824686
7824698
7824708
7824724
7824729
7824733
7824736
7824749
7824753
7824755
7824764
7824771
7824772
7824773
7824774
7824777
7824780
7824781
7824784
7824786
7824787
7824790
7824792
7824794
7824798
7824800
7824802
7824804
7824805
7824807
7824809
7824812
7824816
7824817
7824822
7824825
7824832
7824846
7824847
7824853
7824854
7824855
7824856
7824857
7824858
7824863
7824864
7824865
7824868
7824880
7824881
7824882
7824883
7824884
7824885
7824886
7824887
7824893
7824894
7824895
7824900
7824902
7824903
7824905
7824913
7824914
7824915
7824919
7824920
7824922
7824923
7824928
7824929
7824930
7824931
7824932
7824940
7824941
7824942
7824943
7824944
7824945
7824946
7824949
7824951
7824960
7824961
7824967
7824974
7824980
7824981
7824982
7824983
7824998
7825001
7825007
7825015
7825016
7825017
7825018
7825019
7825020
7825035
7825039
7825040
7825041
7825050
7825053
7825061
7825064
7825066
7825068
7825069
7825073
7825074
7825082
7825086
7825089
7825097
7825100
7825105
7825106
7825107
7825108
7825120
7825125
7825126
7825129
7825130
7825134
7825138
7825139
7825140
7825141
7825143
7825145
7825148
7825153
7825156
7825166
7825167
7825171
7825173
7825174
7825179
7825182
7825187
7825199
7825203
7825210
7825214
7825221
7825224
7825225
7825228
7825231
7825240
7825241
7825243
7825244
7825260
7825263
7825267
7825272
7825277
7825285
7825287
7825290
7825295
7825298
7825308
7825309
7825310
7825311
7825312
7825314
7825315
7825317
7825318
7825323
7825327
7825330
7825335
7825342
7825347
7825348
7825349
7825350
7825352
7825353
7825362
7825374
7825382
7825398
7825416
7825417
7825418
7825422
7825425
7825427
7825428
7825429
7825431
7825433
7825434
7825435
7825436
7825449
7825450
7825451
7825458
7825460
7825461
7825463
7825470
7825471
7825472
7825475
7825476
7825477
7825478
7825487
7825489
7825495
7825497
7825501
7825509
7825510
7825513
7825515
7825517
7825521
7825522
7825523
7825524
7825527
7825528
7825529
7825532
7825539
7825542
7825552
7825553
7825556
7825557
7825569
7825570
7825571
7825572
7825573
7825582
7825583
7825585
7825586
7825588
7825595
7825611
7825615
7825626
7825635
7825637
7825638
7825639
7825644
7825646
7825655
7825656
7825657
7825658
7825659
7825668
7825669
7825670
7825671
7825675
7825678
7825679
7825685
7825686
7825688
7825689
7825691
7825692
7825695
7825696
7825700
7825702
7825709
7825710
7825711
7825737
7825741
7825742
7825743
7825744
7825745
7825746
7825754
7825771
7825772
7825773
7825777
7825778
7825805
7825815
7825816
7825821
7825825
7825838
7825842
7825843
7825849
7825851
7825852
7825855
7825857
7825858
7825859
7825860
7825864
7825865
7825867
7825869
7825871
7825872
7825875
7825881
7825882
7825884
7825885
7825893
7825897
7825900
7847304
7848302
7848566
7864227
7874768
7880948
7880949
7880950
7882928
7885001
7885020
7885054
7885130
7885158
7885188
7885194
7885216
7885387
7885407
7885448
7885653
7885726
7885793
7885842
7885935
7886208
7886209
7886231
7886283
7886307
7886386
7886414
7886450
7886478
7886561
7886794
7886798
7886842
7886865
7886866
7886883
7886975
7886979
7887273
7887353
7887373
7887413
7887526
7887560
7887699
7887805
7888004
7888022
7888042
7888095
7888185
7888312
7888581
7888617
7888647
7888716
7888869
7888871
7888872
7888887
7888903
7888973
7888974
7889118
7889143
7889184
7889227
7889278
7889345
7889548
7889585
7889722
7889737
7889794
7889939
7889964
7889978
7890032
7890049
7890092
7890181
7890183
7890199
7890253
7890254
7890354
7890513
7890546
7890698
7890703
7890724
7890746
7890794
7890953
7891036
7891054
7891213
7891216
7892955
7895169
7943168
7978743
7979204
7983997
7984302
7984306
7984307
7984308
7984390
7984466
7984529
7984533
7984536
7984616
7984640
7984710
7984750
7984760
7984770
7984771
7984781
7985216
7985268
7985290
8003639
8004400
8004524
8004525
8004526
8004527
8004912
8005348
8005479
8010433
8021026
8021070
8025426
8025872
8026329
8026744
8027869
8028116
8028567
8067135
8080138
8137207
8137253
8137258
8137268
8137287
8137327
8137375
8137414
8137421
8137422
8137442
8137550
8138311
8139032
8139387
8139845
8139846
8140275
8140427
8140450
8140451
8140452
8140453
8140454
8140455
8140494
8140517
8140518
8140571
8140599
8140609
8140610
8140650
8140836
8140931
8140946
8140980
8140984
8141002
8141068
8141069
8141104
8141164
8141170
8141171
8141202
8142680
8142681
8142682
8142683
8143841
8146012
8146019
8146036
8146058
8146059
8146064
8146067
8146070
8146080
8146085
8146090
8146091
8146092
8146094
8146111
8146112
8146115
8146126
8146128
8146168
8146169
8146175
8146199
8146224
8146226
8146233
8146241
8146260
8146279
8146280
8146312
8146318
8146320
8146330
8146339
8146432
8146453
8146524
8146543
8146546
8146549
8146560
8146565
8146566
8146574
8146612
8146621
8146640
8146641
8146643
8146650
8146668
8146686
8146717
8146723
8147075
8147076
8147077
8147078
8147084
8147085
8147086
8147087
8147131
8147179
8147246
8147247
8147248
8147252
8147256
8147257
8147882
8147883
8147916
8148027
8148034
8148037
8148038
8148039
8148064
8148083
8148111
8149057
8149092
10317938
10318876
10318878
10318901
10318902
10318904
10318909
10318925
10318926
10319509
10319831
10319836
10320015
10320019
10321677
10322002
10322004
10322067
10322075
10322802
10323066
10323073
10323151
10323208
10323231
10323234
10323244
10323263
10323278
10323284
10323298
10323306
10323308
10323310
10323315
10323318
10323319
10323320
10323327
10323340
10323352
10323356
10323361
10323364
10323388
10323396
10323405
10323419
10323465
10323534
10324084
10324770
10324895
10324934
10325081
10325722
10325780
10325947
10326116
10326164
10326910
10326911
10326954
10326955
10327415
10327441
10327452
10327733
10327734
10328099
10328150
10329292
10331937
10332620
10333152
10333677
10333696
10334674
10334763
10335202
10336310
10336667
10336940
10337127
10338218
10338296
10338667
10338914
10338962
10339372
10341499
10342279
10342450
10342479
10342480
10342497
10342759
10342893
10342933
10342959
10343399
10343610
10344121
10344272
10344303
10344364
10344762
10344781
10345113
10345663
10345795
10345805
10345971
10346016
10346081
10346337
10346461
10346485
10346607
10346633
10346960
10347041
10347046
10347197
10347244
10347245
10347256
10347260
10347272
10347364
10347385
10347388
10347398
10347417
10347657
10347685
10347891
10347908
10348014
10348043
10348060
10348260
10348517
10348785
10348788
10348877
10348883
10348884
10348900
10348918
10348931
10348956
10349855
10349858
10349985
10350532
10350673
10351856
10351857
10352831
10353458
10354229
10354721
10354759
10354763
10356076
10356196
10356387
10356623
10357238
10357495
10357608
10358198
10358868
10359447
10359507
10359561
10359788
10360741
10360813
10360940
10361365
10361373
10361379
10361381
10362067
10362130
10363618
10363619
10363689
10364348
10364584
10364588
10364975
10365149
10365313
10365660
10365718
10365814
10365834
10366443
10366831
10367145
10367395
10367583
10367584
10367974
10368132
10368364
10368488
10368604
10368606
10368789
10368974
10368998
10369012
10369028
10369092
10369511
10369548
10369698
10370100
10370388
10370395
10370422
10370423
10370426
10370492
10370955
10371433
10371434
10371566
10371620
10371951
10371953
10371986
10372327
10372553
10372616
10372692
10372693
10372694
10372695
10373907
10373908
10373949
10374016
10374018
10374035
10374073
10374087
10374111
10374180
10374187
10374407
10374432
10374810
10374987
10375208
10375261
10375337
10375418
10375428
10375434
10375435
10375436
10375437
10375444
10375450
10375452
10375453
10375500
10375502
10375504
10375509
10375531
10375533
10375548
10375551
10375592
10375608
10375611
10375658
10375659
10375660
10375661
10375666
10375672
10375678
10375679
10375681
10376915
10377141
10377144
10377220
10377455
10379338
10379474
10379535
10379893
10380413
10380654
10380696
10380848
10381143
10381546
10381548
10381866
10382260
10382433
10382628
10382629
10382864
10383197
10384134
10384591
10385195
10385252
10385759
10385770
10385920
10386265
10386266
10386267
10386268
10386459
10386678
10386740
10386933
10386951
10387611
10387716
10387717
10387937
10388210
10388562
10388583
10389591
10389592
10390125
10390469
10391450
10391556
10392391
10392392
10392468
10393130
10393307
10393325
10393374
10393969
10394468
10395199
10395204
10395231
10396037
10396098
10396190
10396539
10396624
10396922
10397104
10397212
10397584
10397853
10398057
10398069
10398094
10399944
10399945
10400169
10400233
10400259
10400428
10400553
10400757
10400846
10401126
10401341
10401879
10402094
10402103
10402105
10403740
10404103
10404221
10404384
10404477
10404479
10404505
10404793
10405009
10405010
10405379
10405407
10405409
10405505
10405557
10406980
10407567
10408086
10408770
10409000
10409338
10409348
10409566
10409943
10410318
10410319
10410380
10411742
10411747
10413007
10413020
10414021
10414172
10414203
10414205
10414299
10414306
10414311
10414318
10414743
10414745
10414783
10414931
10415628
10416556
10416629
10417300
10417667
10418119
10419888
10421105
10422345
10422762
10422780
10423237
10423307
10423670
10423866
10423900
10424944
10425504
10426257
10426816
10427226
10429007
10429288
10430136
10430458
10431513
10431941
10431970
10432302
10432489
10433775
10433995
10434121
10434681
10434946
10435224
10435239
10435268
10435280
10435458
10435663
10436789
10437021
10437102
10437487
10437539
10437711
10438647
10440262
10440504
10440507
10440604
10440726
10440781
10440783
10441105
10441803
10442092
10442109
10442276
10442632
10442847
10443155
10443268
10443405
10443662
10443688
10443755
10444100
10444425
10444445
10444501
10444509
10444526
10445276
10445438
10445970
10446066
10446224
10446556
10446811
10447086
10447290
10447352
10447353
10448955
10449132
10449200
10449570
10449799
10450172
10450223
10451475
10451680
10452003
10452010
10452362
10452524
10453063
10453086
10453637
10453911
10454109
10454187
10454619
10454622
10454628
10454848
10455331
10455577
10456493
10456494
10456495
10456942
10457212
10457335
10457365
10458047
10458131
10458145
10458510
10458561
10458579
10458608
10458635
10458778
10458779
10458831
10458868
10458925
10459006
10459103
10459112
10459116
10459237
10460364
10460831
10461148
10461159
10461248
10461356
10461425
10461446
10461450
10461692
10461755
10461816
10461976
10462226
10462337
10462807
10462875
10463165
10463178
10463331
10463336
10463460
10463568
10463582
10463631
10463635
10464540
10464616
10464829
10464939
10464983
10465412
10465449
10465583
10466121
10466181
10466455
10466575
10466602
10466611
10466660
10466880
10467232
10467544
10467559
10467873
10467900
10468795
10468869
10468966
10469128
10469282
10469283
10469290
10469325
10469329
10469417
10469583
10469829
10469875
10469881
10469946
10470021
10470062
10470455
10471376
10471487
10471641
10471643
10471663
10472041
10472089
10472094
10472440
10472876
10473262
10473295
10473365
10474008
10474155
10474156
10474970
10475169
10475187
10475626
10475993
10476008
10476111
10476670
10476949
10476950
10477236
10477340
10477351
10477352
10477393
10477424
10477634
10478233
10478272
10478692
10478826
10478905
10478917
10478975
10479111
10479135
10479188
10479215
10479488
10479576
10479654
10479753
10479759
10479762
10479903
10480015
10480105
10480122
10480133
10480265
10480288
10480323
10480605
10480821
10480839
10481094
10481244
10481433
10481516
10481740
10481773
10481795
10481857
10481920
10482056
10482309
10482390
10482402
10482449
10482620
10482679
10482832
10482879
10482941
10483135
10483163
10483235
10483349
10483511
10483600
10483724
10483847
10483848
10484031
10484101
10484104
10484144
10484211
10484310
10484318
10484466
10484571
10484600
10484807
10484844
10484872
10484887
10485023
10485205
10485212
10485218
10485245
10485260
10485261
10485280
10485306
10485332
10485396
10485410
10485486
10485572
10485648
10485655
10485664
10485695
10485700
10485708
10485798
10485857
10485922
10485955
10485961
10486015
10486022
10486033
10486062
10486102
10486145
10486190
10486204
10487504
10487580
10487741
10492056
10492057
10492059
10494539
10500581
10500582
10500583
10500658
10500659
10500660
10500663
10500737
10500738
10500739
10500742
10500743
10500744
10500745
10500746
10500803
10500804
10500805
10500968
10501070
10501213
10501372
10501943
10502042
10502383
10502384
10502466
10502619
10502786
10502967
10503248
10503852
10503900
10503922
10503956
10503957
10505387
10505390
10505391
10505392
10505427
10505428
10505446
10505456
10505466
10505471
10505490
10505501
10505523
10505551
10505558
10505562
10505568
10505570
10505579
10505623
10505638
10505651
10505652
10505684
10505707
10505708
10505709
10505710
10505751
10505752
10505753
10505754
10505760
10505766
10505770
10505771
10505826
10505885
10505889
10505890
10505945
10505969
10505974
10505981
10505990
10506008
10506028
10506029
10506030
10506031
10506041
10506059
10506067
10506072
10506073
10506080
10506113
10506120
10506122
10506131
10506143
10506144
10506145
10506146
10506234
10506235
10506236
10506275
10506279
10506280
10506300
10506317
10506318
10506668
10506755
10507054
10507094
10507096
10507098
10507119
10507120
10507127
10507307
10507348
10507351
10507360
10507363
10507420
10507421
10507442
10507451
10507557
10507576
10507640
10507647
10507652
10507689
10507740
10507811
10507827
10507897
10507898
10507930
10508017
10508047
10508193
10508194
10508225
10508226
10508235
10508290
10508396
10508562
10508571
10508624
10508662
10508680
10508732
10508826
10508868
10508915
10508966
10509042
10509054
10509158
10509194
10509215
10509219
10509258
10509259
10509277
10509316
10509323
10509369
10509536
10509647
10509948
10510184
10510300
10510323
10510324
10510359
10510426
10510454
10510543
10510589
10510630
10510871
10511007
10511100
10511101
10511150
10511193
10511194
10511422
10511535
10511555
10511624
10511848
10511901
10511963
10512156
10512263
10512270
10512271
10512287
10512364
10512373
10512374
10512398
10512519
10512723
10513112
10513153
10513154
10513155
10513180
10513181
10513503
10513521
10513522
10513523
10513682
10513904
10513981
10514121
10514668
10514700
10514742
10514799
10514854
10514855
10514856
10514857
10514858
10514863
10514864
10514890
10514891
10514940
10515319
10515573
10515682
10515808
10515810
10515811
10515812
10515908
10515981
10516434
10516656
10516678
10516748
10516983
10517043
10517427
10517655
10517926
10517935
10518047
10518139
10518348
10518385
10518500
10518569
10518583
10518623
10518761
10518801
10519045
10519107
10519171
10519390
10519404
10519517
10519521
10519549
10519596
10519709
10519742
10519963
10520051
10520144
10520176
10520177
10520227
10520241
10520379
10520643
10520645
10520646
10520682
10520784
10521004
10521207
10521256
10521304
10521403
10521431
10521432
10521433
10521434
10521643
10521652
10522235
10522238
10522274
10522295
10522348
10522587
10524150
10524361
10524362
10524363
10524510
10524692
10524709
10524728
10524729
10524739
10524919
10525046
10525131
10525181
10525514
10525547
10525695
10525754
10525755
10525756
10525815
10525856
10525951
10526582
10527283
10527328
10527329
10527330
10527331
10527334
10527384
10527456
10527457
10527458
10527494
10527505
10527691
10527692
10527694
10527730
10527918
10527928
10527930
10527931
10527936
10527940
10528192
10528196
10528295
10528337
10528346
10528861
10528954
10528957
10528958
10528961
10528962
10528963
10528964
10528981
10529134
10529135
10529566
10529657
10529783
10529883
10529949
10530232
10530317
10530318
10530705
10531040
10531371
10531372
10531373
10531374
10531375
10531376
10531464
10531507
10531831
10532171
10532459
10532554
10532623
10532715
10532716
10532758
10532913
10533012
10533160
10533249
10533337
10533385
10533622
10533796
10533830
10533837
10533949
10533998
10534069
10534225
10534310
10534311
10534362
10534724
10534804
10534880
10534881
10535597
10535631
10535673
10535746
10535757
10535758
10535806
10535818
10536218
10536649
10536689
10536690
10536820
10536848
10537187
10537212
10537230
10537231
10537556
10538087
10538639
10538720
10538721
10538722
10538723
10538724
10538736
10539163
10542963
10542964
10542966
10545451
10586656
10586657
10586658
10586659
10586660
10588301
10588315
10588921
10601946
11110263
11110345
11110395
11120140
11120238
11120315
11120628
11120726
11120803
11121116
11121214
11121291
11121635
11122115
11133099
11133138
11133364
11135120
11138436
11138631
11140381
11140725
11143723
11145294
11146262
11147223
11158715
11198974
11351693
11351819
11351865
11352833
11353299
11362704
11365266
11367828
11370679
11370680
11373429
11375990
11388542
11406073
11406869
11407005
11407058
11408754
11408880
11408881
11408951
11408990
11408991
11409133
11409134
11409135
11409136
11409138
11409139
11409298
11409299
11409300
11409301
11409302
11409303
11409304
11409305
11409341
11409363
11409378
11409658
11409659
11409662
11409663
11409665
11409666
11409667
11409668
11409722
11409844
11409845
11410004
11410012
11410030
11410031
11410032
11410033
11410106
11410110
11410142
11410143
11410144
11410145
11410146
11410147
11410148
11410149
11410150
11410151
11410152
11410153
11410154
11410155
11410156
11410167
11410411
11410412
11410413
11410414
11410415
11410416
11410589
11410590
11410591
11410595
11410596
11410597
11410599
11410600
11410601
11410602
11411341
11411342
11411343
11411344
11411345
11411346
11411347
11411348
11411406
11411409
11411993
11412105
11412143
11412158
11412183
11412184
11412217
11412218
11412278
11412279
11412280
11412281
11412282
11412283
11412284
11412285
11412286
11412287
11412288
11412289
11412290
11412291
11412292
11412293
11412294
11412295
11412296
11412297
11412320
11412322
11412324
11412531
11412532
11412535
11412537
11412780
11412864
11412871
11412872
11412873
11412874
11413139
11413219
11413220
11413221
11413595
11413596
11413597
11413598
11413599
11413601
11413602
11413603
11413604
11413605
11413606
11413607
11413608
11413609
11413610
11413611
11413905
11414137
11414138
11414139
11414149
11414150
11414151
11414152
11414153
11414154
11414155
11414157
11414158
11414159
11414160
11414161
11414162
11414163
11414164
11414165
11414166
11414167
11414168
11414169
11414170
11414171
11414172
11414173
11414174
11414175
11414176
11414177
11414178
11414302
11414303
11414304
11414305
11414306
11414307
11414330
11414339
11414340
11414342
11414344
11414345
11414415
11414416
11414417
11414424
11414506
11414507
11414508
11414509
11414510
11414511
11414512
11414513
11414590
11414591
11414592
11414593
11414666
11414674
11414682
11414683
11414684
11414685
11414687
11414688
11414689
11414690
11414692
11414693
11414694
11414696
11414697
11414698
11414870
11414871
11414877
11414882
11415045
11415046
11415047
11415049
11415050
11415051
11415053
11415058
11415064
11415065
11415066
11415067
11415071
11415074
11415075
11415076
11415077
11415078
11415079
11415083
11415084
11415085
11415086
11415087
11415106
11415107
11415108
11415118
11415121
11415122
11415125
11415128
11415129
11415130
11415134
11415135
11415137
11415138
11415139
11415141
11415142
11415143
11415144
11415149
11415150
11415152
11415153
11415154
11415155
11415156
11415160
11415162
11415165
11415166
11415167
11415202
11415203
11415205
11415206
11415207
11415208
11415209
11415210
11415211
11415214
11415221
11415328
11415408
11415438
11415439
11415440
11415441
11415442
11415443
11415444
11415445
11415446
11415447
11415527
11415575
11415576
11415581
11415712
11415715
11415716
11415782
11415783
11415784
11415785
11415786
11415787
11415788
11415789
11415790
11415791
11415984
11416067
11416068
11416069
11416070
11416071
11416072
11416074
11416075
11416078
11416079
11416080
11416191
11416192
11416193
11416194
11416195
11416315
11416319
11416322
11416323
11416328
11416331
11416332
11416500
11416501
11416502
11416503
11416504
11416505
11416506
11416507
11416508
11416509
11416620
11416621
11416712
11416714
11416715
11416717
11416718
11416719
11416720
11416721
11416722
11416725
11416726
11416728
11416729
11416955
11416957
11416963
11416964
11416968
11416969
11416970
11417116
11417117
11417118
11417119
11417120
11417121
11417122
11417123
11417131
11417135
11417136
11417137
11417138
11417139
11417140
11417141
11417142
11417143
11417145
11417146
11417148
11417151
11417153
11417155
11417156
11417157
11417158
11417164
11417168
11417169
11417171
11417173
11417180
11417299
11417300
11417307
11417310
11417315
11417316
11417325
11417333
11417362
11417367
11417368
11417369
11417370
11417375
11417376
11417377
11417380
11417397
11417398
11417487
11417488
11417499
11417500
11417504
11417505
11417506
11417730
11417731
11417732
11417805
11417998
11418102
11418103
11418112
11418113
11418114
11418115
11418116
11418130
11418131
11418309
11418310
11418384
11418393
11418395
11418590
11418650
11418966
11418967
11418968
11419039
11419214
11419215
11419216
11419217
11419218
11419219
11419332
11419334
11419605
11419612
11419618
11419621
11419622
11419624
11419625
11419628
11419842
11419843
11419848
11419849
11419850
11419851
11419852
11419853
11420045
11420356
11420359
11420473
11420589
11420610
11420629
11420630
11420633
11420691
11420692
11420693
11420927
11420928
11420929
11420930
11420931
11420932
11421032
11421119
11421120
11421121
11421122
11421123
11421124
11421355
11421356
11421357
11421358
11421386
11421387
11421388
11421556
11421560
11422117
11422162
11423046
11423048
11423216
11423224
11423225
11423226
11423227
11423228
11425933
11425934
11425935
11425936
11425937
11425938
11425939
11425940
11427320
11427321
11427322
11427972
11427973
11427974
11427976
11427977
11427978
11428510
11428511
11429797
11429800
11429805
11429806
11430159
11430160
11430161
11431440
11431441
11431442
11431443
11431444
11431445
11431476
11431477
11431478
11431479
11431641
11431694
11431695
11431696
11431697
11431698
11432647
11432829
11432830
11432831
11432832
11432833
11432957
11432958
11432959
11433677
11433838
11433839
11433840
11433841
11434256
11434257
11434664
11434665
11435092
11435093
11435459
11435570
11435622
11436224
11436285
11436829
11438517
11438518
11438519
11438520
11438596
11438691
11438934
11438935
11438936
11438937
11438938
11438939
11438940
11439547
11439548
11442132
11442133
11442668
11445711
11445859
11445860
11446107
11446726
11446768
11446870
11446898
11447276
11448419
11450282
11450322
11450469
11451385
11453940
11453980
11454095
11454135
11454934
11455693
11457502
11457566
11457578
11457739
11457940
11458104
11458206
11458384
11458399
11458439
11458540
11458580
11458620
11458967
11459162
11459181
11459182
11459185
11459253
11459265
11459303
11459441
11459640
11459789
11460006
11460078
11460124
11460164
11460231
11460233
11460309
11460447
11460486
11460640
11460787
11460832
11461029
11461139
11461205
11461217
11461299
11461322
11501572
11501669
11503769
11506671
11532133
11532762
11533353
11533380
11533383
11533392
11533416
11533659
11533759
11533772
11533773
11533774
11533779
11533780
11533782
11533789
11533790
11533791
11533877
11533924
11533978
11533979
11533995
11533997
11534001
11534003
11534007
11534008
11534009
11534011
11534026
11534027
11534028
11534036
11534051
11534053
11534056
11534059
11534064
11534072
11534076
11534080
11534083
11534098
11534099
11534108
11534109
11534118
11534121
11534135
11534137
11534142
11534146
11534155
11534161
11534263
11538091
11538445
11538876
11538881
11538885
11538989
12012454
12012572
12013956
12013971
12153186
12154255
12169211
12241178
12347410
12348183
12578254
12578256
12786097
12846858
12863774
13253703
13253705
13295481
13354401
13401453
13401833
13780374
13780388
13780391
13780404
13780413
13809822
14084564
14406962
14710206
14710305
14715593
14715594
14715601
14715614
14715810
14715814
14715818
14715822
14715856
14715859
14715862
14715864
14716164
14717817
14718254
14718329
14718330
14718435
14718443
14719816
14747254
14747365
14747414
14747436
14747606
14747778
14747908
14748337
14748550
14749605
14749714
14750268
14750914
14752236
14752464
14752557
14753040
14754618
14755141
14755424
14757440
14758027
14759883
14761442
14761545
14761968
14762234
14762838
14763664
14763737
14764075
14765400
14765647
14766049
14768340
14768721
14769227
14770009
14770588
14770850
14771394
14771915
14772168
14773365
14773653
14777894
14780633
14782707
14783164
14785466
14786130
14789085
14789318
14790220
14790845
14791018
14791111
14791182
14792244
14793808
14793992
14794522
14796767
14796900
14797022
14797340
14797369
14797443
14799608
14801866
14803350
14804686
14804747
14807389
14811205
14811492
14813613
14814050
14814870
14815573
14816051
14816674
14816803
14817143
14817257
14817297
14818086
14818960
14819323
14819373
14819519
14820572
14820658
14820720
14821196
14821240
14821796
14822486
14822973
14823070
14823150
14825094
14825608
14827743
14830250
14832753
14833775
14834127
14835408
14835799
14836869
14837374
14837403
14839109
14839603
14840296
14841738
14842160
14842414
14844098
14846088
14846137
14846200
14846608
14846948
14847264
14847977
14849452
14851321
14854124
14855721
14856272
14857553
14859165
14862781
14863631
14864322
14864858
14865152
14865268
14866181
14866410
14867107
14867130
14867362
14867405
14869369
14869901
14870307
14870387
14870518
14870992
14871929
14872131
14872132
14872367
14873091
14874642
14876586
14879917
14883886
14884272
14884319
14886554
14887254
14888341
14889374
14889509
14889512
14889711
14890307
14890539
14891381
14891391
14892098
14892164
14892384
14894017
14895858
14896101
14896229
14896377
14896445
14896974
14897189
14897318
14900140
14900569
14901119
14902193
14903591
14904302
14906001
14907924
14908348
14909559
14910071
14911300
14912898
14912952
14914296
14914839
14914856
14915082
14915305
14915899
14916693
14918503
14919092
14919850
14919899
14920028
14920087
14920455
14920472
14921880
14921908
14923418
14923548
14924397
14924534
14925754
14926373
14928459
14930179
14932004
14933387
14935044
14936976
14937324
14937765
14937843
14938213
14940756
14942167
14943378
14944990
14946695
14947247
14948461
14949176
14951448
14951659
14952230
14953454
14953618
14954269
14955986
14959440
14959984
14960402
14960882
14961734
14963701
14964850
14964860
14965536
14966107
14967474
14970033
14974294
14974853
14975402
14977119
14978990
14979982
14982784
14983017
14984214
14984408
14985006
14985217
14985695
14986948
14987254
14987283
14987961
14988192
14989264
14990458
14991495
14992240
14996892
14997082
14999012
15000147
15002923
15003941
15007585
15007814
15009191
15009234
15010446
15010531
15013248
15013284
15014362
15014941
15015948
15018825
15021917
15024650
15025962
15026233
15026346
15026496
15026803
15027166
15027376
15027564
15027577
15028714
15029266
15029984
15031420
15032411
15032956
15033543
15034924
15036939
15037453
15037792
15038634
15038635
15038741
15038855
15038967
15039032
15039352
15039376
15039567
15039679
15040266
15040510
15040535
15040600
15040825
15046517
15047175
15047282
15047304
15047324
15047344
15047418
15048342
15048499
15051581
15054284
15054731
15056593
15057051
15060528
15061173
15062484
15062674
15062938
15063556
15063633
15063802
15063993
15065283
15065483
15065556
15068475
15071300
15071301
15072900
15074368
15075143
15076543
15077459
15077842
15078943
15083529
15083863
15086457
15086858
15087286
15087484
15088339
15088547
15088738
15088889
15089050
15090173
15092455
15093005
15095187
15096781
15097727
15098087
15099659
15099899
15100896
15101050
15101517
15102312
15104550
15104902
15104975
15105206
15105997
15106361
15109695
15110362
15113392
15113748
15113854
15114414
15116278
15117798
15118690
15118723
15118882
15119546
15119576
15119601
15120634
15120865
15121311
15121500
15123034
15123364
15123378
15124351
15124461
15124493
15124494
15124541
15124948
15125026
15126250
15127481
15133028
15134182
15135080
15136345
15136652
15138908
15139995
15141467
15142755
15145310
15145554
15146305
15146421
15146765
15146854
15147624
15148675
15148890
15149617
15151762
15154886
15155733
15157003
15158698
15164611
15165453
15167126
15168935
15168996
15170500
15170654
15171496
15171968
15172675
15172969
15173950
15175273
15176215
15176431
15177597
15178137
15179507
15181058
15188271
15188399
15190644
15191985
15192442
15192580
15192747
15194134
15194137
15194173
15194307
15195026
15195424
15195511
15195577
15195780
15196084
15196217
15197622
15197648
15197759
15199006
15199366
15199463
15199596
15200471
15200754
15201143
15202044
15204693
15205212
15205226
15206103
15206198
15209178
15210660
15210828
15210998
15211603
15214438
15214493
15216049
15216988
15217887
15218574
15218581
15218705
15218746
15219095
15219451
15219484
15219825
15220117
15221868
15223102
15224237
15225054
15229105
15233112
15233852
15233872
15235271
15236598
15237898
15238052
15238307
15239828
15240278
15241313
15242797
15242953
15246434
15246943
15247070
15249187
15250400
15250497
15250809
15256057
15256841
15260051
15260151
15261229
15262085
15263194
15263214
15263344
15263528
15263742
15264307
15264535
15266708
15269720
15270799
15272659
15272722
15272787
15273032
15273214
15273343
15273744
15273948
15274335
15274942
15275003
15275211
15275533
15275824
15275831
15277119
15279443
15280010
15281538
15281588
15281655
15283070
15283135
15283443
15287014
15287074
15291310
15293288
15294633
15295019
15295650
15296832
15298180
15298606
15298770
15298900
15299267
15299961
15300267
15302379
15303726
15305487
15306943
15307390
15307391
15307811
15314153
15314675
15315571
15315619
15317987
15320997
15321952
15322296
15322298
15323221
15327505
15328038
15328418
15328778
15329209
15329655
15330776
15331503
15332917
15333079
15333616
15333908
15334503
15334590
15334791
15335074
15335238
15335257
15335961
15336108
15336233
15336560
15336794
15337097
15337184
15337635
15337675
15338186
15338228
15338783
15338999
15341006
15341768
15342394
15342935
15346118
15348386
15349454
15352245
15352580
15353704
15354363
15354742
15355770
15356742
15357539
15357903
15358254
15358416
15358421
15359756
15360160
15360578
15361614
15361731
15361984
15362103
15362289
15362611
15362662
15366090
15369451
15370809
15371060
15372609
15373925
15374488
15374514
15374576
15375656
15376589
15376772
15378397
15381477
15383647
15384218
15384388
15384617
15385100
15385241
15385258
15385340
15385725
15386016
15386370
15386568
15386746
15386792
15387383
15387696
15387890
15388011
15389670
15390370
15393397
15396817
15398621
15399031
15399313
15399535
15399986
15402270
15404286
15408761
15409250
15409904
15410000
15410041
15410499
15410740
15410898
15411827
15418332
15418583
15418756
15418757
15419766
15421273
15421908
15423044
15424078
15424219
15426627
15428110
15432551
15433425
15433448
15434102
15434272
15434615
15434825
15434882
15435165
15435282
15435826
15436039
15436517
15436544
15437057
15439560
15439634
15439935
15442289
15442423
15443567
15447121
15447246
15448755
15448797
15449878
15452969
15454381
15455136
15455288
15455373
15456241
15457585
15458080
15458597
15458670
15458954
15458965
15459078
15459137
15459202
15459224
15459813
15460628
15461354
15461543
15470846
15471928
15473397
15473444
15474532
15474709
15475740
15478752
15479442
15479781
15480224
15482091
15484494
15484802
15485223
15486404
15490641
15491389
15491572
15494510
15496814
15498594
15503017
15503605
15503606
15504270
15505765
15506009
15506908
15507102
15507210
15508969
15509219
15509316
15509963
15510590
15518355
15522629
15523739
15524817
15525446
15526695
15528318
15531147
15532212
15532924
15533171
15533237
15533238
15533926
15534360
15534361
15534982
15535279
15535867
15535922
15536702
15547023
15547507
15550122
15552345
15552919
15554736
15555686
15555794
15556304
15556389
15557143
15558224
15558561
15558624
15560673
15560724
15561154
15565414
15565854
15578886
15580003
15580988
15582427
15582428
15582604
15582713
15583467
15583553
15583621
15583632
15583709
15583856
15584419
15585628
15586168
15588586
15593113
15600248
15601815
15601883
15602456
15602927
15604453
15605828
15606559
15607066
15608335
15608684
15608880
15609428
15609937
15609981
15610022
15610402
15610563
15610582
15610755
15611072
15611227
15621582
15626033
15626143
15629803
15630711
15630759
15631905
15633564
15634087
15634908
15635078
15635591
15635768
15636213
15650726
15653112
15654290
15656171
15657289
15658016
15658163
15658512
15658714
15658920
15659193
15659202
15659799
15660596
15660798
15663792
15670705
15671275
15673387
15675115
15676225
15676577
15678845
15679325
15680385
15680530
15680908
15682501
15682911
15682941
15683315
15683401
15683555
15683866
15684081
15685626
15685812
15685954
15685970
15685990
15700037
15700038
15700374
15702750
15704406
15705703
15705962
15707585
15707876
15709223
15709244
15709821
15710335
15710428
15710484
15710606
15710727
15710738
15711013
15711014
15711143
15711928
15719599
15724852
15727985
15728357
15730076
15730970
15731127
15732693
15733014
15733395
15733675
15733722
15733856
15733884
15734173
15734192
15734448
15735373
15735751
15735939
15735983
15743858
15747966
15748878
15751975
15754029
15754541
15755405
15756932
15757221
15757258
15757627
15757653
15758581
15758622
15759864
15760651
15765752
15767618
15770729
15773544
15776709
15776964
15782100
15782142
15783413
15783924
15784292
15784303
15784667
15785153
15785328
15797197
15804312
15805136
15805329
15806071
15806248
15807392
15807894
15808192
15810155
15810362
15810616
15825252
15828665
15830525
15832617
15833599
15833618
15833678
15833689
15834835
15835208
15835290
15835498
15835761
15840612
15843408
15845243
15854084
15855493
15856556
15857649
15858191
15858208
15858388
15859516
15859758
15859878
15860382
15860483
15860770
15860830
15864516
15873728
15874475
15875934
15876885
15877302
15881252
15883401
15883411
15884031
15885554
15885557
15885689
15885857
15897051
15897495
15897512
15897515
15897519
15897613
15897661
15898999
15900627
15901547
15901658
15903459
15904550
15904583
15905029
15905124
15905543
15905828
15905998
15906117
15906636
15907225
15907429
15907694
15907758
15907794
15907835
15907889
15907903
15907949
15908598
15908640
15908654
15908764
15908866
15908980
15909022
15909079
15909208
15909251
15909521
15909535
15909685
15909759
15909763
15909806
15910129
15910216
15910923
15912420
15913087
15913663
15913857
15914153
15914697
15915153
15915553
15916592
15916816
15916930
15917090
15917205
15917250
15918028
15919297
15919340
15919618
15919654
15919671
15919759
15919872
15920174
15920408
15920542
15920574
15920640
15920762
15920825
15921044
15921181
15921214
15921260
15921346
15921399
15921632
15921638
15921646
15921666
15921832
15921851
15921918
15925518
15925626
15925694
15927823
15927891
15928346
15928851
15929794
15929864
15930253
15930481
15930589
15931276
15931666
15932281
15932395
15932529
15932718
15932817
15932834
15932910
15932973
15933058
15933059
15933163
15933197
15933217
15933395
15933439
15933492
15933583
15933809
15933916
15933951
15933971
15934049
15935355
15936223
15937000
15939432
15939915
15940111
15940736
15940878
15941719
15941985
15942377
15943324
15943422
15943843
15944022
15944394
15944396
15944398
15944404
15944661
15944949
15945238
15945256
15945323
15945633
15945708
15945901
15945985
15946341
15946491
15946832
15947567
15949361
15949676
15950606
15951913
15953079
15953750
15953796
15954068
15954117
15954311
15954774
15954878
15955328
15955600
15956277
15956571
15956636
15956902
15957042
15957047
15957057
15957059
15957063
15957068
15957107
15957326
15957381
15957472
15957487
15957785
15957867
15957871
15958095
15958181
15958212
15958999
15960696
15963246
15964634
15965498
15966085
15966306
15966502
15966839
15966845
15966911
15967094
15967324
15968351
15968506
15968732
15968953
15969522
15969565
15969567
15969681
15969868
15969949
15969992
15970153
15970280
15970371
15973984
15975237
15977236
15977584
15978673
15978840
15979479
15979575
15979848
15980298
15980605
15980679
15980848
15981063
15981127
15981160
15981161
15981201
15981228
15981544
15981552
15981684
15982125
15982160
15982245
15982314
15982353
15982361
15982510
15982524
15982544
15983234
15984441
15984695
15985920
15985921
15986569
15987276
15988765
15988989
15989343
15989632
15989635
15989722
15990335
15991188
15991669
15991734
15991815
15992202
15992854
15993338
15993382
15993492
15993540
15993686
15994067
15994082
15994194
15994298
15994330
15994332
15994484
15994507
15994637
15997101
15999174
15999880
15999952
16000095
16000256
16000750
16001849
16002156
16002719
16002917
16004301
16004639
16004649
16004779
16005237
16005628
16005640
16005755
16005782
16005847
16006000
16006082
16006326
16006435
16006555
16006669
16006740
16006876
16006972
16006999
16007049
16007050
16007074
16007125
16009287
16009594
16009639
16009903
16010943
16011197
16014020
16014051
16014181
16014778
16015168
16015690
16015722
16015775
16015785
16015863
16016197
16016285
16016720
16016932
16017205
16017222
16017457
16017665
16017708
16017808
16017834
16018096
16018107
16018140
16018391
16018469
16018551
16018586
16018624
16018635
16018818
16018833
16018853
16018865
16019001
16019047
16019167
16019202
16021530
16021606
16023259
16026115
16027403
16029317
16029356
16029624
16029665
16029674
16029911
16030130
16030282
16030301
16030320
16030447
16030546
16030557
16030561
16030763
16030784
16030887
16030899
16030961
16031013
16031019
16031198
16031299
16031340
16031359
16031377
16031489
16031516
16031643
16031659
16031723
16031752
16031770
16034524
16035809
16036074
16037622
16038154
16039051
16039958
16040099
16040192
16040441
16041373
16041477
16041754
16041903
16042405
16042741
16042829
16042846
16042944
16042950
16042962
16043005
16043046
16043049
16043051
16043139
16043151
16043322
16043336
16043348
16043381
16043416
16043448
16043487
16043516
16043646
16043673
16043776
16043859
16045524
16048349
16049740
16050569
16051124
16051824
16051933
16052361
16052837
16053098
16053161
16053593
16053604
16053636
16053831
16053900
16054045
16054165
16054608
16054681
16054682
16054749
16054759
16054806
16054836
16054939
16055049
16055135
16055225
16055299
16055301
16055305
16055368
16055372
16055540
16055543
16055567
16055667
16055728
16055866
16055916
16055978
16056013
16058588
16059582
16060767
16061377
16061594
16063070
16063216
16063362
16063505
16064016
16064087
16064143
16064263
16064413
16065307
16065785
16066001
16066188
16066307
16066666
16066741
16066902
16066983
16067123
16067265
16067309
16067322
16067394
16067438
16067562
16067575
16067803
16067987
16067989
16068027
16068030
16068058
16068059
16068151
16068879
16069442
16069610
16071496
16071715
16071978
16072257
16072420
16072475
16073895
16074607
16075285
16076091
16076512
16076588
16076810
16076880
16077724
16077967
16077980
16078334
16078356
16078453
16078823
16078968
16079057
16079373
16079565
16079648
16079699
16079748
16079812
16079912
16079916
16079944
16080257
16080269
16080290
16080337
16080342
16080374
16080380
16080443
16081085
16081260
16081960
16082223
16083023
16086148
16087141
16087939
16088477
16088540
16088560
16088679
16088772
16089223
16089703
16089812
16090092
16090181
16090208
16090313
16090827
16090873
16091104
16091124
16091302
16091410
16091549
16091601
16091740
16091880
16092011
16092044
16092132
16092179
16092211
16092250
16092259
16092467
16092479
16092534
16092556
16095167
16098109
16099440
16099993
16100089
16100128
16100292
16100446
16100749
16101705
16101834
16102247
16102306
16102341
16102612
16102723
16102802
16102845
16103089
16103588
16103977
16103980
16104129
16104172
16104189
16104523
16104567
16104704
16104796
16104836
16104916
16104983
16106392
16108209
16108621
16108849
16109128
16109562
16110514
16111887
16112004
16112487
16113013
16113585
16113711
16113922
16114078
16114409
16114430
16114757
16115111
16115228
16115265
16115307
16115462
16115544
16115551
16115862
16116378
16116386
16116409
16116588
16116687
16116857
16116881
16116963
16116977
16116997
16117042
16117088
16117100
16117162
16117170
16117305
16118079
16119376
16122634
16123771
16125494
16125657
16125843
16126712
16126832
16127075
16127149
16127222
16127287
16127311
16127483
16127764
16127812
16128225
16128274
16128325
16128360
16128495
16128755
16128779
16129012
16129027
16129119
16129362
16129368
16129369
16130869
16131703
16132241
16132617
16133694
16133881
16134681
16135900
16136142
16136728
16136864
16137089
16137587
16138318
16138613
16138875
16138999
16139043
16139498
16139739
16139777
16139941
16139987
16140101
16140179
16140194
16140646
16140780
16140857
16140978
16140984
16141026
16141041
16141314
16141331
16141451
16141453
16141482
16141549
16141595
16141653
16141698
16141720
16141782
16141790
16142082
16142961
16142975
16144627
16145592
16146244
16146245
16146835
16147291
16147880
16148129
16148263
16148919
16150636
16150762
16151099
16151543
16151599
16151609
16151782
16151952
16151964
16151985
16152191
16152235
16152408
16152480
16152680
16153065
16153136
16153159
16153164
16153378
16153454
16153533
16153589
16153660
16154261
16156357
16157625
16157626
16158132
16159347
16159712
16159745
16159779
16161014
16161176
16161861
16162190
16162506
16162614
16162944
16163404
16163489
16163620
16163632
16163701
16163924
16164048
16164097
16164144
16164266
16164350
16164732
16165152
16165162
16165168
16165211
16165218
16165379
16165497
16165518
16165532
16165541
16165603
16166234
16167326
16167559
16169173
16169307
16169589
16171516
16172496
16172937
16173078
16173212
16174198
16174694
16174741
16175145
16175451
16175488
16175584
16176338
16176349
16176357
16176359
16176553
16177081
16177110
16177212
16177431
16177692
16177762
16177794
16177819
16177899
16182960
16184660
16185818
16185929
16186434
16186435
16186571
16187065
16187453
16187709
16187755
16187881
16187889
16187913
16188123
16188216
16188471
16188787
16188831
16189063
16189159
16189178
16189281
16189314
16189334
16189540
16189588
16189633
16189678
16189726
16189863
16191542
16194917
16195397
16196388
16197337
16197523
16197757
16198860
16199158
16199499
16199552
16199984
16200116
16200137
16200197
16200204
16200231
16200376
16200507
16200532
16200806
16200890
16201028
16201046
16201052
16201163
16201374
16201402
16201452
16202745
16203149
16208762
16209085
16209376
16209556
16209970
16209991
16210402
16210499
16210817
16210833
16210961
16211082
16211197
16211212
16211310
16211375
16211511
16211823
16212244
16212292
16212363
16212446
16212493
16212572
16212624
16212730
16212842
16213069
16213204
16213290
16213416
16213446
16213473
16213535
16213567
16213631
16213654
16213658
16213700
16213706
16215206
16215319
16217105
16217294
16217802
16217974
16218419
16219177
16219593
16221263
16221782
16222342
16222964
16223068
16223364
16223383
16223464
16223596
16223846
16224123
16224141
16224253
16224624
16224710
16224720
16224800
16224822
16224851
16224900
16225158
16225279
16225349
16225489
16225506
16225569
16225579
16225661
16225663
16225755
16225771
16225801
16226051
16227965
16232162
16232733
16235796
16236245
16236296
16236428
16236806
16236886
16237087
16237184
16237252
16237450
16237574
16237578
16237581
16238009
16241283
16244126
16244312
16244876
16244955
16247225
16247322
16247373
16248630
16248760
16248959
16249090
16249131
16249204
16249538
16249554
16249579
16249621
16249730
16249933
16250034
16250369
16250389
16250464
16254150
16254213
16256575
16257103
16260537
16260823
16261135
16261245
16261364
16261367
16261561
16261629
16261659
16261668
16261943
16262126
16262221
16262269
16262315
16262444
16262496
16262546
16262799
16262868
16262891
16263323
16267516
16268364
16268766
16269848
16271049
16271545
16271661
16271685
16272233
16272882
16273244
16273794
16273935
16273983
16274019
16274342
16274366
16274416
16274626
16274747
16274889
16274910
16275067
16275114
16277761
16280051
16280293
16282258
16282388
16283874
16284065
16284425
16284615
16284690
16285360
16285838
16285981
16286744
16286814
16286950
16287074
16287203
16287543
16287594
16291746
16294447
16296505
16297164
16297367
16297900
16298360
16298747
16298801
16298865
16298930
16299088
16299671
16299693
16299777
16303220
16306989
16307600
16307895
16308141
16308299
16308581
16308915
16309461
16309768
16311061
16311348
16311451
16311463
16311491
16311573
16311758
16311883
16311947
16313195
16313477
16316043
16316402
16317022
16317798
16320123
16320737
16321011
16321090
16321774
16321988
16322270
16322367
16322521
16322731
16323148
16323187
16323460
16323596
16323652
16323690
16323700
16323909
16324116
16324405
16324462
16326869
16327862
16329973
16330208
16331243
16332793
16333554
16333619
16334598
16335369
16335456
16335555
16335712
16335814
16335954
16336025
16336138
16336316
16336527
16337829
16340219
16340920
16343485
16345330
16347631
16347647
16347837
16347992
16348185
16348288
16348325
16348341
16348375
16348390
16348458
16348788
16348794
16348917
16349662
16350581
16350766
16350926
16351686
16351940
16353779
16354735
16354851
16357903
16358836
16358870
16359136
16359808
16359858
16360357
16360378
16360499
16360559
16360775
16361024
16361094
16364602
16364866
16366905
16367777
16368908
16371313
16371395
16371541
16371567
16372282
16372524
16372526
16372586
16372964
16372967
16373348
16374196
16377197
16380320
16381728
16383963
16384246
16384561
16384603
16384715
16384792
16384855
16385090
16385117
16385139
16385199
16385249
16385432
16385487
16385488
16385491
16385617
16386346
16386389
16386440
16389466
16390506
16392285
16392824
16393104
16394933
16396262
16396540
16396563
16396568
16396847
16396985
16397069
16397134
16397170
16397302
16397334
16397400
16397487
16397502
16397555
16397691
16398011
16398124
16398241
16398966
16400928
16405704
16406029
16406174
16406212
16407363
16407559
16408512
16408533
16408764
16408848
16409206
16409497
16409551
16409721
16409847
16409899
16410018
16410088
16410196
16411872
16412745
16413504
16413831
16415184
16415435
16415840
16416912
16418058
16419528
16420272
16420566
16420969
16421011
16421214
16421357
16421590
16421911
16421916
16422017
16422049
16422145
16422250
16422346
16422442
16428568
16429046
16429391
16429417
16429502
16429959
16431620
16431959
16432447
16433072
16433106
16433980
16434107
16434115
16434192
16434397
16434590
16435625
16435981
16436699
16437643
16438266
16438570
16438790
16439717
16440833
16442731
16442848
16444146
16444178
16444952
16444956
16445385
16445423
16445689
16445860
16446062
16446272
16446334
16446377
16446449
16446511
16446599
16446625
16446763
16447021
16448919
16449590
16451024
16453206
16453275
16453711
16455452
16455623
16456115
16456442
16457238
16457525
16458266
16458706
16458752
16458902
16459062
16459270
16459364
16464362
16465923
16466117
16466349
16466843
16468558
16468830
16469268
16470321
16470461
16470801
16471190
16471254
16471562
16471579
16471628
16471671
16471851
16473737
16476412
16477977
16478533
16479457
16479551
16479686
16480492
16481171
16481284
16481795
16482437
16482503
16482727
16482740
16482839
16483000
16483059
16483336
16483744
16484224
16487694
16490121
16491105
16491407
16491756
16491971
16493878
16494037
16494507
16494808
16494949
16494999
16495029
16495045
16495166
16495357
16495503
16495859
16500361
16500477
16501216
16502431
16502735
16503524
16504262
16504367
16504716
16504863
16504968
16505153
16505422
16506656
16506832
16506923
16506962
16506996
16507060
16507124
16507199
16507320
16507368
16507520
16507545
16507568
16507655
16507658
16507740
16507864
16507889
16508015
16508115
16511388
16512587
16513052
16513147
16513854
16516056
16516478
16516560
16518209
16518591
16518690
16518985
16519093
16519294
16519408
16519523
16519634
16519713
16519906
16519909
16519939
16520094
16520153
16521296
16521444
16521513
16521514
16521562
16523054
16523621
16524732
16525243
16525616
16526422
16526790
16526848
16527922
16528029
16528692
16529772
16530771
16530955
16531127
16531280
16531281
16531297
16531407
16531478
16531708
16531720
16531742
16531941
16532238
16532342
16532421
16534606
16540632
16542224
16542746
16543111
16543367
16543411
16543499
16544199
16544240
16544263
16544308
16544444
16547840
16550212
16551149
16552647
16552840
16552996
16553746
16554713
16554806
16554941
16555797
16555826
16555875
16556017
16556144
16556213
16556283
16556342
16556622
16562760
16563036
16563330
16564814
16565093
16565140
16565189
16565340
16567089
16567223
16567738
16567882
16568013
16568093
16568318
16568455
16568547
16568577
16568662
16568664
16571729
16571868
16573809
16574338
16574937
16575192
16575472
16575630
16576067
16577220
16577605
16578959
16578973
16579430
16580029
16580326
16580458
16580469
16580987
16580998
16581281
16581334
16581409
16583341
16586720
16588340
16588656
16590344
16590660
16591073
16591527
16591913
16592306
16592550
16592553
16592884
16592971
16592982
16593057
16593138
16593171
16593234
16593241
16593269
16593416
16593492
16595646
16596358
16597272
16597577
16600051
16600207
16600374
16600598
16600655
16601382
16603731
16603769
16604320
16607485
16607538
16608035
16608238
16608627
16610131
16613314
16615233
16615310
16615353
16622042
16622286
16622564
16622776
16629815
16633430
16633949
16636746
16637003
16637332
16637484
16637562
16638140
16639995
16640760
16641050
16641490
16642481
16643109
16644169
16644385
16644564
16646067
16649220
16650206
16651400
16651700
16651862
16652206
16652346
16654116
16654641
16658276
16658551
16659230
16659454
16661001
16661386
16664262
16664805
16666553
16669056
16669378
16670035
16674823
16678497
16680358
16680559
16680761
16680828
16680836
16684345
16685125
16686300
16687560
16687964
16688124
16688634
16694200
16695197
16695280
16695352
16695819
16695873
16697886
16698947
16702969
16703067
16703079
16703158
16703945
16704072
16708299
16709495
16709740
16710160
16710270
16710398
16714276
16717442
16718098
16718137
16720657
16720752
16723819
16724209
16724571
16725037
16725290
16725582
16726834
16731725
16731745
16731878
16732196
16732210
16732225
16732474
16738160
16738632
16738741
16738994
16739672
16741851
16742849
16746593
16746653
16746991
16747970
16749749
16751148
16754155
16754222
16754267
16756994
16757026
16759127
16760226
16760899
16761468
16761533
16761716
16762025
16762454
16764290
16764359
16765122
16765604
16767900
16767983
16768209
16768316
16768655
16768739
16768815
16768945
16775500
16775832
16776449
16776535
16777042
16777269
16780035
16780465
16781565
16782917
16782929
16783277
16783322
16783557
16784127
16786856
16787955
16789694
16789924
16790121
16790419
16790437
16790605
16790619
16790810
16791424
16791899
16792171
16792728
16794968
16797515
16797601
16797978
16798481
16800796
16801124
16802176
16802839
16803239
16803722
16804737
16804970
16805182
16805341
16805391
16805417
16805499
16809091
16812066
16812248
16812321
16812334
16812336
16812530
16812657
16812722
16814802
16816024
16816714
16818656
16818971
16819924
16820003
16820004
16823334
16825605
16826537
16826610
16826849
16827898
16828682
16829085
16831274
16832205
16832890
16833536
16833585
16833907
16834252
16835096
16835175
16835434
16835860
16835911
16835993
16836004
16836019
16836401
16836418
16836520
16836601
16837707
16837903
16839094
16839610
16839754
16840496
16840518
16840703
16840740
16840777
16840971
16841117
16841191
16841193
16841388
16845017
16845595
16847357
16847659
16848474
16848759
16850365
16850696
16850710
16850865
16854775
16855872
16856983
16857657
16857908
16859220
16859436
16859515
16859861
16860152
16860271
16860342
16860782
16860951
16861054
16861753
16862509
16862607
16867029
16867342
16867874
16867927
16869370
16869712
16870209
16870710
16870772
16870888
16870932
16871018
16871082
16871139
16871220
16871248
16871460
16871619
16871635
16871795
16871890
16872323
16872434
16872553
16872591
16872691
16873703
16874415
16874453
16875249
16875342
16875356
16875465
16875509
16875512
16875523
16875656
16875676
16875874
16875905
16875932
16876174
16876200
16876406
16876409
16876417
16876457
16876485
16876486
16876487
16876498
16876692
16879204
16879768
16880961
16881329
16882718
16883814
16886109
16887005
16887158
16890815
16892549
16893750
16894037
16894586
16896499
16896537
16896554
16896766
16897288
16897619
16897644
16897693
16897911
16897915
16898153
16898270
16898277
16898292
16898473
16898517
16898553
16898707
16899987
16900009
16900119
16900259
16900307
16900337
16900397
16900452
16900538
16900555
16900648
16900684
16900742
16900891
16900907
16900976
16901111
16901286
16901380
16904861
16909884
16912911
16913153
16913416
16913520
16914952
16915583
16915680
16915755
16916118
16917685
16917909
16918307
16919938
16922036
16922255
16924786
16925893
16926738
16926968
16927359
16927816
16928046
16928271
16928474
16928710
16928780
16928820
16928830
16928969
16929041
16929272
16929376
16929469
16929839
16929856
16929887
16929942
16930020
16930313
16930351
16931003
16931046
16931184
16931292
16931449
16933824
16934939
16935468
16936006
16937207
16938087
16939314
16940713
16941107
16942292
16942776
16942810
16943259
16943360
16943691
16943721
16944241
16944658
16944794
16944852
16944917
16945017
16945079
16945254
16945318
16945374
16945420
16945477
16945577
16945647
16945664
16945751
16945761
16946001
16946075
16946127
16946195
16946214
16946227
16946398
16947031
16949529
16949632
16950553
16950858
16951203
16951526
16952292
16975694
17089574
17094845
17137000
17137092
17137191
17137228
17159001
17159164
17159539
17160934
17162103
17162104
17162108
17162139
17163831
17163860
17163861
17163937
17164050
17171553
17171593
17171598
17171601
17171758
17384769
17390750
17395056
17396668
17397364
17397439
17398253
17398854
17403834
17403954
17404477
17406018
17406410
17406429
17406467
17417416
17417427
17419643
17419644
17419870
17419925
17420096
17420399
17422692
17422722
17423078
17423100
17423255
17423274
17423628
17424993
17425187
17425239
17425252
17425256
17425261
17425283
17425284
17425361
17425458
17425682
17426057
17429090
17429210
17429336
17429389
17429582
17429584
17429598
17434722
17434723
17435033
17435093
17435160
17435475
17435513
17440385
17450235
17458788
17485158
17485383
17487476
17489444
17489450
17490236
17490674
17490675
17490740
17490741
17490808
17495498
17499264
17499609
17502421
17502423
21962876
21962909
21963111
21963151
21963192
21963238
21963331
21963335
22390134
22390137
22390138
22390304
22390307
22390504
22391730
22391989
22392725
22394075
22394282
22394752
22395043
22419053
22421778
22424689
22424691
22424692
22424876
22424879
22425118
22428116
22428158
22428900
22429250
22430680
22430766
22434538
22434548
22434753
22434808
22434809
22434974
22434981
22434982
24263037
24263335
24263562
24263640
24263704
24263942
24276937
24277853
24383240
24398067
24398073
24398093
24398094
24398101
24398138
24398142
24398143
24398157
24398158
24398159
24398193
24398194
24398236
24398244
24419297
24419735
24419842
24420440
24421161
24421228
24422915
24422916
24423474
24423589
24423593
24424613
24427562
24427595
24427596
24427597
24427686
24427687
24432406
24436356
24436427
24436437
24436567
24438184
24698278
24698281
24698282
24698452
24699006
24699216
24699286
24699726
24699727
24700378
24700466
24703566
24708351
24709007
24710098
24710200
24710201
24710202
24712245
24712278
24712413
24712420
24712431
24712432
24712433
24712434
24712444
24712503
24713315
24714646
24720864
24720866
24720867
24720888
24724817
24724819
24724824
24724835
24724945
24725812
24732566
24732567
24732568
24732569
24732570
24732571
24732572
24732573
24732574
24732575
24732576
24738579
24738580
24738581
24738582
24738583
24739038
24739039
24739040
24739041
24739793
24741535
24741536
24754728
24754729
24754969
24759962
24761183
24761672
24761692
24761695
24761812
24761813
24762085
24762086
24762215
24762340
24762341
24762471
24762472
24763058
24763147
24763172
24763414
24763741
24766279
24770183
24770781
24770820
24770822
24770828
24773139
24774506
24774643
24774780
24774996
24775054
24775069
24775070
24775127
24775128
24776728
24778984
24842084
24845188
24846525
24847393
24847461
24847544
24847691
24848710
24850262
24850363
24851416
24851950
24851954
24852175
24852223
24852225
24852228
24852237
24852243
24852305
24853294
24853384
24853398
24853427
24853512
24853665
24853671
24853772
24853810
24854185
24854282
24854284
24854310
24854332
24854496
24854741
24854966
24855024
24855066
24855105
24855230
24855248
24855362
24855405
24855420
24855497
24855593
24855684
24856353
24856442
24856629
24856772
24856841
24857131
24857321
24857322
24857324
24857964
24858289
24858435
24858436
24858666
24858669
24858798
24858938
24859053
24859164
24859165
24859366
24859367
24859373
24859807
24859883
24859904
24860234
24860236
24860238
24860286
24860362
24860372
24860374
24860393
24860405
24860406
24860410
24860418
24860610
24860618
24860675
24860716
24860718
24860973
24860975
24861035
24861042
24861044
24861275
24861763
24861765
24861769
24861924
24862043
24862267
24862401
24862631
24862673
24863062
24863496
24863671
24863688
24863802
24863808
24863854
24863958
24864235
24864312
24864552
24864743
24864750
24864751
24864791
24864804
24864819
24864823
24864829
24864854
24865019
24865034
24865246
24865247
24865449
24866348
24866440
24867157
24867259
24867268
24867269
24867706
24867723
24867730
24867903
24868232
24868488
24868538
24868607
24868636
24868649
24869123
24869716
24870120
24870213
24870344
24870911
24871363
24871620
24871672
24871674
24871748
24871759
24871780
24871944
24871946
24872718
24872731
24872852
24872853
24873404
24873405
24873407
24873409
24873431
24873550
24873640
24873656
24874179
24874220
24874221
24874223
24876704
24877235
24877350
24877848
24877849
24880278
24880279
24880339
24880357
24880522
24880658
24880693
24881533
24881885
24881886
24882066
24883474
24883882
24884230
24884712
24884715
24885140
24885391
24885422
24885764
24885803
24885805
24885806
24885807
24886220
24887472
24887474
24888922
24889060
24889752
24890878
24891115
24892497
24892558
24892894
24895143
24895737
24895827
24895882
24895985
24896186
24896329
24896646
24897317
24899362
24902668
24902695
24902720
24902752
24903093
24906878
24906879
24906880
24907080
24907081
24907082
24991027
25055388
25084547
25102832
25127148
25128086
25128092
25130170
25130172
25130184
25149392
25157295
25231642
25255709
25295350
25295362
25295363
25295367
25302773
25302774
25302776
25305020
25305021
25305039
25305040
25305701
25305702
25305729
25306099
25306394
25306395
25306755
25306774
25307026
25307148
25308657
25308659
25308665
25308668
25309362
25309366
25311608
25311611
25384520
25425346
25437840
25437948
25562548
25562549
25571496
25626734
25709633
25746969
25775988
25788264
25789542
25791272
25821565
25822360
26035062
26047551
26048897
26051163
26051681
26054101
26072318
26074070
26075081
26075223
26077391
26077757
26078204
26080768
26086483
26091742
26095080
26095843
26095850
26149027
26155935
26182285
26182732
26182733
26196915
26196916
26238608
26514783
26515225
26515315
26515394
26515407
26515765
26516508
26516509
26517843
26517999
26518092
26518602
26518603
26518932
26518933
26518934
26519248
26519249
26519250
26521688
26522135
26522630
26523515
26525386
26527385
26622937
26652287
26652603
26652655
26653261
26653341
26653353
26653454
26653534
26653556
26653560
26653563
26653629
26655347
26655348
26656288
26656303
26656304
26672143
26672144
26672145
26672146
26672147
26672165
26673479
26674197
26674321
26674768
26676063
26676084
26676477
26678599
26678651
26678894
26682522
26682523
26682946
26683047
26683715
26684377
26684378
26685541
26686320
26686580
26689793
26689794
26694139
26694140
26701968
26702231
26702335
26702691
26702733
26702819
26703518
26703527
26703552
26703555
26703910
26705038
26705175
26705194
26705882
26706022
26706513
26706768
26708543
26708626
26708836
26708839
26709212
26709220
26710184
26710308
26710347
26710611
26711357
26711617
26711643
26713528
26718548
26718919
26721098
26721256
26721257
26722653
26722824
26723172
26723472
26723673
26724069
26724074
26733313
26735267
26735268
26735488
26736312
26738106
26740016
26745312
26745442
26750154
26754446
26754447
26755459
26755755
26756437
26756443
26757082
26758191
26758235
26758687
26758697
26758869
26759137
28294061
28294062
28316211
28401378
28409884
28468915
28671002
28671048
29195949
29206495
29212811
29212812
29212813
29212815
29212816
29212817
29212931
29213138
29213327
29213328
29213354
29213480
29213481
29213482
29213483
29213484
29213583
29213584
29213585
29214550
29214692
29214910
29214911
29215642
29216072
29217885
29218254
29218740
29218744
29218822
29218823
29218824
29218825
29294900
29304063
29309085
29316995
29316996
29317003
29317005
29317006
29318923
29319642
29321188
29321192
29321846
29321852
29322284
29322321
29322609
29323006
29323196
29323680
29323688
29323762
29324354
29325684
29325740
29327493
29327494
29327521
29328213
29328450
29328606
29328649
29328695
29329286
29330754
29331198
29331365
29331442
29331464
29332398
29332547
29332748
29332890
29332891
29332918
29332998
29333186
29333395
29333720
29333859
29333860
29334200
29336154
29336213
29336222
29336267
29336393
29336404
29336406
29336407
29336533
29336534
29336535
29336536
29336537
29336538
29336540
29336840
29337084
29338177
29338178
29338302
29338801
29339819
29339982
29340232
29340315
29340702
29342141
29342277
29343127
29343515
29343709
29344054
29344078
29344238
29344245
29344423
29344913
29345288
29345289
29345292
29345294
29345295
29345296
29345434
29345436
29345437
29345438
29345439
29345630
29346093
29346095
29346140
29346144
29346481
29346810
29346818
29347280
29347786
29347899
29347912
29347982
29347986
29348715
29348716
29348722
29348725
29348988
29349473
29349668
29351197
29351198
29351199
29351200
29351201
29351202
29351203
29351204
29351205
29351206
29351207
29351208
29351209
29351210
29351212
29351213
29351214
29351215
29351216
29351217
29351218
29351477
29351621
29351837
29353308
29353310
29353879
29354523
29354818
29355082
29355094
29355505
29355771
29355823
29355824
29355825
29355826
29355827
29355828
29355829
29355830
29355831
29355832
29355833
29355834
29355835
29355836
29355837
29355838
29355840
29355888
29356171
29356180
29356278
29356787
29357030
29357032
29357051
29357802
29358124
29358180
29358452
29358536
29358846
29358895
29358948
29359102
29359109
29359191
29359192
29359200
29359334
29359335
29359664
29359937
29359981
29360422
29360423
29360424
29360425
29360564
29360869
29360997
29361395
29361714
29361859
29361945
29362904
29362963
29362981
29363022
29364100
29365380
29365690
29367060
29368553
29368592
29368902
29369132
29369341
29370774
29372032
29372075
29372630
29372884
29373153
29376095
29376359
29376370
29376371
29376420
29376440
29376475
29376478
29377575
29377586
29377606
29377785
29378149
29378170
29378513
29379128
29379131
29379137
29379140
29379141
29379142
29379674
29380045
29380060
29380068
29380377
29380651
29380723
29380784
29380855
29380949
29380960
29380963
29381266
29381406
29381843
29383114
29384457
29384509
29384544
29384546
29384554
29384561
29384565
29384580
29384583
29385656
29385738
29386063
29386156
29387028
29387035
29387048
29387056
29387060
29387062
29387072
29387075
29387079
29387082
29387093
29387103
29387127
29387142
29387154
29387159
29387165
29387180
29387187
29387198
29387206
29387224
29387230
29387237
29387249
29387253
29387277
29387289
29387293
29387298
29387309
29387312
29387315
29387344
29387373
29387395
29387415
29387424
29387447
29387449
29387467
29387470
29387478
29387486
29387501
29387502
29387506
29387524
29387540
29387546
29387585
29387594
29387610
29387612
29387621
29387622
29387624
29387633
29387635
29387641
29387664
29387679
29387688
29387694
29387695
29387710
29387713
29387719
29387733
29387767
29387777
29387791
29387804
29387829
29387832
29387964
29389162
29389466
29389524
29389624
29389682
29389791
29389794
29391476
29392121
29392454
29393101
29394025
29394568
29395029
29396238
29396239
29396240
29396241
29396255
29397201
29397839
29399160
29399174
29399585
29399654
29399931
29400323
29400468
29400514
29400724
29400725
29400928
29400929
29400930
29400934
29400935
29400936
29400937
29400947
29400949
29400951
29400958
29427749
29427751
29427756
29428961
29430490
29430605
29431111
29431268
29431660
29431661
29432480
29432597
29432675
29433390
29433424
29433443
29433465
29433467
29434095
29434657
29435319
29436345
29437211
29437213
29437217
29437219
29437220
29437221
29437398
29437399
29437400
29437490
29437681
29437955
29438187
29438614
29438801
29438981
29439077
29439078
29439079
29439080
29439081
29439084
29439085
29439087
29439089
29439090
29439092
29439093
29439095
29439097
29439098
29439099
29439100
29439101
29439102
29439103
29439104
29439105
29439106
29439107
29439108
29439109
29439112
29439113
29439114
29439115
29439116
29439117
29439118
29439119
29439120
29439124
29439125
29439126
29439128
29439130
29439131
29439132
29439133
29439137
29439138
29439139
29439140
29439141
29439142
29439143
29439144
29439145
29439146
29439147
29439148
29439149
29439150
29439151
29439152
29439154
29439155
29439156
29439158
29439159
29439160
29439163
29439164
29439165
29439166
29439167
29439169
29439170
29439171
29439172
29439174
29439175
29439179
29439180
29439183
29439185
29439187
29439188
29439189
29439191
29439193
29439194
29439195
29439197
29439198
29439199
29439202
29439203
29439204
29439206
29439207
29439208
29439210
29439212
29439214
29439217
29439218
29439219
29439221
29439222
29439223
29439224
29439227
29439228
29439230
29439231
29439233
29439234
29439235
29439236
29439238
29439239
29439240
29439243
29439245
29439246
29439248
29439252
29439254
29439255
29439256
29439508
29439715
29440179
29440190
29440243
29440395
29440436
29441360
29442036
29442214
29442220
29442263
29442700
29442706
29442961
29443063
29443064
29443237
29443286
29443386
29443597
29443907
29443947
29443950
29443957
29443981
29444130
29444506
29444525
29444535
29444542
29444548
29444560
29444578
29444586
29444599
29444648
29444724
29445150
29445169
29445841
29446875
29448448
29448706
29448733
29448781
29448805
29449422
29449738
29449747
29449751
29449752
29449757
29449760
29450021
29450165
29450251
29450446
29450876
29451224
29452443
29452514
29453035
29453640
29453652
29456189
29456215
29456218
29456225
29456335
29456539
29456574
29456575
29456947
29456949
29457353
29457421
29457422
29457753
29459507
29460896
29460955
29460958
29461197
29461227
29461616
29461617
29461679
29461686
29461689
29461795
29462758
29464484
29465321
29465341
29465693
29466532
29466711
29467262
29467454
29467883
29468087
29468179
29468209
29468220
29468532
29469010
29469354
29469394
29470140
29470145
29470388
29470411
29470413
29470419
29470424
29471130
29471653
29471654
29471921
29472073
29472077
29472078
29472080
29472081
29472083
29472099
29472114
29472115
29472116
29472136
29472145
29472163
29472245
29472279
29472310
29472328
29472330
29472331
29472588
29472660
29472902
29472927
29472969
29472975
29472977
29473427
29473587
29473682
29473890
29473891
29473897
29473900
29474257
29474268
29474767
29475645
29476568
29476991
29477240
29477501
29477997
29478543
29478598
29479152
29479197
29479288
29479299
29479843
29479844
29479845
29479846
29480117
29480475
29480477
29480890
29481320
29481557
29481560
29481609
29481716
29481839
29481874
29482227
29482236
29482238
29482246
29482262
29482413
29482419
29482424
29482427
29483861
29484726
29484852
29485972
29487093
29487246
29487298
29487654
29487812
29487816
29488894
29488959
29489514
29489516
29489626
29489870
29490634
29492142
29492634
29492829
29493376
29493429
29493797
29494344
29494423
29494518
29494528
29494535
29494536
29494543
29494544
29494545
29494561
29494565
29494585
29494586
29494600
29494617
29494619
29494621
29494622
29494626
29494634
29494646
29495051
29495181
29495645
29495700
29495734
29496133
29496558
29496559
29496629
29496648
29496749
29496811
29496878
29496896
29496918
29497258
29498513
29498514
29498929
29498931
29499466
29499573
29499916
29501659
29501827
29502085
29502086
29502101
29502102
29502873
29504352
29505375
29506691
29506790
29507233
29507928
29507937
29508267
29508929
29508950
29509079
29509508
29509510
29509572
29509719
29510178
29512286
29512316
29512330
29512486
29512487
29512488
29512489
29512490
29512491
29512492
29512732
29512770
29512848
29513252
29513528
29514017
29514373
29514430
29514922
29514925
29514926
29514927
29514930
29514931
29514932
29514933
29514935
29514937
29514994
29515346
29515486
29515562
29515564
29515567
29515727
29516870
29518607
29518873
29519208
29519280
29520059
29520827
29521188
29521193
29521302
29521563
29521570
29522347
29523082
29523925
29524316
29524389
29524390
29524510
29524606
29524715
29525076
29525795
29526834
29527069
29527072
29527100
29527138
29527561
29528459
29529039
29529217
29529382
29529479
29529557
29529569
29529970
29530505
29531054
29531165
29531319
29531322
29531323
29531327
29531337
29531970
29532466
29532479
29532612
29533241
29533248
29533249
29533355
29533366
29533493
29533590
29533593
29533620
29533798
29533811
29534116
29534117
29534491
29534535
29535035
29535325
29535422
29536104
29536642
29537080
29537081
29537082
29537084
29537611
29538460
29539595
29539599
29539605
29539615
29539632
29539777
29541269
29542053
29542065
29542105
29542721
29542811
29542877
29543187
29543500
29543695
29543729
29543838
29543839
29543975
29544255
29544269
29544307
29544536
29544565
29544842
29544843
29545336
29545634
29545806
29545818
29545821
29545824
29545826
29545830
29545835
29545837
29545840
29545848
29545915
29545934
29546099
29546143
29546213
29546275
29546477
29546649
29546875
29546894
29546905
29546920
29546947
29546954
29546956
29547042
29547096
29547151
29547153
29547553
29547689
29548404
29548405
29549335
29549438
29549439
29549441
29549442
29549559
29549597
29550473
29550571
29551002
29551008
29551163
29551340
29551456
29552163
29552201
29552870
29553259
29553633
29553640
29553641
29553648
29553652
29553654
29553655
29553657
29553658
29553668
29553670
29553678
29553681
29553682
29553793
29554497
29556273
29557385
29557408
29557437
29557465
29557535
29557540
29557541
29557544
29557547
29557548
29557558
29557814
29557980
29558467
29558516
29558674
29558735
29559197
29559285
29559317
29559444
29559638
29559866
29560024
29560506
29560735
29560744
29560748
29560901
29561083
29561511
29562061
29562062
29562063
29562095
29562968
29562975
29562976
29562977
29562978
29562980
29562984
29562985
29562988
29562989
29562990
29562991
29562992
29562993
29562994
29562995
29562998
29562999
29563003
29563004
29563006
29563007
29563009
29563010
29563012
29563013
29563014
29563020
29563021
29563024
29563026
29563027
29563028
29563459
29563699
29563932
29563936
29563943
29563944
29563945
29563948
29563997
29564067
29564105
29564143
29564721
29565106
29565479
29565923
29566060
29566158
29566171
29566172
29566251
29566441
29566679
29567514
29567524
29567934
29568857
29569346
29569947
29569951
29569955
29571330
29571373
29571490
29571586
29573614
29573955
29574069
29574210
29574414
29574492
29574499
29574510
29574573
29574672
29575132
29575275
29576350
29576352
29576353
29576357
29576358
29576360
29576368
29576374
29576375
29577009
29577011
29577457
29578016
29578039
29578040
29578041
29579290
29579319
29580858
29582303
29582556
29582571
29582602
29582898
29583075
29583179
29583999
29618672
29618738
29618767
29618769
29618779
29618829
29618988
29619233
29619238
29619748
29619793
29619804
29619805
29619817
29619826
29619830
29619837
29619845
29619960
29621049
29621139
29621191
29621526
29621546
29621786
29621889
29621898
29621920
29621928
29621941
29622191
29622218
29622498
29622595
29622597
29622722
29622772
29622825
29622881
29623044
29623665
29624213
29624231
29624247
29624261
29624291
29624292
29625007
29625015
29625016
29625018
29625151
29625302
29625304
29625456
29625758
29625768
29626149
29626777
29626883
29626929
29627074
29627558
29627566
29627613
29627618
29627802
29627861
29627883
29627886
29627887
29627931
29628040
29628430
29628561
29819974
29820120
29820122
29820174
29820228
29820236
29820243
29820251
29820254
29820255
29820264
29820265
29820285
29820294
29821273
29822555
29822560
29822590
29822827
29822933
29822950
29823065
29823296
29823370
29823463
29823468
29823486
29823487
29823488
29823503
29823605
29823608
29823613
29823614
29823621
29823652
29823694
29823696
29824770
29825077
29825112
29825117
29825881
29827297
29827300
29827301
29827320
29828234
29830509
29830727
29830741
29830988
29831464
29831659
29831679
29833158
29833628
29833702
29833758
29833782
29833803
29833821
29833874
29833896
29834194
29834297
29836158
29836833
29956612
30054725
30054988
30055467
30055493
30055653
30055725
30056764
30056768
30056798
30056873
30057002
30057077
30057133
30057210
30057211
30057356
30057758
30057790
30057829
30057904
30057905
30057906
30057989
30058061
30058194
30058917
30059246
30059364
30059414
30059707
30059727
30059756
30059922
30060056
30060082
30060135
30060288
30060315
30060382
30060769
30060772
30060805
30061064
30061153
30061236
30061636
30061701
30061758
30061794
30061819
30062362
30062537
30062549
30062550
30062563
30062572
30062576
30062579
30063502
30063605
30064752
30064755
30064773
30064775
30064800
30064802
30064814
30064824
30064832
30064841
30064868
30065526
30066014
30066593
30066730
30066734
30066780
30066816
30066818
30066993
30067196
30067367
30067629
30068061
30068155
30068164
30068424
30068506
30068790
30069115
30069784
30069786
30069803
30070037
30070071
30070081
30070082
30070210
30070335
30070739
30070881
30070883
30070885
30070902
30071045
30072324
30072344
30072364
30072404
30072523
30072549
30072645
30073436
30073598
30073614
30073628
30073828
30073853
30074054
30074058
30074684
30074705
30075663
30075695
30075730
30075746
30075750
30075773
30075786
30101002
30101283
30101666
30101667
30101784
30101887
30101902
30102022
30102023
30102032
30102035
30102056
30102057
30102245
30102465
30102470
30102477
30102495
30102497
30102500
30102506
30102509
30102651
30102662
30102747
30102827
30102871
30104140
30104324
30104325
30105262
30106359
30106389
30106390
30106585
30106610
30106954
30106975
30107786
30107787
30107788
30107789
30107790
30107791
30107793
30108036
30108039
30108146
30108148
30108953
30109125
30109334
30109438
30109439
30109440
30109660
30109786
30109787
30109797
30109798
30109799
30109800
30109801
30109802
30110063
30110068
30110436
30110894
30111046
30111630
30111631
30111632
30111633
30111634
30111635
30111636
30111637
30111638
30111639
30111640
30111641
30111642
30111643
30111652
30111686
30111938
30112168
30112335
30112348
30112491
30112718
30112731
30112733
30112927
30112931
30112932
30112933
30112937
30112939
30112940
30112941
30113112
30113123
30113860
30113861
30113864
30113869
30113873
30113875
30113876
30113879
30113881
30114327
30115062
30115363
30115420
30115627
30115808
30115985
30115986
30115987
30115988
30115989
30115990
30115991
30115993
30115994
30115995
30115996
30115997
30115998
30115999
30116000
30116003
30116004
30116005
30116006
30116007
30116009
30116011
30116012
30116013
30116014
30116015
30116016
30116017
30116018
30116020
30116021
30116022
30116276
30116779
30116782
30116935
30116942
30116949
30117056
30117057
30117060
30117063
30117484
30117584
30117689
30117896
30117897
30118893
30118897
30118909
30118910
30118914
30118917
30118918
30118919
30119697
30119701
30119702
30119951
30120019
30120163
30120219
30120220
30120244
30120928
30120932
30121057
30121108
30121287
30121448
30121461
30121575
30121601
30121602
30121616
30121618
30121667
30121742
30121932
30121934
30121944
30121953
30121960
30122336
30122341
30122344
30122347
30122350
30122352
30122354
30122356
30122358
30122360
30122362
30122364
30122367
30122385
30122386
30122390
30122392
30122393
30122394
30122401
30122404
30122405
30122407
30122408
30123196
30123201
30123203
30123204
30123668
30123984
30124034
30124426
30124434
30124469
30124622
30124626
30124767
30124886
30125178
30125212
30125264
30125279
30125420
30125440
30125598
30125599
30125704
30126413
30126425
30126453
30126467
30126476
30126503
30126535
30126568
30126590
30126700
30127167
30127388
30127486
30127529
30128596
30129025
30129558
30129763
30129985
30130129
30130142
30130202
30130241
30130247
30130248
30130258
30130333
30130957
30131014
30131103
30131123
30131301
30131368
30131377
30131514
30131562
30131638
30131644
30131667
30131711
30131913
30132081
30132088
30132092
30132319
30132323
30132327
30132340
30132341
30132390
30132701
30132861
30133272
30133589
30133592
30133666
30133675
30133884
30133885
30133887
30134118
30134286
30134404
30134406
30134428
30134429
30134466
30134469
30134549
30134865
30135642
30135719
30135727
30135730
30136624
30137146
30152439
30152738
30152816
30152817
30152826
30152827
30152829
30152833
30152851
30153207
30154362
30154418
30154425
30154498
30155451
30155453
30156127
30156142
30156146
30156162
30156218
30157082
30157769
30157895
30157926
30158000
30158005
30159021
30159084
30159310
30160008
30160343
30160780
30161156
30161255
30161720
30161797
30161843
30161848
30161862
30162134
30162140
30163152
30163169
30163171
30163386
30163853
30163900
30163906
30163907
30163908
30163910
30163914
30164067
30164085
30164848
30164850
30164851
30164879
30164889
30164902
30164915
30164935
30164947
30164948
30164961
30164980
30165165
30165268
30165275
30165728
30165783
30165853
30169445
30169446
30169518
30170018
30170440
30170535
30170881
30170959
30170969
30171106
30171112
30171747
30172139
30172233
30172239
30172242
30172325
30172487
30172516
30172880
30231079
30237283
30275645
30275731
30275745
30276188
30276209
30276234
30276241
30277371
30277376
30277705
30277710
30277725
30277827
30277991
30278716
30278751
30278758
30278768
30278878
30278954
30279305
30279366
30279629
30279631
30279632
30279633
30279634
30279635
30279636
30279637
30279638
30279639
30279640
30279642
30279643
30279644
30279738
30279877
30279881
30279886
30280126
30280127
30280224
30280500
30280510
30280539
30280788
30281280
30281354
30282489
30282501
30282513
30283177
30283216
30283723
30284093
30284135
30284279
30284284
30284390
30285130
30285136
30285514
30285722
30285947
30286079
30286874
30286881
30286994
30287413
30287416
30288170
30288522
30288605
30288610
30288631
30288649
30288685
30289199
30289424
30290101
30290125
30290131
30290297
30290407
30291276
30291293
30291441
30291541
30291804
30292323
30292394
30293003
30293040
30293117
30293123
30293124
30293237
30319855
30320194
30320197
30320224
30320242
30320342
30320401
30320427
30320433
30320438
30320478
30320668
30321488
30321675
30322761
30322762
30323166
30323810
30323816
30323818
30324825
30326606
30326984
30327088
30327177
30327250
30327437
30327471
30327523
30328192
30328202
30328223
30328254
30328256
30328574
30329577
30329811
30329839
30329840
30329980
30329982
30329992
30330003
30330059
30330066
30330526
30330550
30330571
30330769
30330789
30330818
30331233
30331655
30332341
30332396
30332754
30332759
30332766
30332779
30333967
30334103
30334518
30335042
30335072
30335152
30335189
30335197
30335479
30335675
30335695
30335788
30336832
30336839
30337599
30337603
30337618
30337871
30337948
30337949
30339262
30339285
30339320
30339722
30339765
30339839
30339842
30339845
30339847
30339848
30364950
30365513
30365514
30365515
30365516
30365740
30365762
30365772
30366820
30368388
30368450
30369946
30370591
30370593
30370597
30370947
30370989
30371000
30371081
30372513
30372525
30372842
30372843
30372949
30374094
30374273
30374712
30374713
30374738
30374739
30374741
30374748
30374882
30374907
30374984
30375059
30375116
30375207
30375252
30375253
30375254
30375255
30375256
30375257
30375258
30375344
30375346
30375347
30375348
30375349
30375362
30375363
30375365
30375894
30376963
30376965
30376966
30376967
30376968
30376969
30376970
30376971
30376973
30376974
30376975
30376976
30376977
30376978
30376979
30376980
30376981
30376983
30376984
30376985
30376986
30376987
30376988
30376989
30376990
30376991
30376992
30376993
30376994
30376995
30376997
30376998
30377002
30377003
30377004
30377005
30377006
30377007
30377008
30377009
30377010
30377011
30377012
30377014
30377015
30377016
30377017
30377018
30377020
30377021
30377022
30377024
30377025
30377026
30377027
30377028
30377029
30377030
30377031
30377032
30377034
30377035
30377036
30377037
30377038
30377039
30377040
30377041
30377042
30377044
30377045
30377046
30377047
30377048
30377049
30377050
30377051
30377052
30377053
30377054
30377055
30377056
30377057
30377058
30377059
30377060
30377061
30377062
30377063
30377064
30377066
30377067
30377068
30377069
30377070
30377071
30377072
30377073
30377074
30377075
30377076
30377077
30377078
30377079
30377080
30377081
30377082
30377083
30377084
30377085
30377086
30377087
30377088
30377089
30377090
30377091
30377092
30377094
30377095
30377096
30377097
30377098
30377099
30377100
30377101
30377102
30377103
30377104
30377105
30377106
30377107
30377108
30377109
30377111
30377112
30377113
30377115
30377116
30377117
30377118
30377119
30377120
30377121
30377122
30377123
30377124
30377125
30377126
30377127
30377128
30377129
30377130
30377131
30377132
30377133
30377134
30377135
30377136
30377137
30377138
30377139
30377140
30377141
30377142
30377143
30377144
30377145
30377146
30377147
30377148
30377150
30377151
30377153
30377154
30377155
30377156
30377157
30377158
30377159
30377160
30377161
30377162
30377163
30377164
30377184
30377893
30377894
30377948
30378112
30378882
30378973
30378974
30379027
30379192
30379203
30379919
30383860
30383995
30384011
30384012
30384013
30384014
30384016
30384017
30384018
30384019
30384020
30384746
30385212
30385213
30385214
30385218
30385220
30385221
30385222
30385223
30385224
30385237
30385269
30385270
30385274
30385299
30385300
30385308
30385315
30385398
30385403
30385404
30385405
30385407
30385408
30385412
30385416
30385418
30385420
30385427
30385428
30385434
30385435
30385437
30385441
30386260
30386264
30386265
30386567
30386992
30387029
30387070
30387072
30387220
30387423
30387536
30387610
30387687
30388207
30388211
30388487
30388687
30388706
30388720
30388784
30388827
30388829
30388831
30388832
30388837
30389284
30389423
30389471
30389583
30390332
30390510
30390788
30390979
30391265
30391346
30391636
30391732
30391754
30391762
30391836
30391844
30392055
30392057
30392058
30392060
30392113
30392514
30392538
30392539
30393251
30393376
30393475
30393731
30393924
30394561
30394589
30394702
30394972
30394974
30394976
30394977
30394978
30394979
30394980
30394981
30394983
30394984
30394986
30394988
30394989
30394990
30394991
30394992
30394993
30394994
30394996
30394997
30394998
30394999
30395043
30395051
30395484
30395857
30395889
30396008
30396009
30396107
30396392
30397006
30397007
30397008
30397010
30397011
30397014
30397015
30397017
30397019
30397020
30397185
30397238
30397268
30397328
30397341
30397449
30397465
30398493
30399390
30399509
30399510
30399608
30399641
30399824
30399831
30401068
30401072
30401100
30401130
30401167
30401168
30401169
30401170
30401187
30401232
30401270
30401272
30401275
30401280
30401528
30401621
30401624
30401626
30401627
30401704
30401708
30402565
30402696
30404025
30404441
30404444
30404446
30404447
30404448
30404452
30405054
30405056
30405082
30405098
30405107
30405145
30405159
30405186
30405303
30405431
30405437
30405441
30405446
30405477
30405478
30406246
30406440
30406441
30406996
30407127
30407182
30407312
30407341
30408170
30409280
30409282
30410980
30410981
30410985
30410986
30410987
30410988
30411642
30414375
30415365
30415903
30417421
30550750
30558151
30558465
30558538
30558873
30559426
30559497
30559897
30560060
30560302
30560367
30560401
30561782
30562658
30562974
30563172
30563784
30564251
30564390
30564461
30564462
30564463
30564464
30564468
30564550
30565517
30566195
30566917
30566919
30566921
30567008
30567495
30567682
30567685
30567698
30567701
30567719
30567722
30567723
30567760
30567765
30567768
30567770
30567775
30567778
30567785
30567799
30567800
30567805
30567807
30567816
30567817
30567822
30567832
30567839
30567843
30567851
30567868
30567870
30567871
30567873
30567885
30567899
30567911
30567923
30567924
30567926
30567947
30567975
30567988
30568000
30568003
30568008
30568011
30568012
30568027
30568032
30568051
30568056
30568065
30568070
30568071
30568075
30568084
30568105
30568107
30568109
30568126
30568131
30568138
30568139
30568149
30568155
30568160
30568164
30568165
30568166
30568172
30568178
30568187
30568190
30568203
30568207
30568212
30568222
30568258
30568265
30568270
30568280
30568284
30568314
30568318
30568335
30568337
30568341
30568346
30568347
30568359
30568374
30568379
30568389
30568391
30568393
30568406
30568431
30568433
30568441
30568453
30568460
30568466
30568481
30568491
30568493
30568501
30568520
30568532
30568535
30568537
30568538
30568550
30568551
30568555
30568566
30568605
30568609
30568610
30568618
30568639
30568642
30568649
30568659
30568660
30568661
30568667
30568681
30568688
30568691
30568702
30568704
30568706
30568707
30568708
30568730
30568731
30568752
30568753
30568764
30568769
30568787
30568791
30568796
30568800
30568801
30568805
30568813
30568818
30568823
30568824
30568833
30568840
30568843
30568844
30568852
30568856
30568859
30568863
30568900
30568906
30568911
30568917
30568918
30568920
30568921
30568926
30568927
30568928
30568934
30568936
30568942
30568951
30568966
30568977
30569009
30569016
30569017
30569025
30569029
30569031
30569038
30569048
30569049
30569058
30569060
30569064
30569083
30569101
30569110
30569137
30569143
30569149
30569150
30569451
30569530
30569803
30570659
30570670
30570673
30570688
30570689
30570728
30570735
30570749
30570753
30570763
30570783
30570821
30571096
30571202
30571528
30571546
30571569
30571581
30571620
30571643
30571651
30571659
30571664
30571690
30571724
30571767
30571791
30571821
30571830
30571846
30571866
30572325
30572361
30572808
30572934
30573390
30573394
30573683
30573982
30574232
30574410
30574816
30574886
30574890
30575446
30575471
30575513
30575521
30575524
30575528
30575529
30575536
30575692
30575694
30576260
30576262
30576274
30576303
30576628
30576756
30576970
30577096
30577158
30577258
30577261
30577263
30577267
30585054
30585055
30611371
30616841
30632838
30633256
30633485
30633979
30633980
30635412
30636185
30636929
30637261
30637541
30637542
30637605
30637606
30637777
30639494
30639495
30639496
30639497
30639498
30639499
30639500
30639501
30639502
30639503
30640646
30640747
30641774
30641809
30641811
30641887
30641904
30641906
30641907
30642307
30667744
30667846
30667847
30668064
30668200
30668242
30695349
30695374
30695403
30695413
30695443
30695449
30695473
30695497
30695509
30695525
30695532
30695549
30695560
30695616
30695654
30695690
30695919
30696026
30696150
30696821
30697163
30699313
30699669
30699780
30699884
30699895
30700156
30700157
30700199
30700968
30701978
30702010
30702028
30702044
30702206
30702291
30702351
30702363
30703139
30703140
30703851
30704099
30704136
30704557
30704712
30704743
30705141
30705426
30705427
30705434
30705643
30706282
30706648
30706650
30706891
30706896
30707262
30707263
30707375
30707439
30707551
30707569
30707691
30708735
30708753
30708755
30708820
30708825
30708910
30709203
30709357
30709777
30710016
30710043
30710066
30710067
30710070
30710092
30710103
30710104
30710112
30710119
30710120
30710122
30710124
30710128
30710132
30710133
30710953
30711558
30712457
30714123
30714245
30714297
30714373
30714666
30714679
30714821
30714828
30715141
30715148
30715162
30715164
30715165
30715180
30715181
30715190
30715192
30719268
30719318
30719954
30802639
30811237
30812010
30813122
30813123
30813125
30813127
30813128
30813129
30813130
30813131
30813132
30813133
30813303
30813304
30814084
30854005
30854386
30855059
30858717
30860496
30860498
30860570
30860574
30860644
30860688
30861200
30861204
30861377
30861378
30861396
30861397
30861399
30861402
30861405
30861406
30861408
30861409
30861441
30861825
30861830
30861844
30861882
30861883
30861888
30861890
30861892
30861894
30861896
30861899
30861902
30861904
30861908
30861909
30861915
30861921
30861924
30861928
30861929
30861932
30861933
30861934
30861936
30861937
30861939
30861942
30861943
30861949
30861950
30861951
30861952
30861953
30861956
30861957
30861962
30861964
30861966
30861967
30861968
30861972
30861976
30861980
30861982
30861983
30861984
30861993
30861998
30862003
30862005
30862021
30862023
30862031
30862082
30862270
30862306
30862307
30862319
30862415
30862570
30862586
30862600
30863911
30864824
30864827
30864829
30865249
30865414
30865515
30865517
30865527
30865696
30865706
30865840
30866094
30866103
30866109
30866125
30866132
30866146
30866168
30866204
30866206
30866246
30866552
30866736
30866767
30866829
30867115
30867166
30867266
30867317
30867745
30868013
30868037
30868418
30868438
30868480
30869080
30869824
30870009
30870091
30870094
30870102
30870106
30870124
30870126
30871490
30871497
30871514
30871650
30871932
30872006
30872052
30872092
30872190
30872277
30872341
30872370
30874069
30874669
30875531
30875601
30875698
30875767
30875770
30875773
30875844
30875848
30875871
30875884
30876517
30876570
30876930
30876939
30876947
30877225
30877280
30877859
30878506
30878507
30878511
30878517
30879701
30896369
30900241
30901919
30902030
30928340
30938287
30938316
30939212
30939230
30939262
30939276
30940350
30943395
30943538
30943736
30943738
30944034
30944077
30944079
30944092
30944098
30944101
30944114
30944120
30944127
30944145
30944164
30944184
30945118
30945141
30945685
30946096
30946864
30947231
30947986
30948002
30948859
30948963
30949149
30949211
30949419
30949541
30950829
30951026
30951048
30951062
30951088
30951204
30951263
30951816
30951823
30952036
30952252
30952260
30952264
30952352
30952374
30952406
30952425
30952432
30952669
30952965
30953154
30953155
30953201
30953284
30953349
30953353
30953355
30953366
30953369
30953382
30953394
30953396
30953401
30953411
30953429
30953437
30953441
30953444
30953467
30953468
30953478
30953482
30953490
30953497
30953518
30953548
30953557
30953580
30954010
30954095
30954258
30954634
30955527
30955658
30955686
30955897
30955916
30955918
30957059
30957356
30957358
30958113
30958228
30958229
30958595
30958596
30959128
30959132
30959155
30959165
30959166
30959171
30959172
30959744
30959745
30959746
30959747
30959760
30959761
30959762
30959793
30959819
30959828
30959979
30960123
30960291
30960292
30960293
30960503
30960504
30960505
30960519
30960520
30960521
30960522
30960523
30960524
30960531
30960541
30960605
30960785
30960949
30960953
30961351
30961365
30961539
30961687
30961706
30961729
30961747
30961763
30961764
30961765
30961769
30961770
30961771
30961772
30961773
30961774
30961776
30961777
30961778
30961793
30961794
30961803
30961804
30961805
30961807
30961808
30961812
30962011
30962197
30962198
30962386
30962903
30963029
30963030
30963039
30963041
30963044
30963045
30963048
30963051
30963123
30963127
30963128
30963141
30963142
30963143
30963144
30963145
30963146
30963147
30963148
30963149
30963150
30963151
30963155
30963156
30963162
30963163
30963164
30963165
30963166
30963167
30963168
30963169
30963170
30963176
30963178
30963189
30963196
30964653
30965018
30965122
30965124
30965128
30965168
30965217
30965240
30965263
30965267
30965281
30965317
30965328
30965356
30965412
30965428
30965429
30965433
30965445
30965448
30965473
30965482
30965590
30965610
30965622
30965637
30965688
30965699
30965703
30965766
30965777
30965961
30966018
30966132
30966241
30966249
30966574
30966871
30967607
30967608
30967615
30967674
30967770
30967889
30967916
30967917
30967925
30968053
30968062
30968186
30968188
30968206
30968466
30968852
30968876
30968879
30968889
30968894
30968895
30968898
30968905
30968907
30968910
30968914
30968931
30968933
30968948
30968953
30968961
30968966
30968968
30968970
30968973
30968980
30968984
30968986
30968991
30968993
30968999
30969000
30969002
30969006
30969007
30969012
30969102
30969183
30969268
30969275
30970041
30970042
30970044
30970046
30970048
30970070
30970073
30970076
30970080
30970083
30970088
30970352
30970398
30970586
30970625
30970727
30971593
30972079
30972166
30972652
30972693
30972726
30972772
30972812
30972817
30973185
30973195
30973234
30973251
30974194
30974373
30974375
30974376
30975397
30975400
30975448
30975468
30976046
30976068
30976104
30976165
30976168
30976763
30976857
30976906
30976953
30977084
30977086
30977088
30977099
30977102
30977145
30977400
30977507
30977596
30977990
30978019
30978043
30978344
30978345
30978351
30978361
30978362
30979994
30980191
30980196
30980197
30980365
30980366
30980400
30980831
30981107
30981312
30981727
30981754
30981932
30981942
30981976
30982249
30982331
30982334
30982348
30982639
30982666
30982677
30982679
30983426
30983691
30983814
30983824
30983828
30983829
30983836
30983838
30983842
30983847
30983974
30983981
30984096
30984105
30984210
30984214
30984215
30984522
30984857
30984867
30984882
30985149
30985641
30985643
30985707
30985833
30985853
30985875
30985886
30985927
30985940
30985981
30985987
30986163
30986221
30986360
30986398
30986655
30986753
30986792
30986810
30986854
30986894
30986907
30986956
30987052
30987071
30987089
30987171
30987200
30987292
30987305
30987399
30987525
30987629
30987634
30987731
30988174
30988175
30988381
30988408
30988414
30988415
30988795
30988800
30988860
30989182
30989241
30989319
30989346
30989348
30989551
30989552
30989554
30989580
30989584
30989812
30989889
30989890
30990268
30990269
30990293
30990294
30990305
30990306
30990351
30990352
30990388
30990389
30990550
30990551
30990552
30990553
30990554
30990555
30990558
30991017
30991035
30991040
30991093
30991099
30991100
30991108
30991109
30991135
30991136
30991141
30991146
30991173
30991291
30991292
30991357
30991537
30991858
30991874
30991885
30991974
30992022
30992030
30992048
30992069
30992070
30992071
30992072
30992074
30992075
30992076
30992079
30992081
30992083
30992084
30992085
30992088
30992089
30992090
30992092
30992094
30992101
30992102
30992105
30992163
30992164
30992165
30992166
30992167
30992168
30992187
30992188
30992191
30992210
30992211
30992216
30992275
30992334
30992592
30992594
30992595
30992815
30992818
30992863
30992864
30992876
30992877
30992879
30992936
30993000
30993001
30993002
30993003
30993006
30993007
30993013
30993081
30993225
30993234
30993242
30993301
30993392
30994090
30994092
30994093
30994095
30994096
30994351
30994411
30994498
30994557
30994569
30994573
30994721
30994725
30994836
30994846
30994847
30994849
30994850
30994851
30994854
30994855
30994856
30994857
30994950
30994955
30994956
30994995
30995010
30995058
30995059
30995103
30995135
30995244
30995425
30995472
30995474
30995762
30995912
30995917
30995929
30995965
30996004
30996035
30996086
30996265
30996397
30996409
30996544
30996567
30996571
30996572
30996573
30996574
30996598
30996602
30996603
30996604
30996605
30996606
30996608
30996610
30996611
30996613
30996634
30996708
30996744
30996750
30997090
30997182
30997183
30998155
30998293
30998306
30998309
30998310
30998311
30998421
30998427
30998428
30998452
30998864
30998871
30998889
30998890
30998891
30999130
30999133
30999135
30999153
30999154
30999157
30999158
30999179
30999180
30999181
30999544
30999651
30999967
31000071
31000072
31000187
31000201
31000210
31000567
31000574
31000580
31001290
31001291
31001294
31001327
31001328
31001650
31001651
31001968
31001980
31002125
31002135
31002136
31002237
31002238
31002239
31002240
31002241
31002242
31002243
31002244
31002245
31002246
31002252
31002255
31002256
31002302
31002313
31002342
31002343
31002344
31002375
31002399
31002412
31002413
31002414
31002415
31002416
31002417
31002418
31002419
31002421
31002674
31002675
31002747
31002852
31002971
31003050
31003061
31003167
31003168
31003251
31003480
31003487
31003605
31003844
31003885
31003932
31003938
31003947
31003980
31003989
31004155
31004156
31004186
31004187
31004188
31004189
31004192
31004194
31004260
31004331
31004332
31004334
31004339
31004342
31004367
31004584
31004992
31005183
31005187
31005193
31005194
31005195
31005208
31005216
31005431
31005478
31005479
31005532
31005614
31005914
31005921
31005922
31005924
31005925
31005948
31006058
31006059
31006060
31006426
31007057
31007077
31007078
31007080
31007082
31007431
31007432
31007433
31007434
31007435
31007436
31007437
31007438
31007439
31007440
31007441
31007442
31007443
31007444
31007445
31007446
31007447
31007448
31007449
31007450
31007573
31007574
31007575
31007621
31007623
31007812
31007822
31007907
31008112
31008143
31008144
31008145
31008146
31008147
31008148
31008149
31008150
31008151
31008152
31008153
31008154
31008158
31008159
31008160
31008161
31008162
31008163
31008164
31008165
31008166
31008167
31008168
31008169
31008310
31008311
31008571
31008572
31008890
31008909
31008944
31008945
31008950
31009049
31009108
31009168
31009349
31009471
31009993
31010461
31010713
31010741
31010742
31010743
31010752
31010769
31010770
31010775
31010779
31010780
31010781
31010789
31010802
31010803
31010804
31010805
31010809
31011020
31011021
31011025
31011026
31011033
31011039
31011043
31011044
31011155
31011156
31011165
31011167
31012803
31013574
31013575
31013792
31013793
31013794
31013803
31013804
31013805
31013806
31013809
31013810
31013811
31013812
31013815
31013910
31014055
31014174
31014175
31014176
31014177
31014178
31014179
31014180
31014181
31014182
31014183
31014184
31014185
31014186
31014187
31014190
31014191
31014192
31014193
31014218
31014222
31014344
31015233
31015395
31015397
31015398
31015412
31015434
31015442
31015463
31015468
31015476
31015479
31015481
31015482
31015574
31015575
31015576
31015577
31015578
31015675
31015720
31015794
31015795
31015796
31015813
31015814
31015815
31015816
31015817
31015818
31015819
31015820
31015821
31015858
31015859
31015860
31015864
31015865
31015912
31015914
31015929
31015985
31015996
31015997
31015998
31015999
31016000
31016001
31016002
31016011
31016044
31016166
31016210
31016213
31016305
31016315
31016316
31016478
31016560
31016892
31016991
31016992
31017268
31017270
31017273
31017405
31017469
31017490
31017491
31017506
31017607
31017813
31017818
31017931
31017932
31017933
31017936
31017937
31017938
31017939
31017940
31017941
31017942
31017943
31017945
31017946
31018209
31018213
31018215
31018216
31018217
31018289
31018385
31018434
31018465
31018569
31018571
31018877
31018878
31018953
31018958
31019028
31019029
31019030
31019720
31019759
31019833
31019888
31019921
31020014
31020205
31020207
31020213
31020214
31020217
31020218
31020219
31020220
31020221
31020482
31055666
31055749
31056775
31057002
31057022
31057184
31057457
31057519
31057750
31059520
31059840
31060273
31060332
31060939
31060941
31061038
31061908
31061995
31062297
31062513
31063061
31063065
31063066
31063180
31063668
31064243
31064406
31064410
31064412
31064418
31064665
31064895
31065174
31065229
31065307
31065407
31065911
31066045
31066053
31066066
31066308
31066544
31066699
31066718
31066719
31066907
31067074
31067100
31067160
31067338
31067561
31067700
31067812
31068058
31068680
31069035
31069038
31069118
31069199
31069239
31069240
31069250
31069257
31069292
31069391
31069496
31069527
31069530
31069560
31069574
31069600
31069615
31069624
31069738
31069743
31069793
31069797
31069801
31069913
31070015
31070078
31070137
31071354
31072036
31072118
31072362
31072504
31072636
31072717
31072801
31072806
31072821
31073020
31073818
31074364
31074387
31074399
31074542
31074605
31074607
31074610
31074615
31074714
31074799
31074865
31074936
31074958
31075004
31075016
31075143
31075312
31075313
31075316
31075319
31075329
31075330
31075347
31075354
31075380
31075514
31075617
31075691
31075820
31075830
31075837
31075838
31075841
31075844
31075846
31075848
31075850
31075851
31075852
31075853
31075863
31075868
31075880
31076202
31076882
31076979
31077021
31077042
31077361
31077432
31077657
31077668
31078031
31078057
31078117
31085048
31085053
31085061
31085062
31085126
31085158
31085610
31085668
31085680
31085794
31085817
31085819
31085981
31086232
31086477
31087133
31087135
31087355
31087357
31087358
31087437
31087489
31087790
31087812
31088563
31088566
31088616
31088618
31088620
31088628
31088632
31088665
31088676
31088951
31089030
31089032
31089149
31089468
31089498
31089713
31090060
31090061
31090062
31090063
31090064
31090065
31090066
31090067
31090269
31090414
31090440
31090472
31090569
31090583
31090802
31090880
31090881
31090925
31091444
31091451
31091578
31091708
31091743
31091760
31091766
31091775
31091795
31091796
31091827
31091829
31091838
31091845
31091848
31091925
31092054
31092071
31092076
31092079
31092086
31092301
31092601
31092754
31093115
31093140
31093237
31093239
31093240
31093257
31093285
31093360
31093368
31093417
31093418
31093508
31093653
31093654
31093656
31093659
31093771
31093918
31093941
31093946
31093961
31094053
31094080
31094081
31094085
31094088
31094089
31094090
31094091
31094092
31094093
31094096
31094097
31094099
31094100
31094101
31094102
31094103
31094105
31094106
31094113
31094114
31094116
31094118
31094119
31094120
31094121
31094122
31094123
31094124
31094125
31094127
31094129
31094131
31094133
31094170
31094171
31094172
31094174
31094175
31094176
31094177
31094178
31094179
31094180
31094181
31094182
31094183
31094184
31094185
31094186
31094187
31094188
31094189
31094190
31094191
31094192
31094193
31094194
31094195
31094196
31094197
31094199
31094200
31094201
31094202
31094203
31094204
31094205
31094506
31094705
31094706
31094707
31094708
31094709
31094710
31094711
31094712
31094713
31095108
31095171
31095173
31095267
31095274
31095283
31095284
31095285
31095286
31095296
31095304
31095368
31095395
31095396
31095970
31096005
31096012
31096047
31096104
31096115
31096122
31096130
31096141
31096216
31096289
31096360
31096361
31096778
31097104
31097257
31097306
31097311
31097318
31097341
31097354
31097388
31097447
31097504
31097521
31097544
31097562
31097575
31097608
31097647
31097698
31097741
31097773
31097774
31097781
31097797
31097801
31097802
31097803
31097804
31097805
31097806
31097810
31097818
31097871
31097901
31097944
31097947
31097989
31097993
31098020
31098022
31098039
31098056
31098081
31098087
31098090
31098132
31098170
31098200
31098223
31098227
31098236
31098242
31098244
31098281
31098283
31098289
31098291
31098300
31098301
31098316
31098318
31098330
31098349
31098360
31098369
31098371
31098387
31098398
31098400
31098413
31098437
31098438
31098457
31098498
31098514
31098518
31098521
31098522
31098523
31098524
31098525
31098526
31098534
31098558
31098562
31098589
31098629
31098630
31098657
31098659
31098660
31098663
31098671
31098701
31098722
31098759
31098761
31098772
31098783
31098811
31098832
31098966
31098968
31098971
31098998
31099004
31099005
31099032
31099034
31099048
31099061
31099062
31099064
31099094
31099131
31099204
31099207
31099212
31099226
31099229
31099230
31099247
31099251
31099261
31099286
31099298
31099304
31099324
31099343
31099348
31099359
31099388
31099393
31099470
31099487
31099516
31099533
31099570
31099698
31099739
31099769
31099828
31099829
31099830
31099831
31099832
31099833
31099835
31099844
31099850
31099851
31099855
31099860
31099861
31099862
31099864
31099865
31099867
31099869
31099871
31099872
31099873
31099875
31099882
31099884
31099910
31099945
31099992
31100015
31100022
31100039
31100048
31100049
31100093
31100122
31100132
31100199
31100204
31100214
31100237
31100240
31100269
31100285
31100286
31100295
31100303
31100323
31100419
31100441
31100460
31100475
31100498
31100568
31100577
31100580
31100586
31100587
31100588
31100596
31100629
31100645
31100678
31100707
31100770
31100815
31100846
31100857
31100864
31100892
31100894
31100969
31100977
31100982
31100992
31101024
31101041
31101056
31101061
31101075
31101099
31101114
31101137
31101152
31101162
31101170
31101177
31101178
31101181
31101182
31101183
31101184
31101185
31101219
31101239
31101240
31101255
31101256
31101257
31101258
31101259
31101268
31101283
31101291
31101292
31101293
31101295
31101296
31101297
31101300
31101304
31101309
31101311
31101319
31101320
31101328
31101337
31101341
31101342
31101344
31101346
31101347
31101348
31101349
31101350
31101354
31101365
31101374
31101376
31101380
31101381
31101383
31101384
31101388
31101389
31101390
31101395
31101399
31101401
31101404
31101409
31101411
31101412
31101413
31101414
31101415
31101417
31101418
31101424
31101426
31101435
31101437
31101439
31101440
31101444
31101445
31101448
31101457
31101470
31101471
31101472
31101481
31101487
31101491
31101497
31101502
31101505
31101512
31101514
31101519
31101520
31101521
31101527
31101528
31101529
31101531
31101532
31101533
31101537
31101538
31101547
31101550
31101556
31101557
31101558
31101564
31101565
31101566
31101567
31101568
31101569
31101624
31101625
31101636
31101651
31101653
31101659
31101660
31101661
31101662
31101667
31101679
31101694
31101740
31101749
31101765
31101772
31101816
31101827
31101836
31101849
31101875
31101913
31101916
31101949
31102007
31102070
31102085
31102086
31102104
31102107
31102114
31102128
31102130
31102140
31102168
31102194
31102198
31102301
31102302
31102405
31102406
31102410
31102413
31102415
31102416
31102438
31102440
31102449
31102452
31102465
31102466
31102471
31102472
31102496
31102498
31102499
31102513
31102528
31102535
31102539
31102549
31102552
31102555
31102571
31102573
31102574
31102576
31102578
31102589
31102600
31102607
31102618
31102625
31102627
31102629
31102631
31102637
31102638
31102639
31102640
31102646
31102657
31102665
31102666
31102669
31102670
31102675
31102682
31102683
31102686
31102702
31102703
31102709
31102712
31102723
31102750
31102751
31102754
31102768
31102769
31102770
31102771
31102772
31102773
31102774
31102775
31102776
31102777
31102778
31102779
31102780
31102782
31102783
31102784
31102785
31102786
31102792
31102795
31102796
31102797
31102799
31102800
31102801
31102802
31102803
31102804
31102805
31102806
31102812
31102820
31102824
31102825
31102826
31102828
31102830
31102831
31102832
31102833
31102834
31102836
31102849
31102850
31102855
31102856
31102857
31102858
31102859
31102860
31102862
31102863
31102865
31102869
31102870
31102871
31102873
31102874
31102876
31102877
31102879
31102880
31102881
31102882
31102883
31102884
31102885
31102886
31102887
31102888
31102889
31102890
31102891
31102893
31102894
31102895
31102896
31102897
31102898
31102904
31102909
31102910
31102916
31102919
31102920
31102921
31102922
31102923
31102924
31102925
31102926
31102927
31102928
31102929
31102930
31102931
31102932
31102936
31102937
31102938
31102939
31102940
31102941
31102942
31102943
31102944
31102959
31102961
31102962
31102970
31102972
31102974
31102975
31102976
31102977
31102979
31102984
31102986
31102987
31102988
31102992
31102994
31102995
31103004
31103005
31103012
31103016
31103023
31103024
31103080
31103082
31103255
31103256
31103257
31103261
31103262
31103267
31103273
31103315
31103367
31103368
31103377
31103378
31103379
31103442
31103443
31103444
31103445
31103446
31103448
31103449
31103451
31103460
31103473
31103475
31103490
31103522
31103523
31103527
31103529
31103532
31103534
31103562
31103563
31103564
31103566
31103578
31103579
31103657
31103659
31103662
31103664
31103669
31103688
31103689
31103705
31103732
31103733
31103734
31103735
31103736
31103738
31103740
31103801
31103809
31103833
31103839
31103852
31103854
31103865
31103866
31103872
31103875
31103887
31103889
31103890
31103891
31103893
31103906
31103921
31103923
31103930
31103932
31103933
31103935
31103936
31103945
31103953
31103962
31103966
31103967
31103968
31103971
31103973
31103974
31103975
31103985
31103990
31104001
31104003
31104004
31104025
31104026
31104028
31104040
31104043
31104053
31104060
31104061
31104062
31104073
31104079
31104083
31104085
31104086
31104108
31104110
31104118
31104119
31104126
31104138
31104139
31104144
31104146
31104147
31104149
31104155
31104164
31104165
31104172
31104173
31104174
31104183
31104192
31104204
31104206
31104207
31104220
31104221
31104222
31104234
31104239
31104240
31104241
31104242
31104243
31104244
31104245
31104246
31104247
31104248
31104249
31104250
31104251
31104252
31104253
31104254
31104255
31104256
31104257
31104258
31104259
31104260
31104273
31104274
31104282
31104283
31104289
31104290
31104299
31104328
31104329
31104371
31104372
31104376
31104377
31104438
31104439
31104445
31104446
31104447
31104490
31104491
31104538
31104539
31104540
31104541
31104542
31104543
31104544
31104545
31104546
31104547
31104609
31104610
31104611
31104612
31104613
31104614
31104615
31104616
31104617
31104618
31104619
31104620
31104621
31104622
31104623
31104624
31104625
31104626
31104627
31104628
31104629
31104630
31104631
31104632
31104633
31104634
31104635
31104636
31104637
31104638
31104639
31104640
31104641
31104642
31104643
31104703
31104742
31104746
31104797
31104882
31104884
31104900
31104910
31104943
31104991
31104992
31104994
31105016
31105023
31105031
31105038
31105107
31105242
31105243
31105252
31105261
31105262
31105292
31105297
31105320
31105399
31105422
31105423
31105428
31105429
31105430
31105431
31105433
31105434
31105435
31105436
31105437
31105439
31105440
31105441
31105442
31105445
31105450
31105503
31105504
31105505
31105546
31105550
31105552
31105564
31105588
31105596
31105605
31105618
31105621
31106194
31106195
31106306
31106371
31106375
31106392
31106394
31106487
31106497
31106526
31106557
31106583
31106651
31106652
31106653
31106655
31106671
31106672
31106678
31106680
31106683
31106690
31106698
31106699
31106700
31106701
31106703
31106704
31106705
31106706
31106707
31106708
31106709
31106710
31106711
31106712
31106713
31106714
31106715
31106716
31106717
31106718
31106719
31106720
31106721
31106722
31106723
31106724
31106725
31106730
31106732
31106736
31106738
31106740
31106741
31106744
31106745
31106746
31106748
31106749
31106750
31106751
31106754
31106755
31106757
31106758
31106761
31106762
31106763
31106764
31106765
31106766
31106767
31106768
31106769
31106770
31106771
31106772
31106773
31106778
31106779
31106780
31106782
31106783
31106784
31106785
31106786
31106787
31106788
31106789
31106790
31106791
31106792
31106794
31106795
31106797
31106798
31106801
31106802
31106804
31106805
31106806
31106810
31106812
31106813
31106814
31106815
31106816
31106817
31106818
31106819
31106820
31106821
31106822
31106823
31106824
31106825
31106826
31106827
31106828
31106829
31106831
31106832
31106833
31106835
31106836
31106837
31106838
31106839
31106840
31106841
31106843
31106845
31106846
31106847
31106848
31106849
31106850
31106851
31106852
31106853
31106854
31106855
31106856
31106857
31106858
31106859
31106860
31106861
31106863
31106867
31106868
31106870
31106871
31106875
31106879
31106880
31106881
31106883
31106884
31106885
31106886
31106888
31106890
31106892
31106897
31106898
31106900
31106901
31106902
31106904
31106905
31106906
31106907
31106908
31106911
31106912
31106917
31106920
31106928
31106929
31106935
31106936
31106937
31106942
31106944
31106945
31106946
31106947
31106948
31106950
31106951
31106952
31106953
31106954
31106955
31106956
31106957
31106958
31106959
31106960
31106962
31106965
31106967
31106968
31106970
31106971
31106972
31106973
31106974
31106975
31106977
31106978
31106979
31106980
31106981
31106982
31106985
31106986
31106987
31106988
31106989
31106990
31106991
31106992
31106993
31106995
31106996
31106997
31106998
31106999
31107000
31107001
31107002
31107003
31107004
31107005
31107006
31107007
31107008
31107009
31107010
31107012
31107014
31107015
31107016
31107018
31107019
31107023
31107041
31107043
31107045
31107047
31107051
31107052
31107053
31107055
31107056
31107057
31107058
31107059
31107060
31107061
31107062
31107063
31107064
31107065
31107066
31107068
31107069
31107071
31107072
31107073
31107074
31107075
31107076
31107077
31107078
31107079
31107080
31107081
31107082
31107083
31107084
31107085
31107086
31107089
31107092
31107093
31107094
31107095
31107096
31107099
31107103
31107105
31107107
31107108
31107109
31107110
31107111
31107112
31107113
31107114
31107115
31107116
31107117
31107118
31107119
31107120
31107121
31107124
31107127
31107128
31107129
31107130
31107131
31107132
31107133
31107134
31107136
31107143
31107144
31107145
31107148
31107149
31107150
31107153
31107155
31107156
31107157
31107158
31107159
31107160
31107161
31107162
31107163
31107164
31107165
31107166
31107167
31107168
31107169
31107170
31107171
31107172
31107173
31107174
31107175
31107177
31107178
31107179
31107180
31107181
31107182
31107183
31107184
31107185
31107186
31107187
31107188
31107189
31107190
31107191
31107192
31107194
31107195
31107196
31107197
31107198
31107199
31107200
31107205
31107206
31107207
31107208
31107209
31107210
31107211
31107212
31107213
31107214
31107215
31107216
31107217
31107218
31107219
31107220
31107221
31107222
31107223
31107225
31107226
31107227
31107228
31107229
31107231
31107232
31107233
31107234
31107236
31107238
31107239
31107240
31107241
31107244
31107254
31107255
31107256
31107257
31107258
31107259
31107260
31107261
31107262
31107264
31107265
31107266
31107267
31107273
31107274
31107359
31107361
31107382
31107387
31107388
31107389
31107390
31107391
31107392
31107396
31107397
31107404
31107405
31107406
31107407
31107408
31107409
31107410
31107413
31107415
31107423
31107427
31107429
31107434
31107437
31107442
31107444
31107911
31107912
31107913
31107919
31107920
31107921
31107926
31107927
31107928
31107929
31107930
31107931
31107932
31107933
31107935
31107936
31107937
31107943
31107944
31107945
31107950
31107951
31107952
31107953
31107954
31107955
31107956
31107957
31107958
31107959
31107960
31107961
31107962
31107963
31107964
31107965
31107967
31107968
31107969
31107975
31107976
31107977
31107982
31107983
31107984
31107985
31107986
31107987
31107988
31107989
31108071
31108072
31108073
31108074
31108076
31108077
31108078
31108083
31108084
31108085
31108086
31108087
31108088
31108089
31108090
31108091
31108098
31108099
31108100
31108101
31108102
31108108
31108109
31108112
31108113
31108114
31108115
31108129
31108130
31108131
31108134
31108135
31108136
31108138
31108139
31108140
31108141
31108142
31108153
31108177
31108178
31108179
31108180
31108182
31108185
31108186
31108187
31108188
31108191
31108198
31108199
31108200
31108201
31108202
31108203
31108204
31108207
31108225
31108226
31108230
31108231
31108232
31108233
31108234
31108235
31108236
31108237
31108238
31108241
31108282
31108283
31108284
31108285
31108286
31108287
31108288
31108289
31108290
31108291
31108293
31108294
31108295
31108301
31108302
31108303
31108305
31108306
31108324
31108325
31108327
31108328
31108331
31108332
31108335
31108336
31108340
31108341
31108343
31108344
31108346
31108347
31108350
31108352
31108354
31108355
31108357
31108358
31108360
31108361
31108362
31108363
31108364
31108365
31108366
31108367
31108368
31108369
31108370
31108371
31108372
31108373
31108374
31108375
31108376
31108377
31108378
31108379
31108380
31108381
31108382
31108383
31108384
31108385
31108386
31108387
31108388
31108389
31108390
31108391
31108392
31108393
31108394
31108395
31108396
31108397
31108398
31108399
31108400
31108401
31108402
31108403
31108404
31108405
31108406
31108409
31108411
31108412
31108415
31108416
31108420
31108423
31108427
31108428
31108431
31108434
31108517
31108519
31108520
31108526
31108545
31108546
31108547
31108548
31108549
31108550
31108553
31108554
31108555
31108556
31108557
31108558
31108560
31108561
31108562
31108563
31108564
31108565
31108566
31108567
31108569
31108570
31108571
31108572
31108576
31108577
31108578
31108579
31108580
31108582
31108583
31108584
31108585
31108586
31108587
31108588
31108590
31108591
31108592
31108596
31108597
31108598
31108600
31108604
31108605
31108606
31108607
31108608
31108609
31108610
31108611
31108612
31108613
31108615
31108618
31108619
31108629
31108767
31108796
31108809
31108858
31108867
31108868
31108870
31108924
31108944
31108969
31108976
31108995
31109007
31109008
31109009
31109010
31109011
31109014
31109016
31109017
31109018
31109019
31109020
31109021
31109022
31109023
31109024
31109025
31109049
31109052
31109077
31109115
31109119
31109143
31109186
31109188
31109217
31109242
31109243
31109267
31109283
31109305
31109338
31109341
31109346
31109353
31109385
31109415
31109428
31109434
31109579
31109580
31109581
31109590
31109597
31109614
31109620
31109667
31109713
31109728
31109745
31109774
31109808
31109815
31109839
31109841
31109872
31109877
31109886
31109891
31109905
31109936
31109945
31109956
31109959
31109962
31109977
31110006
31110044
31110121
31110126
31110130
31110139
31110140
31110143
31110148
31110155
31110156
31110170
31110180
31110201
31110205
31110208
31110245
31110346
31110347
31110349
31110352
31110356
31110362
31110363
31110385
31110397
31110398
31110399
31110400
31110401
31110402
31110403
31110404
31110405
31110406
31110407
31110408
31110409
31110410
31110430
31110434
31110440
31110550
31110553
31110576
31110669
31110687
31110729
31110761
31110847
31110884
31110899
31110908
31110909
31110910
31110939
31110942
31110943
31110945
31110946
31110947
31110949
31110950
31110951
31110952
31110953
31110954
31110957
31110959
31110960
31110962
31110964
31110966
31110967
31110968
31110970
31110971
31110972
31110974
31110977
31110979
31110980
31110981
31110984
31110985
31110986
31110989
31110990
31110991
31110992
31110993
31110995
31110996
31110997
31110998
31111001
31111002
31111007
31111008
31111010
31111013
31111036
31111037
31111052
31111081
31111082
31111083
31111278
31111308
31111342
31111347
31111403
31111529
31111566
31111628
31111639
31111645
31112577
31112578
31112587
31112588
31112630
31112718
31112801
31112956
31112958
31112961
31113041
31113049
31113230
31113235
31113249
31113371
31113456
31113479
31113481
31113486
31113489
31113491
31113506
31113536
31113555
31113614
31113616
31113733
31113869
31114023
31114032
31114052
31114053
31114054
31114055
31114065
31114110
31114117
31114392
31114408
31114602
31114653
31114769
31114795
31114977
31115005
31115285
31115465
31115475
31115489
31115662
31115760
31115905
31116186
31116202
31116204
31116208
31116211
31116215
31116218
31116228
31116282
31116295
31116369
31116374
31116376
31116386
31116387
31116388
31116390
31116391
31116392
31116393
31116395
31116396
31116397
31116400
31116402
31116403
31116406
31116407
31116408
31116411
31116413
31116414
31116415
31116418
31116421
31116422
31116424
31116426
31116429
31116430
31116435
31116448
31116449
31116478
31116487
31116498
31116631
31116644
31116994
31117091
31117358
31117359
31117360
31117361
31117362
31117363
31117364
31117375
31117410
31117423
31117424
31117425
31117426
31117558
31117579
31117583
31117617
31117646
31117681
31117701
31117766
31117804
31117812
31117813
31117816
31117819
31117820
31117824
31117826
31117827
31117832
31117840
31117861
31117884
31117886
31117893
31117911
31117930
31117943
31117950
31117979
31117990
31117994
31117999
31118000
31118025
31118029
31118043
31118069
31118079
31118092
31118098
31118100
31118102
31118103
31118126
31118135
31118143
31118148
31118151
31118153
31118156
31118166
31118176
31118181
31118184
31118190
31118201
31118208
31118213
31118214
31118245
31118252
31118254
31118259
31118284
31118296
31118298
31118299
31118300
31118301
31118302
31118303
31118307
31118324
31118336
31118337
31118338
31118340
31118355
31118380
31118396
31118422
31118424
31118443
31118447
31118449
31118452
31118534
31118535
31118645
31118650
31118660
31118662
31118663
31118669
31118682
31118689
31118693
31118698
31118699
31118702
31118706
31118707
31118708
31118710
31118711
31118712
31118714
31118715
31118747
31118748
31118775
31118782
31118784
31118785
31118855
31118877
31118913
31118947
31118985
31119034
31119041
31119081
31119103
31119153
31119178
31119209
31119290
31119334
31119344
31119428
31119436
31119447
31119458
31119526
31119557
31119587
31119613
31119617
31119657
31119680
31119708
31119709
31119711
31119712
31119714
31119715
31119717
31119718
31119719
31119720
31119728
31119757
31119771
31119817
31119824
31119846
31119855
31119863
31119881
31119901
31119907
31119940
31119952
31119962
31119963
31119965
31119983
31119985
31120000
31120005
31120014
31120026
31120034
31120053
31120056
31120076
31120077
31120078
31120091
31120102
31120106
31120119
31120145
31120146
31120147
31120148
31120149
31120151
31120168
31120173
31120182
31120196
31120204
31120236
31120237
31120238
31120240
31120263
31120266
31120287
31120290
31120296
31120301
31120314
31120317
31120335
31120336
31120338
31120340
31120347
31120358
31120360
31120362
31120363
31120364
31120365
31120366
31120367
31120368
31120369
31120370
31120372
31120374
31120376
31120377
31120383
31120385
31120386
31120387
31120393
31120396
31120397
31120398
31120399
31120400
31120402
31120403
31120405
31120406
31120407
31120412
31120413
31120419
31120422
31120429
31120432
31120442
31120448
31120477
31120478
31120491
31120535
31120536
31120538
31120539
31120578
31120619
31120662
31120671
31120727
31120740
31120746
31120749
31120762
31120772
31120773
31120774
31120946
31120966
31120970
31120985
31121001
31121016
31121018
31121155
31121191
31121192
31121193
31121243
31127927
31127929
31127930
31127931
31127932
31127934
31127935
31127936
31127937
31127940
31127941
31127944
31127945
31127946
31127948
31127949
31127950
31127951
31127953
31127954
31127955
31127956
31127957
31127958
31127960
31127961
31127962
31127963
31127964
31127965
31127966
31127967
31127968
31127969
31127970
31127971
31127972
31127973
31127974
31127975
31127977
31127978
31127979
31127980
31127981
31127982
31127983
31127984
31127985
31127986
31127987
31127989
31128005
31128006
31128081
31128082
31128083
31128084
31128085
31128086
31128087
31128276
31128279
31128280
31128286
31128304
31128305
31128306
31128307
31128308
31128309
31128310
31128311
31128312
31128313
31128314
31128315
31128316
31128317
31128360
31128362
31128402
31128403
31128552
31128669
31128676
31128679
31128685
31128700
31128707
31128732
31128798
31128824
31128869
31128896
31128926
31128927
31128928
31128929
31129029
31129041
31129058
31129060
31129064
31129065
31129066
31129069
31129071
31129073
31129075
31129076
31129122
31129129
31129397
31129580
31129689
31129692
31129695
31129723
31129725
31129738
31129739
31129741
31129751
31129756
31129766
31129778
31129779
31129781
31129786
31129788
31129800
31129855
31129856
31129857
31129858
31129859
31129860
31129861
31129862
31129863
31129864
31129865
31129866
31129867
31129868
31129869
31129870
31129871
31129872
31129873
31129874
31129875
31129876
31129877
31129878
31129879
31129880
31129881
31129882
31129883
31129884
31129885
31129886
31129887
31129888
31129889
31129890
31129891
31129892
31129913
31129914
31129915
31129916
31129918
31129919
31129920
31129921
31129922
31129928
31129929
31129930
31129931
31129932
31129933
31129934
31129935
31129936
31129937
31129940
31129942
31129945
31129946
31129948
31129949
31129950
31129951
31130011
31130012
31130013
31130014
31130015
31130016
31130027
31130030
31130031
31130032
31130033
31130034
31130035
31130036
31130037
31130039
31130040
31130041
31130042
31130043
31130044
31130045
31130046
31130051
31130055
31130064
31130068
31130069
31130070
31130071
31130080
31130087
31130088
31130089
31130090
31130092
31130093
31130094
31130095
31130107
31130118
31130121
31130155
31130156
31130164
31130165
31130166
31130167
31130168
31130169
31130170
31130173
31130174
31130175
31130176
31130177
31130178
31130179
31130180
31130217
31130221
31130222
31130223
31130233
31130235
31130236
31130237
31130238
31130239
31130240
31130241
31130242
31130243
31130244
31130245
31130246
31130255
31130256
31130257
31130258
31130259
31130260
31130261
31130262
31130263
31130264
31130265
31130266
31130267
31130268
31130269
31130270
31130271
31130272
31130273
31130276
31130281
31130284
31130288
31130300
31130301
31130304
31130305
31130306
31130307
31130337
31130340
31130343
31130345
31130346
31130347
31130351
31130353
31130373
31130374
31130375
31130376
31130377
31130378
31130379
31130380
31130381
31130382
31130383
31130384
31130389
31130390
31130403
31130404
31130415
31130429
31130433
31130438
31130450
31130451
31130452
31130453
31130454
31130455
31130456
31130457
31130458
31130459
31130460
31130461
31130462
31130463
31130464
31130465
31130466
31130467
31130468
31130469
31130470
31130471
31130472
31130473
31130474
31130475
31130476
31130477
31130478
31130479
31130480
31130481
31130482
31130483
31130484
31130485
31130486
31130487
31130488
31130489
31130490
31130491
31130492
31130493
31130494
31130495
31130496
31130497
31130498
31130499
31130500
31130501
31130502
31130503
31130504
31130505
31130506
31130507
31130508
31130509
31130510
31130511
31130512
31130513
31130514
31130515
31130516
31130517
31130518
31130519
31130520
31130521
31130522
31130523
31130524
31130525
31130526
31130527
31130528
31130529
31130530
31130531
31130532
31130533
31130534
31130535
31130536
31130540
31130541
31130542
31130543
31130544
31130545
31130546
31130547
31130548
31130549
31130550
31130551
31130552
31130565
31130566
31130580
31130587
31130601
31130608
31130619
31130620
31130634
31130651
31130665
31130667
31130668
31130669
31130670
31130671
31130672
31130673
31130674
31130675
31130676
31130677
31130678
31130679
31130680
31130681
31130682
31130683
31130687
31130701
31130705
31130733
31130734
31130744
31130754
31130758
31130759
31130760
31130761
31130762
31130763
31130764
31130765
31130766
31130767
31130768
31130783
31130784
31130800
31130803
31130804
31130805
31130809
31130810
31130811
31130813
31130814
31130815
31130816
31130817
31130819
31130820
31130821
31130822
31130823
31130824
31130825
31130826
31130827
31130828
31130829
31130830
31130831
31130832
31130833
31130837
31130838
31130850
31130851
31130852
31130853
31130854
31130855
31130856
31130857
31130858
31130859
31130860
31130861
31130863
31130864
31130865
31130866
31130867
31130868
31130869
31130870
31130871
31130872
31130873
31130874
31130875
31130876
31130877
31130878
31130879
31130880
31130881
31130882
31130883
31130884
31130885
31130886
31130887
31130888
31130889
31130890
31130891
31130892
31130893
31130894
31130895
31130896
31130899
31130900
31130901
31130902
31130903
31130904
31130934
31130936
31130937
31130940
31130942
31130943
31130944
31130945
31130946
31130947
31130948
31130949
31130950
31130952
31130953
31130954
31130956
31130957
31130958
31130959
31130964
31130965
31130967
31130968
31130969
31130970
31130971
31131001
31131005
31131006
31131010
31131011
31131012
31131013
31131014
31131018
31131019
31131026
31131027
31131028
31131029
31131030
31131031
31131032
31131033
31131034
31131035
31131036
31131040
31131041
31131042
31131043
31131044
31131048
31131064
31131068
31131069
31131086
31131089
31131100
31131101
31131115
31131122
31131129
31131158
31131159
31131160
31131161
31131162
31131163
31131165
31131169
31131170
31131171
31131172
31131174
31131176
31131178
31131183
31131184
31131185
31131186
31131187
31131188
31131189
31131193
31131194
31131195
31131199
31131206
31131207
31131212
31131267
31131298
31131318
31131337
31131348
31131349
31131364
31131390
31131394
31131397
31131398
31131399
31131406
31131408
31131420
31131426
31131427
31131454
31131455
31131472
31131474
31131526
31131528
31131530
31131532
31131560
31131609
31131704
31131735
31131762
31131819
31131823
31131828
31131832
31131835
31131974
31131980
31131984
31131985
31131986
31131989
31131994
31131996
31131997
31131998
31131999
31132000
31132001
31132002
31132005
31132006
31132007
31132011
31132014
31132015
31132017
31132020
31132024
31132025
31132030
31132031
31132032
31132145
31132219
31132230
31132268
31132288
31132317
31132318
31132321
31132326
31132330
31132352
31132364
31132373
31132379
31132381
31132409
31132415
31132422
31132439
31132462
31132490
31132517
31132521
31132601
31132607
31132653
31132664
31132679
31132703
31132704
31132707
31132712
31132726
31132752
31132756
31132765
31132768
31132773
31132775
31132777
31132855
31132856
31132857
31132858
31132860
31132866
31132878
31132923
31132950
31132965
31132977
31132978
31132979
31132985
31132986
31132999
31133011
31133012
31133017
31133023
31133048
31133065
31133074
31133081
31133083
31133090
31133092
31133095
31133097
31133100
31133106
31133107
31133161
31133170
31133171
31133220
31133222
31133226
31133260
31133264
31133268
31133290
31133302
31133317
31133321
31133358
31133361
31133374
31133378
31133391
31133416
31133418
31133459
31133460
31133526
31133529
31133531
31133532
31133533
31133534
31133536
31133539
31133540
31133545
31133547
31133549
31133552
31133553
31133565
31133568
31133569
31133570
31133571
31133573
31133574
31133576
31133587
31133589
31133592
31133624
31133627
31133649
31133668
31133705
31133709
31133711
31133716
31133718
31133721
31133722
31133732
31133733
31133736
31133745
31133766
31133783
31133796
31133798
31133854
31133855
31133910
31133911
31133912
31133913
31133914
31133917
31133918
31133920
31133931
31133936
31133939
31133944
31133946
31133956
31133960
31133962
31133971
31133973
31133998
31133999
31134006
31134007
31134009
31134013
31134035
31134038
31134049
31134099
31134201
31134209
31134210
31134213
31134242
31134246
31134263
31134280
31134302
31134306
31134307
31134308
31134312
31134342
31134383
31134385
31134412
31134438
31134451
31134464
31134465
31134472
31134473
31134479
31134517
31134518
31134538
31134549
31134557
31134567
31134594
31134671
31134739
31134769
31134770
31134772
31134774
31134778
31134779
31134780
31134781
31134782
31134784
31134787
31134797
31134849
31134945
31135121
31135306
31135307
31135308
31135309
31135310
31135311
31135360
31135371
31135374
31135391
31135395
31135408
31135410
31135416
31135422
31135423
31135424
31135428
31135524
31135564
31135619
31135716
31135731
31135734
31135786
31135787
31135797
31135809
31135816
31135817
31135820
31135841
31135872
31135884
31135917
31135975
31135976
31135988
31136010
31136052
31136075
31136076
31136077
31136179
31136189
31136190
31136203
31136215
31136220
31136224
31136240
31136247
31136248
31136249
31136250
31136352
31136353
31136370
31136372
31136375
31136378
31136385
31136394
31136440
31136454
31136458
31136484
31136517
31136564
31136627
31136638
31136652
31136653
31136655
31136656
31136664
31136666
31136673
31136675
31136682
31136689
31136696
31136700
31136703
31136722
31136726
31136736
31136738
31136742
31136746
31136761
31136775
31136790
31136792
31136809
31136817
31136867
31136870
31136871
31136879
31136881
31136920
31137044
31137045
31137046
31137047
31137048
31137050
31137127
31137162
31137205
31137206
31137229
31137234
31137237
31137240
31137250
31137324
31137325
31137462
31137502
31137503
31137504
31137505
31137506
31137507
31137508
31137509
31137510
31137511
31137512
31137513
31137514
31137586
31137601
31137604
31137658
31137686
31137687
31137703
31137704
31137705
31137706
31137707
31137709
31137710
31137711
31137712
31137713
31137715
31137716
31137718
31137719
31137720
31137721
31137723
31137724
31137725
31137726
31137727
31137729
31137731
31137733
31137734
31137736
31137739
31137740
31137741
31137755
31137864
31137865
31137901
31137915
31137935
31137955
31138029
31138094
31138117
31138145
31138149
31138163
31138164
31138165
31138167
31138168
31138169
31138170
31138190
31138330
31138332
31138388
31138403
31138436
31138446
31138470
31138471
31138488
31138493
31138501
31138506
31138507
31138509
31138510
31138511
31138534
31138540
31138541
31138604
31138606
31138649
31138661
31138663
31138664
31138667
31138677
31138685
31138713
31138714
31138716
31138724
31138728
31138743
31138758
31138770
31138774
31138795
31138796
31138812
31138814
31138832
31138839
31138846
31138859
31138917
31138921
31138922
31138923
31138924
31138930
31138932
31138936
31138950
31138952
31138958
31138965
31138972
31138991
31139039
31139042
31139044
31139049
31139071
31139087
31139093
31139138
31139193
31139281
31139282
31139283
31139301
31139318
31139501
31139591
31139609
31139610
31139645
31139728
31139731
31139732
31139737
31139753
31139780
31139789
31139804
31139816
31139819
31139842
31139861
31139862
31139866
31139891
31139957
31139974
31139977
31140010
31140011
31140012
31140014
31140020
31140027
31140039
31140053
31140090
31140113
31140114
31140115
31140121
31140122
31140124
31140125
31140267
31140273
31140277
31140301
31140311
31140333
31140335
31140359
31140362
31140363
31140365
31140367
31140371
31140372
31140373
31140374
31140375
31140376
31140378
31140380
31140382
31140383
31140384
31140385
31140386
31140388
31140389
31140390
31140395
31140396
31140402
31140415
31140416
31140432
31140451
31140452
31140475
31140477
31140593
31140858
31140885
31140896
31140897
31140902
31140904
31140913
31140915
31140920
31140928
31141077
31141145
31141150
31141151
31141152
31141153
31141157
31141158
31141178
31141207
31141225
31141235
31141651
31141677
31141694
31141739
31141740
31141744
31141784
31141786
31141788
31141833
31141834
31141852
31141862
31141885
31141937
31141969
31141974
31141975
31141976
31141981
31141989
31141996
31141997
31142015
31142018
31142019
31142023
31142029
31142030
31142031
31142057
31142058
31142082
31142084
31142085
31142086
31142091
31142096
31142100
31142103
31142106
31142107
31142109
31142110
31142113
31142114
31142115
31142116
31142122
31142130
31142131
31142135
31142144
31142145
31142146
31142149
31142156
31142157
31142164
31142165
31142166
31142169
31142178
31142193
31142194
31142201
31142214
31142218
31142219
31142250
31142280
31142314
31142336
31142366
31142380
31142381
31142388
31142430
31142505
31142509
31142510
31142512
31142515
31142518
31142520
31142526
31142542
31142679
31142686
31142690
31142708
31142742
31142748
31142750
31142751
31142753
31142755
31142756
31142757
31142758
31142762
31142786
31142819
31142820
31142821
31142822
31142826
31142829
31142831
31142832
31142837
31142838
31142844
31142847
31142850
31142852
31142853
31142854
31142855
31142856
31142857
31142860
31142862
31142863
31142864
31142865
31142866
31142868
31142869
31142871
31142886
31142899
31142911
31142924
31142942
31142949
31142953
31143005
31143006
31143013
31143040
31143042
31143066
31143073
31143077
31143156
31143163
31143164
31143170
31143179
31143417
31143449
31143450
31143509
31143522
31143542
31143560
31143561
31143588
31143593
31143644
31143664
31143700
31143703
31143763
31143765
31143766
31143831
31143837
31143866
31143953
31144112
31144169
31144175
31144176
31144177
31144178
31144179
31144180
31144181
31144182
31144183
31144184
31144185
31144186
31144187
31144188
31144189
31144190
31144191
31144192
31144193
31144194
31144195
31144196
31144197
31144198
31144199
31144258
31144273
31144278
31144309
31144405
31144411
31144413
31144446
31144511
31144512
31144515
31144534
31144548
31144556
31144557
31144572
31144609
31144610
31144617
31144631
31144635
31144636
31144685
31144689
31144747
31144748
31144750
31144753
31144755
31144759
31144765
31144768
31144769
31144773
31144828
31144848
31144859
31144890
31144892
31144894
31144895
31144912
31144922
31144927
31144937
31144963
31144982
31144994
31145015
31145032
31145037
31145067
31145068
31145112
31145115
31145151
31145156
31145157
31145159
31145173
31145174
31145175
31145188
31145189
31145191
31145197
31145208
31145322
31145324
31145391
31168476
31168540
31168636
31168659
31168680
31168687
31168718
31168721
31168762
31168778
31168782
31168797
31168801
31168817
31168823
31168860
31168861
31168862
31168990
31169007
31169010
31169018
31169066
31169237
31169238
31169422
31169501
31169513
31169519
31169522
31169532
31169535
31169539
31169542
31169640
31169653
31169705
31169706
31169708
31169709
31169710
31169717
31169718
31169724
31169725
31169750
31169751
31169764
31169821
31169824
31169840
31169841
31169883
31169886
31169887
31169888
31169889
31169936
31169947
31169953
31170015
31170018
31170037
31170048
31170068
31170152
31170183
31170186
31170187
31170188
31170189
31170213
31170214
31170225
31170229
31170230
31170239
31170240
31170241
31170244
31170246
31170257
31170266
31170317
31170372
31170419
31170420
31170466
31170467
31170509
31170519
31170530
31170538
31170583
31170637
31170649
31170650
31170651
31170652
31170653
31170654
31170655
31170656
31170657
31170658
31170659
31170668
31170669
31170670
31170672
31170673
31170674
31170675
31170677
31170678
31170679
31170781
31171003
31171008
31171018
31171020
31171032
31171053
31171067
31171068
31171072
31171092
31171103
31171104
31171120
31171263
31171313
31171314
31171316
31171317
31171318
31171319
31171320
31171321
31171322
31171323
31171324
31171325
31171326
31171329
31171331
31171333
31171334
31171335
31171336
31171337
31171338
31171339
31171340
31171341
31171342
31171345
31171347
31171351
31171352
31171353
31171354
31171355
31171356
31171357
31171358
31171360
31171361
31171362
31171363
31171364
31171365
31171367
31171368
31171369
31171370
31171371
31171372
31171373
31171374
31171375
31171376
31171377
31171378
31171379
31171380
31171383
31171384
31171385
31171386
31171388
31171389
31171390
31171391
31171392
31171393
31171394
31171395
31171396
31171397
31171398
31171399
31171400
31171402
31171403
31171404
31171405
31171406
31171407
31171408
31171410
31171411
31171412
31171413
31171414
31171419
31171421
31171422
31171423
31171424
31171426
31171428
31171429
31171430
31171431
31171432
31171433
31171435
31171436
31171439
31171440
31171441
31171442
31171443
31171444
31171446
31171447
31171448
31171449
31171450
31171452
31171453
31171455
31171456
31171463
31171464
31171465
31171466
31171467
31171468
31171469
31171470
31171476
31171477
31171480
31171481
31171482
31171483
31171485
31171486
31171487
31171488
31171489
31171490
31171491
31171492
31171493
31171494
31171495
31171496
31171497
31171498
31171499
31171500
31171501
31171505
31171519
31171520
31171521
31171523
31171524
31171526
31171532
31171533
31171534
31171535
31171536
31171537
31171538
31171539
31171540
31171543
31171544
31171545
31171546
31171547
31171550
31171554
31171559
31171571
31171572
31171573
31171574
31171575
31171576
31171577
31171578
31171579
31171597
31171601
31171602
31171603
31171604
31171605
31171606
31171607
31171608
31171609
31171610
31171611
31171612
31171613
31171614
31171615
31171616
31171617
31171618
31171619
31171641
31171642
31171643
31171644
31171645
31171646
31171647
31171648
31171649
31171650
31171651
31171652
31171654
31171655
31171656
31171657
31171658
31171673
31171677
31171678
31171679
31171680
31171681
31171682
31171683
31171684
31171685
31171686
31171687
31171688
31171689
31171690
31171691
31171692
31171693
31171694
31171700
31171702
31171703
31171704
31171705
31171706
31171707
31171708
31171711
31171712
31171713
31171714
31171731
31171735
31171740
31171746
31171749
31171760
31171761
31171762
31171763
31171764
31171765
31171767
31171768
31171770
31171771
31171772
31171775
31171798
31171799
31171800
31171801
31171802
31171807
31171810
31171811
31171817
31171818
31171826
31171830
31171856
31171859
31171869
31171874
31171875
31171876
31171880
31171881
31171885
31171890
31171891
31171895
31171896
31171901
31171904
31171905
31171906
31171909
31171910
31171915
31171934
31171940
31171943
31171944
31171949
31171950
31171951
31171952
31171980
31171981
31171982
31171983
31171984
31171985
31171986
31171987
31171988
31171989
31171990
31171991
31171992
31171993
31171994
31171995
31171996
31171997
31171998
31171999
31172000
31172001
31172002
31172003
31172004
31172005
31172006
31172007
31172008
31172009
31172010
31172011
31172012
31172013
31172014
31172015
31172016
31172017
31172018
31172019
31172020
31172021
31172022
31172023
31172024
31172025
31172026
31172027
31172028
31172029
31172030
31172031
31172032
31172033
31172034
31172035
31172036
31172102
31172103
31172104
31172105
31172106
31172107
31172108
31172109
31172110
31172111
31172112
31172113
31172114
31172115
31172116
31172117
31172118
31172119
31172120
31172121
31172122
31172123
31172124
31172125
31172126
31172127
31172128
31172129
31172130
31172131
31172132
31172133
31172134
31172135
31172136
31172137
31172138
31172139
31172196
31172197
31172209
31172211
31172212
31172239
31172290
31172298
31172320
31172326
31172330
31172335
31172336
31172337
31172338
31172339
31172340
31172341
31172342
31172343
31172344
31172345
31172346
31172347
31172348
31172349
31172350
31172351
31172352
31172353
31172354
31172355
31172356
31172357
31172358
31172359
31172360
31172361
31172362
31172363
31172364
31172365
31172366
31172367
31172368
31172369
31172370
31172371
31172372
31172373
31172374
31172375
31172376
31172377
31172378
31172379
31172380
31172381
31172382
31172383
31172384
31172385
31172386
31172387
31172388
31172389
31172390
31172391
31172392
31172393
31172394
31172398
31172452
31172455
31172456
31172457
31172458
31172459
31172460
31172461
31172462
31172463
31172464
31172465
31172466
31172467
31172468
31172469
31172470
31172471
31172472
31172473
31172474
31172475
31172476
31172477
31172478
31172479
31172480
31172481
31172482
31172483
31172484
31172485
31172486
31172487
31172488
31172489
31172490
31172491
31172492
31172493
31172494
31172495
31172496
31172497
31172498
31172661
31172662
31172665
31172666
31172667
31172669
31172670
31172671
31172672
31172673
31172674
31172675
31172676
31172677
31172678
31172679
31172680
31172681
31172682
31172683
31172684
31172685
31172686
31172687
31172688
31172689
31172690
31172691
31172692
31172693
31172694
31172695
31172696
31172697
31172698
31172699
31172700
31172701
31172702
31172703
31172704
31172705
31172706
31172707
31172708
31172709
31172710
31172711
31172712
31172713
31172714
31172944
31172945
31172946
31172947
31172948
31172949
31172950
31172951
31172952
31172953
31172954
31172955
31172956
31172957
31172958
31172959
31172960
31172961
31172962
31172963
31172964
31172965
31172966
31172967
31172968
31172969
31172970
31172971
31172972
31172973
31172974
31172975
31172976
31172977
31172978
31172979
31172980
31172981
31172982
31172983
31172984
31172985
31172986
31172987
31172988
31172989
31172990
31172991
31172992
31172993
31172994
31172995
31172996
31172997
31172998
31172999
31173000
31173001
31173002
31173003
31173004
31173005
31173006
31173007
31173008
31173009
31173010
31173011
31173012
31173013
31173014
31173015
31173016
31173017
31173018
31173019
31173020
31173021
31173022
31173023
31173024
31173025
31173026
31173027
31173028
31173029
31173030
31173031
31173032
31173108
31173109
31173110
31173111
31173112
31173113
31173114
31173115
31173116
31173117
31173118
31173119
31173120
31173121
31173122
31173123
31173124
31173125
31173126
31173127
31173128
31173129
31173130
31173131
31173132
31173133
31173134
31173135
31173136
31173137
31173138
31173139
31173140
31173141
31173142
31173143
31173144
31173145
31173146
31173147
31173148
31173149
31173150
31173151
31173152
31173153
31173154
31173155
31173156
31173157
31173203
31173221
31173222
31173223
31173224
31173225
31173226
31173227
31173228
31173229
31173230
31173231
31173232
31173233
31173234
31173235
31173236
31173237
31173238
31173239
31173240
31173241
31173242
31173243
31173244
31173245
31173246
31173247
31173248
31173249
31173250
31173251
31173252
31173253
31173254
31173255
31173256
31173257
31173258
31173259
31173302
31173303
31173304
31173305
31173306
31173307
31173308
31173309
31173310
31173311
31173312
31173313
31173314
31173315
31173316
31173317
31173318
31173319
31173320
31173321
31173322
31173323
31173324
31173325
31173326
31173327
31173328
31173329
31173330
31173331
31173332
31173333
31173334
31173335
31173336
31173337
31173338
31173339
31173340
31173341
31173342
31173343
31173344
31173345
31173346
31173347
31173348
31173349
31173350
31173351
31173352
31173353
31173354
31173355
31173356
31173357
31173358
31173359
31173360
31173361
31173362
31173363
31173364
31173365
31173366
31173367
31173368
31173369
31173370
31173371
31173372
31173373
31173374
31173375
31173376
31173377
31173378
31173379
31173488
31173489
31173490
31173491
31173492
31173493
31173494
31173495
31173496
31173497
31173498
31173499
31173500
31173501
31173502
31173503
31173504
31173505
31173506
31173507
31173508
31173509
31173510
31173511
31173512
31173513
31173514
31173515
31173516
31173517
31173518
31173519
31173520
31173521
31173522
31173523
31173524
31173525
31173526
31173527
31173528
31173529
31173530
31173531
31173532
31173533
31173534
31173535
31173536
31173587
31173614
31173615
31173616
31173617
31173618
31173619
31173620
31173795
31173810
31173811
31173812
31173824
31173833
31174006
31174007
31174013
31174014
31174049
31174050
31174051
31174052
31174053
31174054
31174055
31174056
31174057
31174058
31174059
31174060
31174061
31174062
31174063
31174064
31174065
31174066
31174067
31174068
31174069
31174070
31174071
31174072
31174073
31174074
31174075
31174076
31174077
31174078
31174079
31174080
31174164
31174165
31174166
31174167
31174168
31174169
31174170
31174171
31174172
31174173
31174174
31174175
31174176
31174177
31174178
31174179
31174180
31174181
31174182
31174183
31174184
31174185
31174186
31174187
31174188
31174189
31174190
31174191
31174192
31174193
31174194
31174195
31174196
31174197
31174198
31174199
31174200
31174201
31174202
31174203
31174204
31174205
31174208
31174209
31174210
31174211
31174212
31174213
31174214
31174215
31174216
31174217
31174218
31174219
31174220
31174221
31174222
31174223
31174224
31174225
31174226
31174227
31174228
31174229
31174230
31174235
31174236
31174237
31174260
31174266
31174269
31174270
31174298
31174314
31174326
31174344
31174348
31174356
31174359
31174500
31174501
31174502
31174503
31174504
31174505
31174506
31174507
31174508
31174509
31174510
31174511
31174512
31174513
31174514
31174515
31174516
31174517
31174518
31174519
31174520
31174521
31174522
31174523
31174524
31174525
31174526
31174527
31174528
31174529
31174530
31174531
31174532
31174533
31174534
31174535
31174536
31174537
31174538
31174539
31174540
31174541
31174542
31174543
31174544
31174545
31174546
31174547
31174548
31174549
31174550
31174551
31174552
31174553
31174554
31174555
31174556
31174557
31174558
31174559
31174560
31174561
31174562
31174563
31174564
31174565
31174566
31174567
31174568
31174569
31174570
31174571
31174572
31174573
31174574
31174575
31174576
31174577
31174578
31174579
31174580
31174581
31174582
31174583
31174584
31174585
31174586
31174640
31174641
31174642
31174643
31174644
31174645
31174646
31174647
31174648
31174649
31174650
31174651
31174652
31174653
31174654
31174655
31174656
31174657
31174658
31174659
31174660
31174661
31174662
31174663
31174664
31174665
31174666
31174667
31174668
31174669
31174670
31174671
31174672
31174673
31174674
31174675
31174676
31174677
31174678
31174679
31174680
31174681
31174682
31174683
31174684
31174685
31174686
31174687
31174688
31174702
31174703
31174704
31174705
31174707
31174708
31174858
31174859
31174860
31174861
31174862
31174863
31174864
31174865
31174866
31174867
31174868
31174869
31174870
31174871
31174872
31174873
31174874
31174875
31174876
31174877
31174878
31174879
31174880
31174881
31174882
31174883
31174884
31174885
31174886
31174887
31174888
31174889
31174890
31174891
31174892
31174893
31174894
31174895
31174896
31174897
31174898
31174899
31174900
31174901
31174902
31174903
31174904
31174905
31174906
31174907
31174908
31174909
31174910
31174911
31174912
31174913
31174914
31174915
31174916
31174917
31174918
31174919
31174920
31174921
31174922
31174923
31174924
31174925
31174926
31174927
31174928
31174929
31174930
31174931
31174932
31174933
31174934
31174935
31174936
31174937
31174938
31174939
31174940
31174941
31174942
31174943
31174944
31174945
31174946
31174947
31174948
31174949
31174950
31174951
31174952
31174953
31174954
31174955
31174956
31174957
31174958
31174959
31174960
31174961
31174962
31174963
31174964
31174965
31174966
31174967
31174968
31174969
31174970
31174971
31174972
31174973
31174974
31174975
31174976
31174977
31174978
31174979
31174980
31174981
31174982
31174983
31174984
31174985
31174986
31174987
31174988
31174989
31174990
31174991
31174992
31174993
31174994
31174995
31174996
31174997
31174998
31174999
31175000
31175001
31175002
31175003
31175004
31175005
31175006
31175007
31175008
31175009
31175010
31175011
31175012
31175013
31175014
31175015
31175016
31175017
31175018
31175019
31175020
31175021
31175022
31175023
31175024
31175025
31175026
31175027
31175028
31175029
31175030
31175031
31175032
31175033
31175034
31175035
31175036
31175037
31175038
31175039
31175040
31175041
31175042
31175043
31175044
31175045
31175046
31175047
31175048
31175049
31175050
31175051
31175052
31175053
31175054
31175055
31175056
31175057
31175058
31175059
31175060
31175061
31175062
31175063
31175064
31175065
31175066
31175067
31175068
31175069
31175070
31175071
31175072
31175073
31175074
31175075
31175076
31175077
31175078
31175079
31175080
31175081
31175082
31175083
31175084
31175085
31175086
31175114
31175115
31175116
31175117
31175129
31175130
31175131
31175132
31175133
31175134
31175135
31175136
31175137
31175139
31175146
31175150
31175151
31175167
31175172
31175209
31175210
31175211
31175212
31175213
31175214
31175215
31175216
31175223
31175230
31175251
31175252
31175253
31175254
31175255
31175256
31175257
31175258
31175259
31175260
31175261
31175262
31175263
31175264
31175265
31175266
31175267
31175268
31175269
31175270
31175271
31175272
31175273
31175282
31175299
31175317
31175329
31175330
31175331
31175332
31175333
31175334
31175335
31175336
31175337
31175372
31175395
31175406
31175439
31175443
31175444
31175461
31175462
31175463
31175464
31175465
31175466
31175467
31175468
31175469
31175470
31175471
31175472
31175473
31175474
31175483
31175484
31175485
31175517
31175518
31175519
31175520
31175523
31175524
31175640
31175641
31175647
31175652
31175654
31175655
31175658
31175660
31175661
31175667
31175687
31175692
31175703
31175811
31175814
31175821
31175833
31175836
31175839
31175844
31175851
31175854
31175855
31175866
31175927
31175949
31175984
31176118
31176122
31176129
31176140
31176143
31176149
31176155
31176159
31176160
31176174
31176243
31176258
31176290
31176376
31176459
31176521
31176538
31176541
31176543
31176544
31176546
31176547
31176550
31176552
31176553
31176556
31176560
31176563
31176566
31176572
31176578
31176581
31176582
31176584
31176588
31176593
31176625
31176663
31176677
31176705
31176846
31176850
31176857
31176869
31176872
31176878
31176883
31176886
31176887
31176896
31176950
31176969
31176996
31177040
31177047
31177048
31177051
31177054
31177055
31177057
31177058
31177059
31177060
31177062
31177144
31177150
31177156
31177157
31177160
31177161
31177166
31177218
31177383
31177400
31177403
31177409
31177416
31177422
31177531
31177563
31177806
31177808
31177815
31177825
31177828
31177833
31177848
31177926
31177957
31177987
31178096
31178104
31178106
31178121
31178125
31178128
31178444
31178445
31178450
31178451
31178452
31178454
31178502
31178506
31178511
31178512
31178516
31178520
31178523
31178529
31178538
31178540
31178544
31178545
31178548
31178555
31178559
31178572
31178573
31178580
31178596
31178597
31178611
31178612
31178616
31178620
31178625
31178633
31178637
31178651
31178657
31178660
31178687
31178698
31178701
31178704
31178717
31178743
31178745
31178749
31178756
31178758
31178761
31178770
31178777
31178779
31178781
31178789
31178797
31178801
31178803
31178807
31178815
31178826
31178827
31178842
31178843
31178850
31178860
31178865
31178870
31178874
31178879
31178884
31178900
31178904
31178908
31178954
31178955
31178982
31178986
31178988
31179008
31179015
31179021
31179025
31179026
31179062
31179065
31179076
31179082
31179090
31179115
31179125
31179131
31179134
31179138
31179148
31179155
31179157
31179171
31179177
31179179
31179181
31179195
31179197
31179201
31179207
31179209
31179211
31179217
31179219
31179221
31179228
31179230
31179241
31179243
31179245
31179249
31179251
31179253
31179258
31179261
31179263
31179265
31179274
31179281
31179287
31179289
31179293
31179295
31179298
31179304
31179306
31179310
31179321
31179323
31179327
31179340
31179346
31179349
31179351
31179365
31179369
31179376
31179378
31179389
31179397
31179399
31179406
31179415
31179420
31179421
31179422
31179424
31179425
31179433
31179441
31179447
31179461
31179486
31179490
31179506
31179509
31179511
31179513
31179516
31179518
31179520
31179522
31179524
31179525
31179529
31179532
31179537
31179548
31179555
31179559
31179561
31179563
31179574
31179594
31179596
31179598
31179611
31179613
31179623
31179625
31179628
31179632
31179634
31179645
31179678
31179684
31179690
31179696
31179711
31179713
31179717
31179755
31179837
31179847
31179849
31179854
31179856
31179876
31179897
31179916
31179921
31179926
31179938
31179963
31180000
31180028
31180036
31180042
31180108
31180112
31180127
31180176
31180274
31180275
31180276
31180277
31180278
31180279
31180280
31180281
31180282
31180283
31180289
31180290
31180292
31180297
31180299
31180300
31180301
31180305
31180307
31180320
31180323
31180325
31180823
31180824
31180829
31180830
31180831
31180832
31180833
31181383
31181384
31181385
31181386
31181387
31181511
31181513
31181514
31181797
31182094
31182095
31182108
31182109
31182457
31182458
31182459
31182519
31182520
31182521
31182522
31182523
31183087
31183088
31183089
31183090
31183111
31183113
31183115
31183153
31183155
31183545
31183594
31183595
31183596
31183598
31183599
31183620
31183627
31183637
31183639
31183641
31183642
31183643
31183644
31183645
31183646
31183706
31183707
31183708
31183720
31183737
31183738
31183739
31183740
31183741
31183742
31183773
31183775
31183777
31183778
31183883
31183894
31183902
31183903
31184054
31184055
31184056
31184058
31184060
31184062
31184063
31184064
31184066
31184071
31184073
31184220
31184221
31184270
31184272
31184275
31184276
31184279
31184282
31184393
31184394
31184429
31184430
31184431
31184580
31184581
31184582
31184583
31184584
31184591
31184594
31184595
31184597
31184773
31184816
31185027
31185028
31185029
31185056
31185057
31185059
31185060
31185201
31185274
31185319
31185320
31185341
31185344
31185345
31185459
31185461
31185490
31185491
31185492
31185496
31185498
31185500
31185501
31185502
31185536
31185537
31185538
31185539
31185553
31185565
31185566
31185598
31185600
31185615
31185617
31185620
31185622
31185638
31185645
31185646
31185656
31185658
31185724
31185727
31185729
31185732
31185734
31185735
31185736
31185752
31185754
31185785
31185786
31185790
31185799
31185862
31185937
31185995
31185997
31186089
31186094
31186107
31186109
31186110
31186112
31186114
31186143
31186172
31186210
31186211
31186212
31186309
31186330
31186331
31186332
31186333
31186334
31186335
31186336
31186337
31186383
31186386
31186387
31186390
31186391
31186399
31186401
31186428
31186429
31186430
31186594
31186596
31186597
31186615
31186661
31186672
31186824
31187747
31187748
31187754
31187775
31187792
31187801
31187818
31187822
31187849
31187888
31187937
31188400
31188515
31188582
31188604
31188611
31188626
31188627
31188628
31188629
31188630
31188631
31188808
31189096
31189298
31189336
31189346
31189513
31189514
31189515
31189516
31189517
31189518
31189550
31189810
31189811
31189817
31189833
31190246
31190247
31190269
31190678
31190827
31190828
31190841
31190842
31191184
31191390
31191426
31191427
31191442
31191526
31191584
31191588
31191593
31191643
31191644
31191676
31191722
31191759
31191771
31191772
31191776
31191777
31191778
31191779
31191780
31191781
31191782
31191783
31191784
31191785
31192030
31192086
31192399
31192428
31192698
31192710
31192762
31192998
31193028
31193029
31193030
31193032
31193046
31193048
31193049
31193051
31193053
31193054
31193055
31193056
31193064
31193065
31193132
31193134
31193229
31193230
31193232
31193233
31193367
31193486
31193489
31193490
31193501
31193554
31193555
31193556
31193557
31193558
31193559
31193560
31193561
31193672
31193784
31193796
31193839
31194001
31194463
31194494
31194535
31194575
31194577
31194622
31194624
31194628
31194631
31194635
31194639
31194648
31194652
31194706
31194789
31194810
31194888
31194889
31194997
31195014
31195017
31195018
31195019
31195026
31195067
31195086
31195094
31195157
31195161
31195162
31195163
31195166
31195171
31195176
31195183
31195194
31195218
31195429
31195465
31195510
31195512
31195514
31195518
31195521
31195527
31195534
31195631
31195904
31195906
31195909
31195916
31195919
31195924
31195928
31195941
31195986
31196008
31196045
31196048
31196051
31196135
31196238
31196239
31196240
31196241
31196242
31196244
31196247
31196248
31196315
31196456
31196556
31196905
31196906
31196907
31196908
31196909
31196910
31196922
31196932
31196933
31196934
31196935
31196936
31196937
31196938
31196939
31196940
31196941
31196944
31196946
31196947
31196948
31196950
31196955
31196956
31196957
31196958
31196962
31196985
31196993
31197043
31197044
31197045
31197046
31197047
31197134
31197135
31197307
31197353
31197354
31197498
31197500
31197725
31197726
31197727
31197728
31197729
31197842
31197843
31197844
31198179
31198185
31198247
31198264
31198269
31198324
31198330
31198355
31198401
31198402
31198403
31198404
31198461
31198539
31198588
31198593
31198616
31198813
31198814
31198815
31198816
31198817
31198818
31198819
31198820
31198821
31198822
31198823
31198824
31198825
31198826
31198827
31198828
31198829
31198830
31198831
31198832
31198833
31198834
31198835
31198836
31198837
31198838
31198839
31198840
31198841
31198842
31198843
31198844
31198845
31198846
31198847
31198856
31198893
31198894
31198921
31198957
31198961
31198982
31199027
31199045
31199103
31199113
31199115
31199148
31199149
31199150
31199151
31199152
31199153
31199154
31199155
31199156
31199157
31199158
31199159
31199160
31199161
31199162
31199163
31199164
31199165
31199166
31199167
31199168
31199169
31199170
31199171
31199172
31199173
31199174
31199175
31199176
31199177
31199178
31199179
31199180
31199181
31199182
31199183
31199185
31199188
31199190
31199195
31199196
31199202
31199204
31199209
31199220
31199223
31199241
31199242
31199244
31199251
31199266
31199298
31199380
31199389
31199405
31199441
31199480
31199500
31199516
31199518
31199522
31199608
31199609
31199611
31199623
31199627
31199641
31199661
31199732
31199836
31199841
31199871
31199878
31199899
31199914
31199979
31199982
31199996
31199997
31200103
31200115
31200306
31200369
31200370
31200371
31200374
31200375
31200376
31200564
31200684
31200691
31200693
31200732
31200737
31200738
31200752
31200757
31200796
31200848
31200901
31200904
31200923
31200934
31200947
31200957
31200979
31200997
31201050
31201148
31201174
31201175
31201225
31201239
31201248
31201252
31201260
31201261
31201264
31201490
31201680
31201753
31201827
31201856
31201860
31201864
31201868
31201874
31201883
31201897
31201902
31201907
31201911
31201918
31201934
31201991
31202022
31202030
31202031
31202195
31202254
31202365
31202366
31202367
31202388
31202408
31202413
31202414
31202415
31202421
31202444
31202445
31202446
31202447
31202495
31202525
31202527
31202528
31202551
31202554
31202555
31202562
31202571
31202620
31202639
31202640
31202667
31202668
31202678
31202685
31202689
31202691
31202692
31202693
31202713
31202716
31202717
31202718
31202719
31202725
31202726
31202727
31202728
31202755
31202761
31202791
31202792
31202804
31202812
31202813
31202962
31203071
31203170
31203172
31203196
31203231
31203239
31203244
31203280
31203281
31203282
31203291
31203302
31203303
31203317
31203352
31203368
31203371
31203390
31203402
31203405
31203424
31203438
31203439
31203468
31203470
31203472
31203488
31203489
31203636
31203637
31203678
31203690
31203699
31203700
31203736
31203749
31203751
31203843
31203850
31203852
31203856
31203860
31203861
31203862
31203866
31203869
31203872
31203877
31203879
31203894
31203913
31203922
31203923
31203951
31203970
31204276
31204284
31204298
31204301
31204305
31204312
31204319
31204323
31204324
31204341
31204436
31204466
31204467
31204521
31204562
31204741
31204750
31204771
31204775
31204779
31204786
31204794
31204798
31204799
31204817
31204956
31205007
31205009
31205096
31205199
31205256
31205267
31205294
31205299
31205319
31205326
31205336
31205385
31205462
31205465
31205468
31205500
31205502
31205540
31205543
31205545
31205547
31205548
31205549
31205553
31205555
31205559
31205571
31205612
31205618
31205620
31205621
31205622
31205631
31205675
31205677
31205678
31205680
31205714
31205716
31205717
31205718
31205723
31205725
31205740
31205741
31205744
31205745
31205746
31205747
31205750
31205751
31205760
31205763
31205764
31205778
31205875
31205876
31205895
31205897
31205924
31205926
31205928
31205945
31205963
31205964
31206019
31206071
31206088
31206094
31206096
31206097
31206099
31206100
31206101
31206111
31206144
31206145
31206148
31206153
31206166
31206175
31206178
31206187
31206191
31206194
31206205
31206209
31206212
31206219
31206234
31206239
31206243
31206246
31206249
31206254
31206257
31206260
31206263
31206266
31206274
31206278
31206288
31206291
31206294
31206302
31206306
31206309
31206314
31206315
31206318
31206321
31206333
31206337
31206340
31206344
31206347
31206352
31206354
31206355
31206357
31206358
31206360
31206365
31206366
31206371
31206374
31206377
31206380
31206383
31206389
31206390
31206395
31206398
31206406
31206409
31206419
31206434
31206451
31206501
31206505
31206515
31206527
31206551
31206559
31206588
31206592
31206620
31206626
31206641
31206813
31206831
31206844
31206847
31206848
31206849
31206860
31206952
31206953
31206954
31206955
31206956
31206957
31207012
31207014
31207030
31207033
31207034
31207093
31207121
31207123
31207154
31207162
31207201
31207217
31207223
31207230
31207260
31207264
31207265
31207267
31207291
31207292
31207293
31207294
31207295
31207414
31207436
31207487
31207557
31207585
31207706
31207729
31207813
31207851
31207868
31207869
31207940
31208068
31208070
31208106
31208132
31208133
31208134
31208135
31208136
31208187
31208213
31208214
31208215
31208265
31208268
31208269
31208272
31208281
31208296
31208297
31208301
31208383
31208400
31208406
31208734
31208815
31208953
31208966
31209001
31209070
31209114
31209150
31209152
31209175
31209265
31209285
31209309
31209312
31209322
31209349
31209352
31209380
31209383
31209387
31209390
31209398
31209411
31209485
31209493
31209504
31209558
31209559
31209560
31209583
31209584
31209587
31209589
31209598
31209657
31209658
31209659
31209708
31209735
31209742
31209765
31209786
31209824
31209854
31209860
31209871
31209958
31209970
31209974
31209981
31209990
31210026
31210033
31210039
31210053
31210067
31210071
31210137
31210148
31210151
31210157
31210165
31210200
31210206
31210211
31210226
31210241
31210244
31210344
31210353
31210804
31210848
31210849
31210850
31210851
31210952
31210961
31210970
31210972
31210975
31210985
31210989
31211003
31211017
31211180
31211198
31211203
31211216
31211220
31211235
31211241
31211245
31211362
31211372
31211381
31211385
31211389
31211390
31211391
31211398
31211400
31211407
31211410
31211417
31211422
31211440
31211445
31211457
31211461
31211463
31211468
31211504
31211509
31211545
31211695
31211696
31211752
31211786
31211836
31211861
31211872
31211909
31211913
31211922
31211929
31211932
31211934
31211979
31211980
31211985
31211987
31211990
31212071
31212077
31212078
31212079
31212080
31212081
31212082
31212083
31212084
31212085
31212086
31212087
31212088
31212089
31212090
31212092
31212093
31212094
31212095
31212096
31212097
31212098
31212099
31212100
31212102
31212103
31212104
31212113
31212120
31212123
31212124
31212129
31212130
31212131
31212132
31212133
31212134
31212135
31212136
31212137
31212138
31212139
31212140
31212141
31212142
31212143
31212144
31212145
31212146
31212147
31212148
31212149
31212150
31212151
31212152
31212153
31212154
31212155
31212156
31212157
31212158
31212159
31212160
31212161
31212162
31212163
31212164
31212166
31212167
31212168
31212169
31212203
31212233
31212274
31212276
31212388
31212398
31212408
31212441
31212451
31212492
31212499
31212500
31212505
31212506
31212512
31212513
31212518
31212519
31212524
31212532
31212533
31212538
31212544
31212556
31212570
31212574
31212587
31212590
31212609
31212612
31212642
31212648
31212654
31212670
31212672
31212673
31212679
31212682
31212687
31212688
31212689
31212700
31212701
31212711
31212721
31212723
31212741
31212746
31212753
31212757
31212759
31212785
31212827
31213081
31213084
31213122
31213301
31213334
31213337
31213338
31213340
31213341
31213342
31213343
31213344
31213346
31213348
31213349
31213351
31213352
31213353
31213356
31213357
31213358
31213359
31213360
31213361
31213363
31213364
31213368
31213370
31213371
31213372
31213373
31213374
31213375
31213377
31213378
31213380
31213382
31213385
31213386
31213387
31213388
31213389
31213390
31213396
31213397
31213398
31213400
31213401
31213402
31213403
31213406
31213408
31213409
31213412
31213413
31213414
31213415
31213417
31213419
31213421
31213423
31213425
31213427
31213430
31213431
31213432
31213434
31213435
31213440
31213447
31213448
31213459
31213460
31213461
31213462
31213478
31213525
31213661
31213663
31213771
31213817
31213819
31213827
31213829
31213841
31213844
31213907
31213995
31214127
31214128
31214220
31214231
31214243
31214252
31214281
31214320
31214326
31214376
31214381
31214382
31214385
31214386
31214387
31214388
31214412
31214413
31214425
31214427
31214428
31214430
31214447
31214449
31214474
31214475
31214477
31214615
31214623
31214624
31214640
31214685
31214868
31214871
31214872
31214891
31214906
31215042
31215044
31215144
31215156
31215217
31215227
31215249
31215274
31215275
31215283
31215303
31215370
31215413
31215422
31215470
31215474
31215479
31215488
31215492
31215497
31215504
31215511
31215536
31215541
31215568
31215574
31215580
31215625
31215639
31215643
31215663
31215664
31215665
31215704
31215718
31215747
31215752
31215765
31215771
31215783
31215789
31215803
31215815
31215816
31215821
31215827
31215845
31215846
31215847
31215848
31215850
31215864
31215876
31215880
31215881
31215886
31215907
31215910
31215960
31215966
31215994
31216001
31216005
31216017
31216038
31216044
31216050
31216053
31216058
31216062
31216084
31216090
31216095
31216098
31216113
31216134
31216145
31216150
31216161
31216169
31216170
31216175
31216179
31216195
31216201
31216207
31216214
31216219
31216291
31216300
31216316
31216341
31216353
31216374
31216377
31216379
31216382
31216387
31216408
31216440
31216445
31216450
31216510
31216550
31216564
31216566
31216567
31216574
31216579
31216585
31216601
31216615
31216617
31216619
31216629
31216647
31216653
31216663
31216666
31216678
31216682
31216707
31216721
31216726
31216731
31216734
31216740
31216745
31216748
31216756
31216757
31216758
31216772
31216789
31216790
31216822
31216861
31216862
31216868
31216878
31216893
31216897
31216900
31216921
31216932
31216940
31216946
31217008
31217064
31217072
31217078
31217109
31217110
31217111
31217112
31217122
31217127
31217155
31217165
31217174
31217179
31217190
31217196
31217205
31217210
31217236
31217262
31217278
31217283
31217292
31217297
31217313
31217318
31217341
31217361
31217369
31217393
31217475
31217479
31217491
31217492
31217493
31217494
31217495
31217496
31217497
31217498
31217540
31217571
31217584
31217592
31217594
31217596
31217600
31217607
31217619
31217644
31217648
31217662
31217680
31217704
31217714
31217847
31217852
31217858
31217868
31217874
31217880
31217909
31217915
31217919
31217930
31217940
31218004
31218016
31218022
31218032
31218035
31218047
31218050
31218058
31218097
31218108
31218134
31218156
31218201
31218222
31218223
31218228
31218232
31218239
31218242
31218291
31218301
31218303
31218307
31218322
31218343
31218362
31218376
31218391
31218409
31218437
31218473
31218477
31218554
31218559
31218580
31218595
31218623
31218624
31218638
31218663
31218664
31218675
31218678
31218685
31218689
31218691
31218717
31218751
31218753
31218779
31218785
31218789
31218790
31218803
31218836
31218873
31218874
31218887
31218893
31218898
31218903
31218911
31218914
31218923
31218924
31218930
31218934
31218937
31218938
31218942
31218947
31218951
31218953
31218955
31218956
31218961
31218963
31218970
31218971
31218972
31218976
31218979
31218982
31218985
31218997
31219000
31219001
31219003
31219008
31219011
31219013
31219016
31219017
31219018
31219025
31219036
31219045
31219046
31219047
31219052
31219058
31219065
31219071
31219076
31219077
31219084
31219086
31219097
31219099
31219103
31219112
31219126
31219127
31219133
31219134
31219135
31219137
31219147
31219148
31219153
31219163
31219177
31219200
31219287
31219288
31219403
31219423
31219432
31219433
31219447
31219479
31219480
31219500
31219518
31219520
31219529
31219530
31219538
31219555
31219556
31219560
31219561
31219568
31219570
31219618
31219631
31219643
31219656
31219678
31219684
31219745
31219746
31219751
31219754
31219756
31219761
31219769
31219787
31219801
31219802
31219803
31219818
31219822
31219824
31219825
31219830
31219835
31219836
31219857
31219872
31219880
31219888
31219903
31219916
31219924
31219933
31219937
31219939
31219946
31219951
31219952
31219953
31219954
31219955
31219963
31219973
31219979
31219992
31219998
31220008
31220025
31220026
31220035
31220037
31220044
31220047
31220062
31220065
31220074
31220076
31220082
31220084
31220098
31220102
31220103
31220104
31220126
31220150
31220151
31220157
31220166
31220182
31220183
31220194
31220220
31220233
31220243
31220244
31220259
31220280
31220281
31220295
31220303
31220320
31220331
31220338
31220340
31220342
31220346
31220357
31220358
31220372
31220374
31220383
31220440
31220480
31220490
31220511
31220513
31220517
31220519
31220521
31220522
31220523
31220526
31220527
31220530
31220531
31220534
31220536
31220538
31220539
31220540
31220542
31220543
31220544
31220547
31220549
31220551
31220552
31220553
31220558
31220560
31220561
31220562
31220564
31220565
31220566
31220567
31220568
31220570
31220571
31220573
31220575
31220576
31220578
31220579
31220580
31220581
31220582
31220584
31220586
31220591
31220595
31220597
31220599
31220600
31220602
31220604
31220606
31220607
31220608
31220610
31220612
31220615
31220617
31220619
31220621
31220622
31220626
31220627
31220628
31220634
31220635
31220640
31220641
31220643
31220647
31220649
31220652
31220664
31220665
31220666
31220668
31220669
31220670
31220673
31220674
31220676
31220677
31220679
31220680
31220682
31220683
31220684
31220685
31220687
31220688
31220711
31220719
31220720
31220722
31220723
31220724
31220730
31220760
31220761
31220762
31220764
31220766
31220767
31220768
31220769
31220770
31220771
31220772
31220773
31220774
31220775
31220777
31220778
31220779
31220781
31220782
31220784
31220785
31220787
31220788
31220789
31220790
31220792
31220793
31220794
31220795
31220796
31220797
31220798
31220799
31220800
31220801
31220803
31220805
31220806
31220808
31220809
31220810
31220811
31220812
31220814
31220815
31220817
31220818
31220819
31220820
31220821
31220822
31220823
31220825
31220826
31220827
31220829
31220830
31220831
31220834
31220838
31220839
31220841
31220842
31220844
31220845
31220848
31220849
31220850
31220852
31220853
31220854
31220855
31220858
31220860
31220863
31220867
31220868
31220869
31220872
31220873
31220876
31220877
31220878
31220879
31220880
31220881
31220882
31220883
31220884
31220886
31220887
31220889
31220890
31220901
31220902
31220903
31220904
31220905
31220906
31220907
31220908
31220909
31220910
31220916
31220920
31220921
31220922
31220923
31220925
31220926
31220928
31220929
31220933
31220934
31220935
31220938
31220939
31220941
31220942
31220946
31220947
31220948
31220949
31220950
31220951
31220952
31220953
31220954
31220955
31220957
31220958
31220959
31220961
31220962
31220981
31220985
31220989
31220990
31220992
31221000
31221002
31221003
31221004
31221005
31221013
31221016
31221017
31221018
31221020
31221022
31221023
31221025
31221026
31221028
31221029
31221032
31221033
31221034
31221035
31221036
31221037
31221038
31221040
31221041
31221043
31221044
31221045
31221054
31221083
31221088
31221089
31221090
31221092
31221096
31221100
31221101
31221102
31221123
31221128
31221133
31221135
31221136
31221137
31221138
31221139
31221184
31221213
31221223
31221224
31221236
31221240
31221244
31221315
31221316
31221318
31221319
31221321
31221451
31221452
31221456
31221458
31221459
31221486
31221489
31221494
31221495
31221496
31221497
31221498
31221499
31221500
31221501
31221502
31221503
31221504
31221505
31221506
31221507
31221508
31221509
31221510
31221511
31221512
31221513
31221514
31221515
31221516
31221517
31221518
31221519
31221520
31221521
31221522
31221523
31221524
31221525
31221526
31221527
31221528
31221529
31221530
31221531
31221532
31221533
31221534
31221535
31221536
31221537
31221538
31221539
31221540
31221541
31221542
31221543
31221544
31221545
31221546
31221547
31221548
31221549
31221550
31221551
31221552
31221553
31221554
31221555
31221556
31221557
31221558
31221559
31221560
31221561
31221562
31221563
31221575
31221579
31221580
31221581
31221582
31221583
31221584
31221585
31221586
31221587
31221588
31221589
31221593
31221594
31221595
31221596
31221597
31221598
31221599
31221600
31221601
31221603
31221609
31221655
31221659
31221665
31221672
31221676
31221677
31221678
31221679
31221683
31221868
31221869
31221912
31221913
31221956
31221957
31222000
31222001
31222044
31222045
31222088
31222089
31222308
31222309
31222352
31222353
31222528
31222529
31222616
31222617
31222748
31222749
31222792
31222793
31222880
31222881
31222943
31222944
31222945
31222946
31222947
31222948
31222953
31222954
31222958
31222960
31222963
31222964
31222966
31222970
31222971
31222972
31222973
31222976
31222977
31222980
31222981
31222982
31222984
31222987
31222988
31222989
31222990
31222991
31222992
31222997
31222998
31223002
31223004
31223007
31223008
31223010
31223014
31223015
31223016
31223017
31223020
31223021
31223024
31223025
31223026
31223028
31223056
31223057
31223100
31223101
31223144
31223145
31223188
31223189
31223206
31223207
31223208
31223209
31223210
31223211
31223212
31223213
31223214
31223215
31223216
31223217
31223218
31223219
31223220
31223221
31223222
31223223
31223224
31223225
31223226
31223227
31223228
31223229
31223230
31223231
31223232
31223233
31223234
31223235
31223236
31223237
31223238
31223239
31223240
31223241
31223242
31223243
31223244
31223245
31223246
31223247
31223248
31223249
31223250
31223251
31223252
31223253
31223254
31223255
31223256
31223257
31223258
31223259
31223260
31223261
31223262
31223263
31223264
31223265
31223266
31223267
31223268
31223269
31223270
31223271
31223272
31223273
31223274
31223275
31223276
31223277
31223278
31223279
31223280
31223281
31223282
31223283
31223284
31223285
31223286
31223287
31223288
31223289
31223290
31223291
31223292
31223293
31223294
31223295
31223296
31223297
31223298
31223299
31223300
31223301
31223302
31223303
31223304
31223305
31223306
31223307
31223308
31223309
31223310
31223311
31223312
31223313
31223314
31223315
31223316
31223317
31223318
31223319
31223320
31223321
31223322
31223323
31223324
31223325
31223326
31223327
31223328
31223329
31223330
31223331
31223332
31223333
31223334
31223335
31223336
31223337
31223338
31223339
31223340
31223341
31223342
31223343
31223344
31223345
31223346
31223347
31223348
31223349
31223350
31223351
31223352
31223353
31223354
31223355
31223356
31223357
31223358
31223359
31223360
31223361
31223362
31223363
31223364
31223365
31223366
31223367
31223368
31223369
31223370
31223371
31223372
31223373
31223374
31223375
31223376
31223377
31223378
31223379
31223380
31223381
31223382
31223383
31223384
31223385
31223386
31223387
31223388
31223389
31223390
31223391
31223392
31223393
31223394
31223395
31223396
31223397
31223398
31223399
31223400
31223401
31223402
31223403
31223404
31223405
31223406
31223407
31223408
31223409
31223410
31223411
31223412
31223413
31223414
31223415
31223416
31223417
31223418
31223419
31223420
31223421
31223422
31223423
31223424
31223425
31223426
31223427
31223428
31223429
31223430
31223431
31223432
31223433
31223434
31223435
31223436
31223437
31223438
31223439
31223440
31223441
31223442
31223443
31223444
31223445
31223446
31223447
31223448
31223449
31223450
31223451
31223452
31223453
31223454
31223455
31223456
31223457
31223458
31223459
31223460
31223461
31223462
31223463
31223464
31223465
31223466
31223467
31223468
31223469
31223470
31223471
31223472
31223473
31223474
31223475
31223476
31223477
31223478
31223479
31223480
31223481
31223482
31223483
31223484
31223485
31223486
31223487
31223488
31223489
31223490
31223491
31223492
31223493
31223494
31223495
31223496
31223497
31223498
31223499
31223500
31223501
31223502
31223503
31223504
31223505
31223506
31223507
31223508
31223509
31223510
31223511
31223512
31223513
31223514
31223515
31223516
31223517
31223518
31223519
31223520
31223521
31223522
31223523
31223524
31223525
31223526
31223527
31223528
31223529
31223530
31223531
31223532
31223533
31223534
31223535
31223536
31223537
31223538
31223539
31223540
31223541
31223542
31223543
31223544
31223545
31223546
31223547
31223548
31223549
31223550
31223551
31223552
31223553
31223554
31223555
31223556
31223557
31223558
31223559
31223560
31223561
31223562
31223563
31223564
31223565
31223566
31223567
31223568
31223569
31223570
31223571
31223572
31223573
31223574
31223575
31223576
31223577
31223578
31223579
31223580
31223581
31223582
31223583
31223584
31223585
31223586
31223587
31223588
31223589
31223590
31223591
31223592
31223593
31223594
31223595
31223596
31223597
31223598
31223599
31223600
31223601
31223602
31223603
31223604
31223605
31223606
31223607
31223608
31223609
31223610
31223611
31223612
31223613
31223614
31223615
31223616
31223617
31223618
31223619
31223620
31223621
31223622
31223623
31223624
31223625
31223626
31223627
31223628
31223629
31223630
31223631
31223632
31223633
31223634
31223635
31223636
31223637
31223638
31223639
31223640
31223641
31223642
31223643
31223644
31223645
31223646
31223647
31223648
31223649
31223650
31223651
31223652
31223653
31223654
31223655
31223656
31223657
31223658
31223659
31223660
31223661
31223662
31223663
31223664
31223665
31223666
31223667
31223668
31223669
31223670
31223671
31223672
31223673
31223674
31223675
31223676
31223677
31223678
31223679
31223680
31223681
31223682
31223683
31223684
31223685
31223686
31223687
31223688
31223689
31223690
31223691
31223692
31223693
31223694
31223695
31223696
31223697
31223698
31223699
31223700
31223701
31223702
31223703
31223704
31223705
31223706
31223707
31223708
31223709
31223710
31223711
31223712
31223713
31223714
31223715
31223716
31223717
31223718
31223719
31223720
31223721
31223722
31223723
31223724
31223725
31223726
31223727
31223728
31223729
31223730
31223731
31223732
31223733
31223734
31223735
31223736
31223737
31223738
31223739
31223740
31223741
31223742
31223743
31223744
31223745
31223746
31223747
31223748
31223749
31223750
31223751
31223752
31223753
31223754
31223755
31223756
31223757
31223758
31223759
31223760
31223761
31223762
31223763
31223764
31223765
31223766
31223767
31223768
31223769
31223770
31223771
31223772
31223773
31223774
31223775
31223776
31223777
31223778
31223779
31223780
31223781
31223782
31223783
31223784
31223785
31223786
31223787
31223788
31223789
31223790
31223791
31223792
31223793
31223794
31223795
31223796
31223797
31223798
31223799
31223800
31223801
31223802
31223803
31223804
31223805
31223806
31223807
31223808
31223809
31223810
31223811
31223812
31223813
31223814
31223815
31223816
31223817
31223818
31223819
31223820
31223821
31223822
31223823
31223824
31223825
31223826
31223827
31223828
31223829
31223830
31223831
31223832
31223833
31223834
31223835
31223836
31223837
31223838
31223839
31223840
31223841
31223842
31223843
31223844
31223845
31223846
31223847
31223848
31223849
31223850
31223851
31223852
31223853
31223854
31223855
31223856
31223857
31223858
31223859
31223860
31223861
31223862
31223863
31223864
31223865
31223866
31223867
31223868
31223869
31223870
31223871
31223872
31223873
31223874
31223875
31223876
31223877
31223878
31223879
31223880
31223881
31223882
31223883
31223884
31223885
31223886
31223887
31223888
31223889
31223890
31223891
31223892
31223893
31223894
31223895
31223896
31223897
31223898
31223899
31223900
31223901
31223902
31223903
31223904
31223905
31223906
31223907
31223908
31223909
31223910
31223911
31223912
31223913
31223914
31223915
31223916
31223917
31223918
31223919
31223920
31223921
31223922
31223923
31223924
31223925
31223926
31223927
31223928
31223929
31223930
31223931
31223932
31223933
31223934
31223935
31223936
31223937
31223938
31223939
31223940
31223941
31223942
31223943
31223944
31223945
31223946
31223947
31223948
31223949
31223950
31223951
31223952
31223953
31223954
31223955
31223956
31223957
31223958
31223959
31223960
31223961
31223962
31223963
31223964
31223965
31223966
31223967
31223968
31223969
31223970
31223971
31223972
31223973
31223974
31223975
31223976
31223977
31223978
31223979
31223980
31223981
31223982
31223983
31223984
31223985
31223986
31223987
31223988
31223989
31223990
31223991
31223992
31223993
31223994
31223995
31223996
31223997
31223998
31223999
31224000
31224001
31224002
31224003
31224004
31224005
31224006
31224007
31224008
31224009
31224010
31224011
31224012
31224013
31224014
31224015
31224016
31224017
31224018
31224019
31224020
31224021
31224022
31224023
31224024
31224025
31224026
31224027
31224028
31224029
31224030
31224031
31224032
31224033
31224034
31224035
31224036
31224037
31224038
31224039
31224040
31224041
31224042
31224043
31224044
31224045
31224046
31224047
31224048
31224049
31224050
31224051
31224052
31224053
31224054
31224055
31224056
31224057
31224058
31224059
31224060
31224061
31224062
31224063
31224064
31224065
31224066
31224067
31224068
31224069
31224070
31224071
31224072
31224073
31224074
31224075
31224076
31224077
31224078
31224079
31224080
31224081
31224082
31224083
31224084
31224085
31224086
31224087
31224088
31224089
31224090
31224091
31224092
31224093
31224094
31224095
31224096
31224097
31224098
31224099
31224100
31224101
31224102
31224103
31224104
31224105
31224106
31224107
31224108
31224109
31224110
31224111
31224112
31224113
31224114
31224115
31224116
31224117
31224118
31224119
31224120
31224121
31224122
31224123
31224124
31224125
31224126
31224127
31224128
31224129
31224130
31224131
31224132
31224133
31224134
31224135
31224136
31224137
31224138
31224139
31224140
31224141
31224142
31224143
31224144
31224145
31224146
31224147
31224148
31224149
31224150
31224151
31224152
31224153
31224154
31224155
31224156
31224157
31224158
31224159
31224160
31224161
31224162
31224163
31224164
31224165
31224166
31224167
31224168
31224169
31224170
31224171
31224172
31224173
31224174
31224175
31224176
31224177
31224178
31224179
31224180
31224181
31224182
31224183
31224184
31224185
31224186
31224187
31224188
31224189
31224190
31224191
31224192
31224193
31224194
31224195
31224196
31224197
31224198
31224199
31224200
31224201
31224202
31224203
31224204
31224205
31224206
31224207
31224208
31224209
31224210
31224211
31224212
31224213
31224214
31224215
31224216
31224217
31224218
31224219
31224220
31224221
31224222
31224223
31224224
31224225
31224226
31224227
31224228
31224229
31224230
31224231
31224232
31224233
31224234
31224235
31224236
31224237
31224238
31224239
31224240
31224241
31224242
31224243
31224244
31224245
31224246
31224247
31224248
31224249
31224250
31224251
31224252
31224253
31224254
31224255
31224256
31224257
31224258
31224259
31224260
31224261
31224262
31224263
31224264
31224265
31224266
31224267
31224268
31224269
31224270
31224271
31224272
31224273
31224274
31224275
31224276
31224277
31224278
31224279
31224280
31224281
31224282
31224283
31224284
31224285
31224286
31224287
31224288
31224289
31224290
31224291
31224292
31224293
31224294
31224295
31224296
31224297
31224298
31224299
31224300
31224301
31224302
31224303
31224304
31224305
31224306
31224307
31224308
31224309
31224310
31224311
31224312
31224313
31224314
31224315
31224316
31224317
31224318
31224319
31224320
31224321
31224322
31224323
31224324
31224325
31224326
31224327
31224328
31224329
31224330
31224331
31224332
31224333
31224334
31224335
31224336
31224337
31224338
31224339
31224340
31224341
31224342
31224343
31224344
31224345
31224346
31224347
31224348
31224349
31224350
31224351
31224352
31224353
31224354
31224355
31224356
31224357
31224358
31224359
31224360
31224361
31224362
31224363
31224364
31224365
31224366
31224367
31224368
31224369
31224370
31224371
31224372
31224373
31224374
31224375
31224376
31224377
31224378
31224379
31224380
31224381
31224382
31224383
31224384
31224385
31224386
31224387
31224388
31224389
31224390
31224391
31224392
31224393
31224394
31224395
31224396
31224397
31224398
31224399
31224400
31224401
31224402
31224403
31224404
31224405
31224406
31224407
31224408
31224409
31224410
31224411
31224412
31224413
31224414
31224415
31224416
31224417
31224418
31224419
31224420
31224421
31224422
31224423
31224424
31224425
31224426
31224427
31224428
31224429
31224430
31224431
31224432
31224433
31224434
31224435
31224436
31224437
31224438
31224439
31224440
31224441
31224442
31224443
31224444
31224445
31224446
31224447
31224448
31224449
31224450
31224451
31224452
31224453
31224454
31224455
31224456
31224457
31224458
31224459
31224460
31224461
31224462
31224463
31224464
31224465
31224466
31224467
31224468
31224469
31224470
31224471
31224472
31224473
31224474
31224475
31224476
31224477
31224478
31224479
31224480
31224481
31224482
31224483
31224484
31224485
31224486
31224487
31224488
31224489
31224490
31224491
31224492
31224493
31224494
31224495
31224496
31224497
31224498
31224499
31224500
31224501
31224502
31224503
31224504
31224505
31224506
31224507
31224508
31224509
31224510
31224511
31224512
31224513
31224514
31224515
31224516
31224517
31224518
31224519
31224520
31224521
31224522
31224523
31224524
31224525
31224526
31224527
31224528
31224529
31224530
31224531
31224532
31224533
31224534
31224535
31224536
31224537
31224538
31224539
31224540
31224541
31224542
31224543
31224544
31224545
31224546
31224547
31224548
31224549
31224550
31224551
31224552
31224553
31224554
31224555
31224556
31224557
31224558
31224559
31224560
31224561
31224562
31224563
31224564
31224565
31224566
31224567
31224568
31224569
31224570
31224571
31224572
31224573
31224574
31224575
31224576
31224577
31224578
31224579
31224580
31224581
31224582
31224583
31224584
31224585
31224586
31224587
31224588
31224589
31224590
31224591
31224592
31224593
31224594
31224595
31224596
31224597
31224598
31224599
31224600
31224601
31224602
31224603
31224604
31224605
31224606
31224607
31224608
31224609
31224610
31224611
31224612
31224613
31224614
31224615
31224616
31224617
31224618
31224619
31224620
31224621
31224622
31224623
31224624
31224625
31224626
31224627
31224628
31224629
31224630
31224631
31224632
31224633
31224634
31224635
31224636
31224637
31224638
31224639
31224640
31224641
31224642
31224643
31224644
31224645
31224646
31224647
31224648
31224649
31224650
31224651
31224652
31224653
31224654
31224655
31224656
31224657
31224658
31224659
31224660
31224661
31224662
31224663
31224664
31224665
31224666
31224667
31224668
31224669
31224670
31224671
31224672
31224673
31224674
31224675
31224676
31224677
31224678
31224679
31224680
31224681
31224682
31224683
31224684
31224685
31224686
31224687
31224688
31224689
31224690
31224691
31224692
31224693
31224694
31224695
31224696
31224697
31224698
31224699
31224700
31224701
31224702
31224703
31224704
31224705
31224706
31224707
31224708
31224709
31224710
31224711
31224712
31224713
31224714
31224715
31224716
31224717
31224718
31224719
31224720
31224721
31224722
31224723
31224724
31224725
31224726
31224727
31224728
31224729
31224730
31224731
31224732
31224733
31224734
31224735
31224736
31224737
31224738
31224739
31224740
31224741
31224742
31224743
31224744
31224745
31224746
31224747
31224748
31224749
31224750
31224751
31224752
31224753
31224754
31224755
31224756
31224757
31224758
31224759
31224760
31224761
31224762
31224763
31224764
31224765
31224766
31224767
31224768
31224769
31224770
31224771
31224772
31224773
31224774
31224775
31224776
31224777
31224778
31224779
31224780
31224781
31224782
31224783
31224784
31224785
31224786
31224787
31224788
31224789
31224790
31224791
31224792
31224793
31224794
31224795
31224796
31224797
31224798
31224799
31224800
31224801
31224802
31224803
31224804
31224805
31224806
31224807
31224808
31224809
31224810
31224811
31224812
31224813
31224814
31224815
31224816
31224817
31224818
31224819
31224820
31224821
31224822
31224823
31224824
31224825
31224826
31224827
31224828
31224829
31224830
31224831
31224832
31224833
31224834
31224835
31224836
31224837
31224838
31224839
31224840
31224841
31224842
31224843
31224844
31224845
31224846
31224847
31224848
31224849
31224850
31224851
31224852
31224853
31224854
31224855
31224856
31224857
31224858
31224859
31224860
31224861
31224862
31224863
31224864
31224865
31224866
31224867
31224868
31224869
31224870
31224871
31224872
31224873
31224874
31224875
31224876
31224877
31224878
31224879
31224880
31224881
31224882
31224883
31224884
31224885
31224886
31224887
31224888
31224889
31224890
31224891
31224892
31224893
31224894
31224895
31224896
31224897
31224898
31224899
31224900
31224901
31224902
31224903
31224904
31224905
31224906
31224907
31224908
31224909
31224910
31224911
31224912
31224913
31224914
31224915
31224916
31224917
31224918
31224919
31224920
31224921
31224922
31224923
31224924
31224925
31224926
31224927
31224928
31224929
31224930
31224931
31224932
31224933
31224934
31224935
31224936
31224937
31224938
31224939
31224940
31224941
31224942
31224943
31224944
31224945
31224946
31224947
31224948
31224949
31224950
31224951
31224952
31224953
31224954
31224955
31224956
31224957
31224958
31224959
31224960
31224961
31224962
31224963
31224964
31224965
31224966
31224967
31224968
31224969
31224970
31224971
31224972
31224973
31224974
31224975
31224976
31224977
31224978
31224979
31224980
31224981
31224982
31224983
31224984
31224985
31224986
31224987
31224988
31224989
31224990
31224991
31224992
31224993
31224994
31224995
31224996
31224997
31224998
31224999
31225000
31225001
31225002
31225003
31225004
31225005
31225006
31225007
31225008
31225009
31225010
31225011
31225012
31225013
31225014
31225015
31225016
31225017
31225018
31225019
31225020
31225021
31225022
31225023
31225024
31225025
31225026
31225027
31225028
31225029
31225030
31225031
31225032
31225033
31225034
31225035
31225036
31225037
31225038
31225039
31225040
31225041
31225042
31225043
31225044
31225045
31225046
31225047
31225048
31225049
31225050
31225051
31225052
31225053
31225054
31225055
31225056
31225057
31225058
31225059
31225060
31225061
31225062
31225063
31225064
31225065
31225066
31225067
31225068
31225069
31225070
31225071
31225072
31225073
31225074
31225075
31225076
31225077
31225078
31225079
31225080
31225081
31225082
31225083
31225084
31225085
31225086
31225087
31225088
31225089
31225090
31225091
31225092
31225093
31225094
31225095
31225096
31225097
31225098
31225099
31225100
31225101
31225102
31225103
31225104
31225105
31225106
31225107
31225108
31225109
31225110
31225111
31225112
31225113
31225114
31225115
31225116
31225117
31225118
31225119
31225120
31225121
31225122
31225123
31225124
31225125
31225126
31225127
31225128
31225129
31225130
31225131
31225132
31225133
31225134
31225135
31225136
31225137
31225138
31225139
31225140
31225141
31225142
31225143
31225144
31225145
31225146
31225147
31225148
31225149
31225150
31225151
31225152
31225153
31225154
31225155
31225156
31225157
31225158
31225159
31225160
31225161
31225162
31225163
31225164
31225165
31225166
31225167
31225168
31225169
31225170
31225171
31225172
31225173
31225174
31225175
31225176
31225177
31225178
31225179
31225180
31225181
31225182
31225183
31225184
31225185
31225186
31225187
31225188
31225189
31225190
31225191
31225192
31225193
31225194
31225195
31225196
31225197
31225198
31225199
31225200
31225201
31225202
31225203
31225204
31225205
31225206
31225207
31225208
31225209
31225210
31225211
31225212
31225213
31225214
31225215
31225216
31225217
31225218
31225219
31225220
31225221
31225222
31225223
31225224
31225225
31225226
31225227
31225228
31225229
31225230
31225231
31225232
31225233
31225234
31225235
31225236
31225237
31225238
31225239
31225240
31225241
31225242
31225243
31225244
31225245
31225246
31225247
31225248
31225249
31225250
31225251
31225252
31225253
31225254
31225255
31225256
31225257
31225258
31225259
31225260
31225261
31225262
31225263
31225264
31225265
31225266
31225267
31225268
31225269
31225270
31225271
31225272
31225273
31225274
31225275
31225276
31225277
31225278
31225279
31225280
31225281
31225282
31225283
31225284
31225285
31225286
31225287
31225288
31225289
31225290
31225291
31225292
31225293
31225294
31225295
31225296
31225297
31225298
31225299
31225300
31225301
31225302
31225303
31225304
31225305
31225306
31225307
31225308
31225309
31225310
31225311
31225312
31225313
31225314
31225315
31225316
31225317
31225318
31225319
31225320
31225321
31225322
31225323
31225324
31225325
31225326
31225327
31225328
31225329
31225330
31225331
31225332
31225333
31225334
31225335
31225336
31225337
31225338
31225339
31225340
31225341
31225342
31225343
31225344
31225345
31225346
31225347
31225348
31225349
31225350
31225351
31225352
31225353
31225354
31225355
31225356
31225357
31225358
31225359
31225360
31225361
31225362
31225363
31225364
31225365
31225366
31225367
31225368
31225369
31225370
31225371
31225372
31225373
31225374
31225375
31225376
31225377
31225378
31225379
31225380
31225381
31225382
31225383
31225384
31225385
31225386
31225387
31225388
31225389
31225390
31225391
31225392
31225393
31225394
31225395
31225396
31225397
31225398
31225399
31225400
31225401
31225402
31225403
31225404
31225405
31225406
31225407
31225408
31225409
31225410
31225411
31225412
31225413
31225414
31225415
31225416
31225417
31225418
31225419
31225420
31225421
31225422
31225423
31225424
31225425
31225426
31225427
31225428
31225429
31225430
31225431
31225432
31225433
31225434
31225435
31225436
31225437
31225438
31225439
31225440
31225441
31225442
31225443
31225444
31225445
31225446
31225447
31225448
31225449
31225450
31225451
31225452
31225453
31225454
31225455
31225456
31225457
31225458
31225459
31225460
31225461
31225462
31225463
31225464
31225465
31225466
31225467
31225468
31225469
31225470
31225471
31225472
31225473
31225474
31225475
31225476
31225477
31225478
31225479
31225480
31225481
31225482
31225483
31225484
31225485
31225486
31225487
31225488
31225489
31225490
31225491
31225492
31225493
31225494
31225495
31225496
31225497
31225498
31225499
31225500
31225501
31225502
31225503
31225504
31225505
31225506
31225507
31225508
31225509
31225510
31225511
31225512
31225513
31225514
31225515
31225516
31225517
31225518
31225519
31225520
31225521
31225522
31225523
31225524
31225525
31225526
31225527
31225528
31225529
31225530
31225531
31225532
31225533
31225534
31225535
31225536
31225537
31225538
31225539
31225540
31225541
31225542
31225543
31225544
31225545
31225546
31225547
31225548
31225549
31225550
31225551
31225552
31225553
31225554
31225555
31225556
31225557
31225558
31225559
31225560
31225561
31225562
31225563
31225564
31225565
31225566
31225567
31225568
31225569
31225570
31225571
31225572
31225573
31225574
31225575
31225576
31225577
31225578
31225579
31225580
31225581
31225582
31225583
31225584
31225585
31225586
31225587
31225588
31225589
31225590
31225591
31225592
31225593
31225594
31225595
31225596
31225597
31225598
31225599
31225600
31225601
31225602
31225603
31225604
31225605
31225606
31225607
31225608
31225609
31225610
31225611
31225612
31225613
31225614
31225615
31225616
31225617
31225618
31225619
31225620
31225621
31225622
31225623
31225624
31225625
31225626
31225627
31225628
31225629
31225630
31225631
31225632
31225633
31225634
31225635
31225636
31225637
31225638
31225639
31225640
31225641
31225642
31225643
31225644
31225645
31225646
31225647
31225648
31225649
31225650
31225651
31225652
31225653
31225654
31225655
31225656
31225657
31225658
31225659
31225660
31225661
31225662
31225663
31225664
31225665
31225666
31225667
31225668
31225669
31225670
31225671
31225672
31225673
31225674
31225675
31225676
31225677
31225678
31225679
31225680
31225681
31225682
31225683
31225684
31225685
31225686
31225687
31225688
31225689
31225690
31225691
31225692
31225693
31225694
31225695
31225696
31225697
31225698
31225699
31225700
31225701
31225702
31225703
31225704
31225705
31225706
31225707
31225708
31225709
31225710
31225711
31225712
31225713
31225714
31225715
31225716
31225717
31225718
31225719
31225720
31225721
31225722
31225723
31225724
31225725
31225726
31225727
31225728
31225729
31225730
31225731
31225732
31225733
31225734
31225735
31225736
31225737
31225738
31225739
31225740
31225741
31225742
31225743
31225744
31225745
31225746
31225747
31225748
31225749
31225750
31225751
31225752
31225753
31225754
31225755
31225756
31225757
31225758
31225759
31225760
31225761
31225762
31225763
31225764
31225765
31225766
31225767
31225768
31225769
31225770
31225771
31225772
31225773
31225774
31225775
31225776
31225777
31225778
31225779
31225780
31225781
31225782
31225783
31225784
31225785
31225786
31225787
31225788
31225789
31225790
31225791
31225792
31225793
31225794
31225795
31225796
31225797
31225798
31225799
31225800
31225801
31225802
31225803
31225804
31225805
31225806
31225807
31225808
31225809
31225810
31225811
31225812
31225813
31225814
31225815
31225816
31225817
31225818
31225819
31225820
31225821
31225822
31225823
31225824
31225825
31225826
31225827
31225828
31225829
31225830
31225831
31225832
31225833
31225834
31225835
31225836
31225837
31225838
31225839
31225840
31225841
31225842
31225843
31225844
31225845
31225846
31225847
31225848
31225849
31225850
31225851
31225852
31225853
31225854
31225855
31225856
31225857
31225858
31225859
31225860
31225861
31225862
31225863
31225864
31225865
31225866
31225867
31225868
31225869
31225870
31225871
31225872
31225873
31225874
31225875
31225876
31225877
31225878
31225879
31225880
31225881
31225882
31225883
31225884
31225885
31225886
31225887
31225888
31225889
31225890
31225891
31225892
31225893
31225894
31225895
31225896
31225897
31225898
31225899
31225900
31225901
31225902
31225903
31225904
31225905
31225906
31225907
31225908
31225909
31225910
31225911
31225912
31225913
31225914
31225915
31225916
31225917
31225918
31225919
31225920
31225921
31225922
31225923
31225924
31225925
31225926
31225927
31225928
31225929
31225930
31225931
31225932
31225933
31225934
31225935
31225936
31225937
31225938
31225939
31225940
31225941
31225942
31225943
31225944
31225945
31225946
31225947
31225948
31225949
31225950
31225951
31225952
31225953
31225954
31225955
31225956
31225957
31225958
31225959
31225960
31225961
31225962
31225963
31225964
31225965
31225966
31225967
31225968
31225969
31225970
31225971
31225972
31225973
31225974
31225975
31225976
31225977
31225978
31225979
31225980
31225981
31225982
31225983
31225984
31225985
31225986
31225987
31225988
31225989
31225990
31225991
31225992
31225993
31225994
31225995
31225996
31225997
31225998
31225999
31226000
31226001
31226002
31226003
31226004
31226005
31226006
31226007
31226008
31226009
31226010
31226011
31226012
31226013
31226014
31226015
31226016
31226017
31226018
31226019
31226020
31226021
31226022
31226023
31226024
31226025
31226026
31226027
31226028
31226029
31226030
31226031
31226032
31226033
31226034
31226035
31226036
31226037
31226038
31226039
31226040
31226041
31226042
31226043
31226044
31226045
31226046
31226047
31226048
31226049
31226050
31226051
31226052
31226053
31226054
31226055
31226056
31226057
31226058
31226059
31226060
31226061
31226062
31226063
31226064
31226065
31226066
31226067
31226068
31226069
31226070
31226071
31226072
31226073
31226074
31226075
31226076
31226077
31226078
31226079
31226080
31226081
31226082
31226083
31226084
31226085
31226086
31226087
31226088
31226089
31226090
31226091
31226092
31226093
31226094
31226095
31226096
31226097
31226098
31226099
31226100
31226101
31226102
31226103
31226104
31226105
31226106
31226107
31226108
31226109
31226110
31226111
31226112
31226113
31226114
31226115
31226116
31226117
31226118
31226119
31226120
31226121
31226122
31226123
31226124
31226125
31226126
31226127
31226128
31226129
31226130
31226131
31226132
31226133
31226134
31226135
31226136
31226137
31226138
31226139
31226140
31226141
31226142
31226143
31226144
31226145
31226146
31226147
31226148
31226149
31226150
31226151
31226152
31226153
31226154
31226155
31226156
31226157
31226158
31226159
31226160
31226161
31226162
31226163
31226164
31226165
31226166
31226167
31226168
31226169
31226170
31226171
31226172
31226173
31226174
31226175
31226176
31226177
31226178
31226179
31226180
31226181
31226182
31226183
31226184
31226185
31226186
31226187
31226188
31226189
31226190
31226191
31226192
31226193
31226194
31226195
31226196
31226197
31226198
31226199
31226200
31226201
31226202
31226203
31226204
31226205
31226206
31226207
31226208
31226209
31226210
31226211
31226212
31226213
31226214
31226215
31226216
31226217
31226218
31226219
31226220
31226221
31226222
31226223
31226224
31226225
31226226
31226227
31226228
31226229
31226230
31226231
31226232
31226233
31226234
31226235
31226236
31226237
31226238
31226239
31226240
31226241
31226242
31226243
31226244
31226245
31226246
31226247
31226248
31226249
31226250
31226251
31226252
31226253
31226254
31226255
31226256
31226257
31226258
31226259
31226260
31226261
31226262
31226263
31226264
31226265
31226266
31226267
31226268
31226269
31226270
31226271
31226272
31226273
31226274
31226275
31226276
31226277
31226278
31226279
31226280
31226281
31226282
31226283
31226284
31226285
31226286
31226287
31226288
31226289
31226290
31226291
31226292
31226293
31226294
31226295
31226296
31226297
31226298
31226299
31226300
31226301
31226302
31226303
31226304
31226305
31226306
31226307
31226308
31226309
31226310
31226311
31226312
31226313
31226314
31226315
31226316
31226317
31226318
31226319
31226320
31226321
31226322
31226323
31226324
31226325
31226326
31226327
31226328
31226329
31226330
31226331
31226332
31226333
31226334
31226335
31226336
31226337
31226338
31226339
31226340
31226341
31226342
31226343
31226344
31226345
31226346
31226347
31226348
31226349
31226350
31226351
31226352
31226353
31226354
31226355
31226356
31226357
31226358
31226359
31226360
31226361
31226362
31226363
31226364
31226365
31226366
31226367
31226368
31226369
31226370
31226371
31226372
31226373
31226374
31226375
31226376
31226377
31226378
31226379
31226380
31226381
31226382
31226383
31226384
31226385
31226386
31226387
31226388
31226389
31226390
31226391
31226392
31226393
31226394
31226395
31226396
31226397
31226398
31226399
31226400
31226401
31226402
31226403
31226404
31226405
31226406
31226407
31226408
31226409
31226410
31226411
31226412
31226413
31226414
31226415
31226416
31226417
31226418
31226419
31226420
31226421
31226422
31226423
31226424
31226425
31226426
31226427
31226428
31226429
31226430
31226431
31226432
31226433
31226434
31226435
31226436
31226437
31226438
31226439
31226440
31226441
31226442
31226443
31226444
31226445
31226446
31226447
31226448
31226449
31226450
31226451
31226452
31226453
31226454
31226455
31226456
31226457
31226458
31226459
31226460
31226461
31226462
31226463
31226464
31226465
31226466
31226467
31226468
31226469
31226470
31226471
31226472
31226473
31226474
31226475
31226476
31226477
31226478
31226479
31226480
31226481
31226482
31226483
31226484
31226485
31226486
31226487
31226488
31226489
31226490
31226491
31226492
31226493
31226494
31226495
31226496
31226497
31226498
31226499
31226500
31226501
31226502
31226503
31226504
31226505
31226506
31226507
31226508
31226509
31226510
31226511
31226512
31226513
31226514
31226515
31226516
31226517
31226518
31226519
31226520
31226521
31226522
31226523
31226524
31226525
31226526
31226527
31226528
31226529
31226530
31226531
31226532
31226533
31226534
31226535
31226536
31226537
31226538
31226539
31226540
31226541
31226542
31226543
31226544
31226545
31226546
31226547
31226548
31226549
31226550
31226551
31226552
31226553
31226554
31226555
31226556
31226557
31226558
31226559
31226560
31226561
31226562
31226563
31226564
31226565
31226566
31226567
31226568
31226569
31226570
31226571
31226572
31226573
31226574
31226575
31226576
31226577
31226578
31226579
31226580
31226581
31226582
31226583
31226584
31226585
31226586
31226587
31226588
31226589
31226590
31226591
31226592
31226593
31226594
31226595
31226596
31226597
31226598
31226599
31226600
31226601
31226602
31226603
31226604
31226605
31226606
31226607
31226608
31226609
31226610
31226611
31226612
31226613
31226614
31226615
31226616
31226617
31226618
31226619
31226620
31226621
31226622
31226623
31226624
31226625
31226626
31226627
31226628
31226629
31226630
31226631
31226632
31226633
31226634
31226635
31226636
31226637
31226638
31226639
31226640
31226641
31226642
31226643
31226644
31226645
31226646
31226647
31226648
31226649
31226650
31226651
31226652
31226653
31226654
31226655
31226656
31226657
31226658
31226659
31226660
31226661
31226662
31226663
31226664
31226665
31226666
31226667
31226668
31226669
31226670
31226671
31226672
31226673
31226674
31226675
31226676
31226677
31226678
31226679
31226680
31226681
31226682
31226683
31226684
31226685
31226686
31226687
31226688
31226689
31226690
31226691
31226692
31226693
31226694
31226695
31226696
31226697
31226698
31226699
31226700
31226701
31226702
31226703
31226704
31226705
31226706
31226707
31226708
31226709
31226710
31226711
31226712
31226713
31226714
31226715
31226716
31226717
31226718
31226719
31226720
31226721
31226722
31226723
31226724
31226725
31226726
31226727
31226728
31226729
31226730
31226731
31226732
31226733
31226734
31226735
31226736
31226737
31226738
31226739
31226740
31226741
31226742
31226743
31226744
31226745
31226746
31226747
31226748
31226749
31226750
31226751
31226752
31226753
31226754
31226755
31226756
31226757
31226758
31226759
31226760
31226761
31226762
31226763
31226764
31226765
31226766
31226767
31226768
31226769
31226770
31226771
31226772
31226773
31226774
31226775
31226776
31226777
31226778
31226779
31226780
31226781
31226782
31226783
31226784
31226785
31226786
31226787
31226788
31226789
31226790
31226791
31226792
31226793
31226794
31226795
31226796
31226797
31226798
31226799
31226800
31226801
31226802
31226803
31226804
31226805
31226806
31226807
31226808
31226809
31226810
31226811
31226812
31226813
31226814
31226815
31226816
31226817
31226818
31226819
31226820
31226821
31226822
31226823
31226824
31226825
31226826
31226827
31226828
31226829
31226830
31226831
31226832
31226833
31226834
31226835
31226836
31226837
31226838
31226839
31226840
31226841
31226842
31226843
31226844
31226845
31226846
31226847
31226848
31226849
31226850
31226851
31226852
31226853
31226854
31226855
31226856
31226857
31226858
31226859
31226860
31226861
31226862
31226863
31226864
31226865
31226866
31226867
31226868
31226869
31226870
31226871
31226872
31226873
31226874
31226875
31226876
31226877
31226878
31226879
31226880
31226881
31226882
31226883
31226884
31226885
31226886
31226887
31226888
31226889
31226890
31226891
31226892
31226893
31226894
31226895
31226896
31226897
31226898
31226899
31226900
31226901
31226902
31226903
31226904
31226905
31226906
31226907
31226908
31226909
31226910
31226911
31226912
31226913
31226914
31226915
31226916
31226917
31226918
31226919
31226920
31226921
31226922
31226923
31226924
31226925
31226926
31226927
31226928
31226929
31226930
31226931
31226932
31226933
31226934
31226935
31226936
31226937
31226938
31226939
31226940
31226941
31226942
31226943
31226944
31226945
31226946
31226947
31226948
31226949
31226950
31226951
31226952
31226953
31226954
31226955
31226956
31226957
31226958
31226959
31226960
31226961
31226962
31226963
31226964
31226965
31226966
31226967
31226968
31226969
31226970
31226971
31226972
31226973
31226974
31226975
31226976
31226977
31226978
31226979
31226980
31226981
31226982
31226983
31226984
31226985
31226986
31226987
31226988
31226989
31226990
31226991
31226992
31226993
31226994
31226995
31226996
31226997
31226998
31226999
31227000
31227001
31227002
31227003
31227004
31227005
31227006
31227007
31227008
31227009
31227010
31227011
31227012
31227013
31227014
31227015
31227016
31227017
31227018
31227019
31227020
31227021
31227022
31227023
31227024
31227025
31227026
31227027
31227028
31227029
31227030
31227031
31227032
31227033
31227034
31227035
31227036
31227037
31227038
31227039
31227040
31227041
31227042
31227043
31227044
31227045
31227046
31227047
31227048
31227049
31227050
31227051
31227052
31227053
31227054
31227055
31227056
31227057
31227058
31227059
31227060
31227061
31227062
31227063
31227064
31227065
31227066
31227067
31227068
31227069
31227070
31227071
31227072
31227073
31227074
31227075
31227076
31227077
31227078
31227079
31227080
31227081
31227082
31227083
31227084
31227085
31227086
31227087
31227088
31227089
31227090
31227091
31227092
31227093
31227094
31227095
31227096
31227097
31227098
31227099
31227100
31227101
31227102
31227103
31227104
31227105
31227106
31227107
31227108
31227109
31227110
31227111
31227112
31227113
31227114
31227115
31227116
31227117
31227118
31227119
31227120
31227121
31227122
31227123
31227124
31227125
31227126
31227127
31227128
31227129
31227130
31227131
31227132
31227133
31227134
31227135
31227136
31227137
31227138
31227139
31227140
31227141
31227142
31227143
31227144
31227145
31227146
31227147
31227148
31227149
31227150
31227151
31227152
31227153
31227154
31227155
31227156
31227157
31227158
31227159
31227160
31227161
31227162
31227163
31227164
31227165
31227166
31227167
31227168
31227169
31227170
31227171
31227172
31227173
31227174
31227175
31227176
31227177
31227178
31227179
31227180
31227181
31227182
31227183
31227184
31227185
31227186
31227187
31227188
31227189
31227190
31227191
31227192
31227193
31227194
31227195
31227196
31227197
31227198
31227199
31227200
31227201
31227202
31227203
31227204
31227205
31227206
31227207
31227208
31227209
31227210
31227211
31227212
31227213
31227214
31227215
31227216
31227217
31227218
31227219
31227220
31227221
31227222
31227223
31227224
31227225
31227226
31227227
31227228
31227229
31227230
31227231
31227232
31227233
31227234
31227235
31227236
31227237
31227238
31227239
31227240
31227241
31227242
31227243
31227244
31227245
31227246
31227247
31227248
31227249
31227250
31227251
31227252
31227253
31227254
31227255
31227256
31227257
31227258
31227259
31227260
31227261
31227262
31227263
31227264
31227265
31227266
31227267
31227268
31227269
31227270
31227271
31227272
31227273
31227274
31227275
31227276
31227277
31227278
31227279
31227280
31227281
31227282
31227283
31227284
31227285
31227286
31227287
31227288
31227289
31227290
31227291
31227292
31227293
31227294
31227295
31227296
31227297
31227298
31227299
31227300
31227301
31227302
31227303
31227304
31227305
31227306
31227307
31227308
31227309
31227310
31227311
31227312
31227313
31227314
31227315
31227316
31227317
31227318
31227319
31227320
31227321
31227322
31227323
31227324
31227325
31227326
31227327
31227328
31227329
31227330
31227331
31227332
31227333
31227334
31227335
31227336
31227337
31227338
31227339
31227340
31227341
31227342
31227343
31227344
31227345
31227346
31227347
31227348
31227349
31227350
31227351
31227352
31227353
31227354
31227355
31227356
31227357
31227358
31227359
31227360
31227361
31227362
31227363
31227364
31227365
31227366
31227367
31227368
31227369
31227370
31227371
31227372
31227373
31227374
31227375
31227376
31227377
31227378
31227379
31227380
31227381
31227382
31227383
31227384
31227385
31227386
31227387
31227388
31227389
31227390
31227391
31227392
31227393
31227394
31227395
31227396
31227397
31227398
31227399
31227400
31227401
31227402
31227403
31227404
31227405
31227406
31227407
31227408
31227409
31227410
31227411
31227412
31227413
31227414
31227415
31227416
31227417
31227418
31227419
31227420
31227421
31227422
31227423
31227424
31227425
31227426
31227427
31227428
31227429
31227430
31227431
31227432
31227433
31227434
31227435
31227436
31227437
31227438
31227439
31227440
31227441
31227442
31227443
31227444
31227445
31227446
31227447
31227448
31227449
31227450
31227451
31227452
31227453
31227454
31227455
31227456
31227457
31227458
31227459
31227460
31227461
31227462
31227463
31227464
31227465
31227466
31227467
31227468
31227469
31227470
31227471
31227472
31227473
31227474
31227475
31227476
31227477
31227478
31227479
31227480
31227481
31227482
31227483
31227484
31227485
31227486
31227487
31227488
31227489
31227490
31227491
31227492
31227493
31227494
31227495
31227496
31227497
31227498
31227499
31227500
31227501
31227502
31227503
31227504
31227505
31227506
31227507
31227508
31227509
31227510
31227511
31227512
31227513
31227514
31227515
31227516
31227517
31227518
31227519
31227520
31227521
31227522
31227523
31227524
31227525
31227526
31227527
31227528
31227529
31227530
31227531
31227532
31227533
31227534
31227535
31227536
31227537
31227538
31227539
31227540
31227541
31227542
31227543
31227544
31227545
31227546
31227547
31227548
31227549
31227550
31227551
31227552
31227553
31227554
31227555
31227556
31227557
31227558
31227559
31227560
31227561
31227562
31227563
31227564
31227565
31227566
31227567
31227568
31227569
31227570
31227571
31227572
31227573
31227574
31227575
31227576
31227577
31227578
31227579
31227580
31227581
31227582
31227583
31227584
31227585
31227586
31227587
31227588
31227589
31227590
31227591
31227592
31227593
31227594
31227595
31227596
31227597
31227598
31227599
31227600
31227601
31227602
31227603
31227604
31227605
31227606
31227607
31227608
31227609
31227610
31227611
31227612
31227613
31227614
31227615
31227616
31227617
31227618
31227619
31227620
31227621
31227622
31227623
31227624
31227625
31227626
31227627
31227628
31227629
31227630
31227631
31227632
31227633
31227634
31227635
31227636
31227637
31227638
31227639
31227640
31227641
31227642
31227643
31227644
31227645
31227646
31227647
31227648
31227649
31227650
31227651
31227652
31227653
31227654
31227655
31227656
31227657
31227658
31227659
31227660
31227661
31227662
31227663
31227664
31227665
31227666
31227667
31227668
31227669
31227670
31227671
31227672
31227673
31227674
31227675
31227676
31227677
31227678
31227679
31227680
31227681
31227682
31227683
31227684
31227685
31227686
31227687
31227688
31227689
31227690
31227691
31227692
31227693
31227694
31227695
31227696
31227697
31227698
31227699
31227700
31227701
31227702
31227703
31227704
31227705
31227706
31227707
31227708
31227709
31227710
31227711
31227712
31227713
31227714
31227715
31227716
31227717
31227718
31227719
31227720
31227721
31227722
31227723
31227724
31227725
31227726
31227727
31227728
31227729
31227730
31227731
31227732
31227733
31227734
31227735
31227736
31227737
31227738
31227739
31227740
31227741
31227742
31227743
31227744
31227745
31227746
31227747
31227748
31227749
31227750
31227751
31227752
31227753
31227754
31227755
31227756
31227757
31227758
31227759
31227760
31227761
31227762
31227763
31227764
31227765
31227766
31227767
31227768
31227769
31227770
31227771
31227772
31227773
31227774
31227775
31227776
31227777
31227778
31227779
31227780
31227781
31227782
31227783
31227784
31227785
31227786
31227787
31227788
31227789
31227790
31227791
31227792
31227793
31227794
31227795
31227796
31227797
31227798
31227799
31227800
31227801
31227802
31227803
31227804
31227805
31227806
31227807
31227808
31227809
31227810
31227811
31227812
31227813
31227814
31227815
31227816
31227817
31227818
31227819
31227820
31227821
31227822
31227823
31227824
31227825
31227826
31227827
31227828
31227829
31227830
31227831
31227832
31227833
31227834
31227835
31227836
31227837
31227838
31227839
31227840
31227841
31227842
31227843
31227844
31227845
31227846
31227847
31227848
31227849
31227850
31227851
31227852
31227853
31227854
31227855
31227856
31227857
31227858
31227859
31227860
31227861
31227862
31227863
31227864
31227865
31227866
31227867
31227868
31227869
31227870
31227871
31227872
31227873
31227874
31227875
31227876
31227877
31227878
31227879
31227880
31227881
31227882
31227883
31227884
31227885
31227886
31227887
31227888
31227889
31227890
31227891
31227892
31227893
31227894
31227895
31227896
31227897
31227898
31227899
31227900
31227901
31227902
31227903
31227904
31227905
31227906
31227907
31227908
31227909
31227910
31227911
31227912
31227913
31227914
31227915
31227916
31227917
31227918
31227919
31227920
31227921
31227922
31227923
31227924
31227925
31227926
31227927
31227928
31227929
31227930
31227931
31227932
31227933
31227934
31227935
31227936
31227937
31227938
31227939
31227940
31227941
31227942
31227943
31227944
31227945
31227946
31227947
31227948
31227949
31227950
31227951
31227952
31227953
31227954
31227955
31227956
31227957
31227958
31227959
31227960
31227961
31227962
31227963
31227964
31227965
31227966
31227967
31227968
31227969
31227970
31227971
31227972
31227973
31227974
31227975
31227976
31227977
31227978
31227979
31227980
31227981
31227982
31227983
31227984
31227985
31227986
31227987
31227988
31227989
31227990
31227991
31227992
31227993
31227994
31227995
31227996
31227997
31227998
31227999
31228000
31228001
31228002
31228003
31228004
31228005
31228006
31228007
31228008
31228009
31228010
31228011
31228012
31228013
31228014
31228015
31228016
31228017
31228018
31228019
31228020
31228021
31228022
31228023
31228024
31228025
31228026
31228027
31228028
31228029
31228030
31228031
31228032
31228033
31228034
31228035
31228036
31228037
31228038
31228039
31228040
31228041
31228042
31228043
31228044
31228045
31228046
31228047
31228048
31228049
31228050
31228051
31228052
31228053
31228054
31228055
31228056
31228057
31228058
31228059
31228060
31228061
31228062
31228063
31228064
31228065
31228066
31228067
31228068
31228069
31228070
31228071
31228072
31228073
31228074
31228075
31228076
31228077
31228078
31228079
31228080
31228081
31228082
31228083
31228084
31228085
31228086
31228087
31228088
31228089
31228090
31228091
31228092
31228093
31228094
31228095
31228096
31228097
31228098
31228099
31228100
31228101
31228102
31228103
31228104
31228105
31228106
31228107
31228108
31228109
31228110
31228111
31228112
31228113
31228114
31228115
31228116
31228117
31228118
31228119
31228120
31228121
31228122
31228123
31228124
31228125
31228126
31228127
31228128
31228129
31228130
31228131
31228132
31228133
31228134
31228135
31228136
31228137
31228138
31228139
31228140
31228141
31228142
31228143
31228144
31228145
31228146
31228147
31228148
31228149
31228150
31228151
31228152
31228153
31228154
31228155
31228156
31228157
31228158
31228159
31228160
31228161
31228162
31228163
31228164
31228165
31228166
31228167
31228168
31228169
31228170
31228171
31228172
31228173
31228174
31228175
31228176
31228177
31228178
31228179
31228180
31228181
31228182
31228183
31228184
31228185
31228186
31228187
31228188
31228189
31228190
31228191
31228192
31228193
31228194
31228195
31228196
31228197
31228198
31228199
31228200
31228201
31228202
31228203
31228204
31228205
31228206
31228207
31228208
31228209
31228210
31228211
31228212
31228213
31228214
31228215
31228216
31228217
31228218
31228219
31228220
31228221
31228222
31228223
31228224
31228225
31228226
31228227
31228228
31228229
31228230
31228231
31228232
31228233
31228234
31228235
31228236
31228237
31228238
31228239
31228240
31228241
31228242
31228243
31228244
31228245
31228246
31228247
31228248
31228249
31228250
31228251
31228252
31228253
31228254
31228255
31228256
31228257
31228258
31228259
31228260
31228261
31228262
31228263
31228264
31228265
31228266
31228267
31228268
31228269
31228270
31228271
31228272
31228273
31228274
31228275
31228276
31228277
31228278
31228279
31228280
31228281
31228282
31228283
31228284
31228285
31228286
31228287
31228288
31228289
31228290
31228291
31228292
31228293
31228294
31228295
31228296
31228297
31228298
31228299
31228300
31228301
31228302
31228303
31228304
31228305
31228306
31228307
31228308
31228309
31228310
31228311
31228312
31228313
31228314
31228315
31228316
31228317
31228318
31228319
31228320
31228321
31228322
31228323
31228324
31228325
31228326
31228327
31228328
31228329
31228330
31228331
31228332
31228333
31228334
31228335
31228336
31228337
31228338
31228339
31228340
31228341
31228342
31228343
31228344
31228345
31228346
31228347
31228348
31228349
31228350
31228351
31228352
31228353
31228354
31228355
31228356
31228357
31228358
31228359
31228360
31228361
31228362
31228363
31228364
31228365
31228366
31228367
31228368
31228369
31228370
31228371
31228372
31228373
31228374
31228375
31228376
31228377
31228378
31228379
31228380
31228381
31228382
31228383
31228384
31228385
31228386
31228387
31228388
31228389
31228390
31228391
31228392
31228393
31228394
31228395
31228396
31228397
31228398
31228399
31228400
31228401
31228402
31228403
31228404
31228405
31228406
31228407
31228408
31228409
31228410
31228411
31228412
31228413
31228414
31228415
31228416
31228417
31228418
31228419
31228420
31228421
31228422
31228423
31228424
31228425
31228426
31228427
31228428
31228429
31228430
31228431
31228432
31228433
31228434
31228435
31228436
31228437
31228438
31228439
31228440
31228441
31228442
31228443
31228444
31228445
31228446
31228447
31228448
31228449
31228450
31228451
31228452
31228453
31228454
31228455
31228456
31228457
31228458
31228459
31228460
31228461
31228462
31228463
31228464
31228465
31228466
31228467
31228468
31228469
31228470
31228471
31228472
31228473
31228474
31228475
31228476
31228477
31228478
31228479
31228480
31228481
31228482
31228483
31228484
31228485
31228486
31228487
31228488
31228489
31228490
31228491
31228492
31228493
31228494
31228495
31228496
31228497
31228498
31228499
31228500
31228501
31228502
31228503
31228504
31228505
31228506
31228507
31228508
31228509
31228510
31228511
31228512
31228513
31228514
31228515
31228516
31228517
31228518
31228519
31228520
31228521
31228522
31228523
31228524
31228525
31228526
31228527
31228528
31228529
31228530
31228531
31228532
31228533
31228534
31228535
31228536
31228537
31228538
31228539
31228540
31228541
31228542
31228543
31228693
31228694
31228784
31228785
31228810
31228811
31228836
31228837
31228976
31228977
31229003
31229004
31229029
31229030
31229054
31229055
31229080
31229081
31229109
31229110
31229120
31229121
31229122
31229123
31229124
31229127
31229128
31229133
31229135
31229139
31229140
31229141
31229143
31229144
31229167
31229168
31229198
31229199
31229230
31229231
31229262
31229263
31229294
31229295
31229397
31229398
31229422
31229423
31229446
31229447
31229574
31229575
31229596
31229597
31229620
31229621
31229642
31229643
31229665
31229666
31229691
31229692
31229701
31229702
31229703
31229704
31229705
31229706
31229710
31229711
31229717
31229718
31229721
31229722
31229723
31229724
31229725
31229746
31229747
31229774
31229775
31229802
31229803
31229830
31229831
31229858
31229859
31229967
31229968
31229995
31229996
31230023
31230024
31230163
31230164
31230187
31230188
31230213
31230214
31230237
31230238
31230265
31230266
31230296
31230297
31230307
31230308
31230309
31230310
31230311
31230315
31230316
31230321
31230324
31230328
31230329
31230330
31230331
31230332
31230358
31230359
31230391
31230392
31230424
31230425
31230457
31230458
31230490
31230491
31230601
31230602
31230629
31230630
31230657
31230658
31230801
31230802
31230829
31230830
31230857
31230858
31230885
31230886
31230913
31230914
31230946
31230947
31230956
31230957
31230958
31230959
31230961
31230962
31230967
31230970
31230972
31230976
31230977
31230978
31230980
31230981
31231007
31231008
31231040
31231041
31231073
31231074
31231106
31231107
31231139
31231140
31231231
31231232
31231264
31231265
31231297
31231298
31231330
31231331
31231363
31231364
31231396
31231397
31231429
31231430
31231462
31231463
31231495
31231496
31231528
31231529
31231561
31231562
31231594
31231595
31231627
31231628
31231660
31231661
31231670
31231671
31231672
31231673
31231674
31231675
31231676
31231677
31231678
31231679
31231680
31231681
31231682
31231683
31231684
31231685
31231686
31231687
31231688
31231689
31231690
31231691
31231692
31231693
31231694
31231695
31231696
31231697
31231698
31231699
31231700
31231701
31231702
31231726
31231727
31231759
31231760
31231792
31231793
31231825
31231826
31231858
31231859
31231891
31231892
31231924
31231925
31231972
31231973
31231994
31232010
31232011
31232152
31232153
31232178
31232179
31232206
31232207
31232235
31232236
31232261
31232262
31232288
31232289
31232299
31232300
31232301
31232302
31232303
31232307
31232308
31232313
31232316
31232318
31232322
31232323
31232324
31232326
31232327
31232350
31232351
31232383
31232384
31232416
31232417
31232449
31232450
31232482
31232483
31232713
31232714
31232736
31232737
31232754
31232755
31232838
31232839
31232869
31232870
31232900
31232901
31232931
31232932
31232994
31232995
31232996
31232997
31232998
31232999
31233003
31233004
31233007
31233010
31233012
31233016
31233017
31233018
31233020
31233021
31233044
31233045
31233339
31233340
31233389
31233390
31233533
31233534
31233630
31233631
31233841
31233842
31233843
31233844
31233845
31233846
31233847
31233848
31233849
31233850
31233851
31233852
31233853
31233854
31233855
31233856
31233857
31233858
31233859
31233860
31233861
31233862
31233863
31233864
31233865
31233866
31233867
31233868
31233869
31233870
31233871
31233872
31233873
31233874
31233875
31233876
31233877
31233878
31233879
31233880
31233881
31233882
31233883
31233884
31233885
31233886
31233887
31233888
31233889
31233890
31233891
31233892
31233893
31233894
31233895
31233896
31233897
31233898
31233899
31233900
31233901
31233902
31233903
31233904
31233905
31233906
31233907
31233908
31233909
31233910
31233911
31233912
31233913
31233914
31233915
31233916
31233917
31233918
31233919
31233920
31233921
31233922
31233923
31233924
31233925
31233926
31233927
31233928
31233929
31233930
31233931
31233932
31233933
31233934
31233935
31233936
31233937
31233938
31233939
31233940
31233941
31233942
31233943
31233944
31233945
31233946
31233947
31233948
31233949
31233950
31233951
31233952
31233953
31233954
31233955
31233956
31233957
31233958
31233959
31233960
31233961
31233962
31233963
31233964
31233965
31233966
31233967
31233968
31233969
31233970
31233971
31233972
31233973
31233974
31233975
31233976
31233977
31233978
31233979
31233980
31233981
31233982
31233983
31233984
31233985
31233986
31233987
31233988
31233989
31233990
31233991
31233992
31233993
31233994
31233995
31233996
31233997
31233998
31233999
31234000
31234001
31234002
31234003
31234004
31234005
31234006
31234007
31234008
31234009
31234010
31234011
31234012
31234013
31234014
31234015
31234016
31234017
31234018
31234019
31234020
31234021
31234022
31234023
31234024
31234025
31234026
31234027
31234028
31234029
31234030
31234031
31234032
31234033
31234034
31234035
31234036
31234037
31234038
31234039
31234040
31234041
31234042
31234043
31234044
31234045
31234046
31234047
31234048
31234049
31234050
31234051
31234052
31234053
31234054
31234055
31234056
31234057
31234058
31234059
31234060
31234061
31234062
31234063
31234064
31234065
31234066
31234067
31234068
31234069
31234070
31234071
31234072
31234073
31234074
31234075
31234076
31234077
31234078
31234079
31234080
31234081
31234082
31234083
31234084
31234085
31234086
31234087
31234088
31234089
31234090
31234091
31234092
31234093
31234094
31234095
31234096
31234097
31234098
31234099
31234100
31234101
31234102
31234103
31234104
31234105
31234106
31234107
31234108
31234109
31234110
31234111
31234112
31234128
31234205
31234206
31234207
31234208
31234211
31234212
31234213
31234214
31234222
31234231
31234232
31234233
31234234
31234396
31234397
31234398
31234399
31234400
31234401
31234451
31234453
31234455
31234479
31234481
31234483
31234828
31234838
31234859
31234862
31234863
31234864
31234874
31234876
31234881
31234885
31234900
31234903
31234904
31234922
31234923
31234924
31234925
31234926
31234927
31234928
31234929
31234930
31234931
31234932
31234933
31234934
31234936
31234937
31234959
31234960
31234961
31234962
31234963
31235754
31235757
31235758
31235761
31235764
31235765
31235766
31235767
31235768
31235769
31235770
31235771
31235772
31235775
31235778
31235779
31235782
31235785
31235786
31235787
31235788
31235789
31235790
31235791
31235792
31235793
31235794
31235795
31235796
31235797
31235798
31235799
31235800
31235803
31235806
31235807
31235810
31235813
31235814
31235815
31235816
31235817
31235818
31235819
31235820
31235821
31235823
31235824
31235825
31235832
31235835
31235836
31235837
31235838
31235839
31235840
31235841
31235842
31235843
31235844
31235845
31235846
31235847
31235848
31235849
31235850
31235851
31235852
31235853
31235854
31235855
31235856
31235857
31235858
31235859
31235860
31235861
31235862
31235863
31235864
31235865
31235866
31235867
31235868
31235869
31235870
31235871
31235872
31235873
31235874
31235875
31235876
31235877
31235878
31235879
31235880
31235881
31235882
31235883
31235884
31235885
31235886
31235887
31235888
31235889
31235890
31235891
31235892
31235893
31235894
31235895
31235896
31235898
31235899
31235900
31235907
31235910
31235911
31235913
31235914
31235915
31235922
31235925
31235926
31235928
31235929
31235930
31235937
31235940
31235941
31237536
31237537
31237538
31237539
31237540
31237541
31237542
31237543
31237544
31237545
31237546
31237547
31237548
31237549
31237550
31237551
31237552
31237553
31237670
31237671
31237771
31237872
31237892
31237924
31237933
31237950
31238060
31238076
31238097
31238282
31238577
31238826
31238936
31238937
31238938
31238939
31238940
31238984
31238985
31238987
31238988
31238989
31239048
31239197
31239470
31239471
31239472
31239473
31239475
31239476
31239478
31239481
31239654
31239656
31239661
31239778
31240125
31240813
31240822
31240971
31240975
31241059
31241364
31241365
31241366
31241367
31241368
31241369
31241370
31241371
31241373
31241376
31241391
31242458
31242459
31242460
31242461
31242462
31242463
31242464
31242465
31242466
31242467
31242468
31242469
31242470
31242471
31242472
31242473
31242474
31242475
31242476
31242477
31242478
31242479
31242480
31242481
31242482
31242483
31242484
31242485
31242486
31242487
31242488
31242489
31242490
31242491
31242492
31242493
31242494
31242495
31242496
31242497
31242498
31242499
31242500
31242501
31242502
31242503
31242504
31242505
31242506
31242507
31242508
31242509
31242510
31242511
31242512
31242513
31242514
31242515
31242623
31242717
31242860
31242870
31242998
31243004
31243090
31243095
31243104
31243124
31243131
31243398
31243576
31243593
31243653
31243676
31243677
31243678
31243679
31243680
31243681
31243682
31243683
31243684
31243685
31243686
31243687
31243688
31243689
31243690
31243691
31243692
31243693
31243694
31243695
31243696
31243697
31243698
31243699
31243700
31243701
31243702
31243703
31243704
31243705
31243706
31243707
31243708
31243709
31243710
31243711
31243712
31243713
31243714
31243715
31243716
31243717
31243718
31243719
31243720
31243721
31243722
31243723
31243724
31243725
31243726
31243727
31243728
31243729
31243730
31243731
31243732
31243733
31243734
31243735
31243736
31243737
31243738
31243739
31243740
31243741
31243742
31243743
31243744
31243747
31243751
31243761
31243773
31243774
31243797
31243976
31244001
31244046
31244052
31244054
31244055
31244056
31244164
31244165
31244167
31244168
31244181
31244186
31244195
31244197
31244228
31244235
31244266
31244315
31244340
31244428
31244551
31244553
31244581
31245250
31245369
31245388
31245537
31245539
31245542
31245549
31245601
31245605
31245728
31245730
31245936
31246134
31246482
31246547
31246548
31246549
31246550
31246551
31246552
31246644
31246645
31246651
31246652
31246660
31246661
31246662
31246663
31246664
31246665
31246667
31246719
31246772
31247082
31247085
31247133
31247140
31247144
31247146
31247378
31247461
31247554
31247910
31248380
31248381
31248382
31248383
31248384
31248385
31248386
31248387
31248388
31248389
31248390
31248391
31248393
31248397
31248398
31248399
31248401
31248402
31248403
31248405
31248406
31248408
31248409
31248410
31248411
31248412
31248413
31248414
31248415
31248416
31248417
31248418
31248419
31248421
31248422
31248537
31248562
31248563
31248572
31248574
31248603
31248671
31249022
31249028
31249054
31249067
31249162
31249187
31249234
31249237
31249246
31249396
31249397
31249401
31249402
31249424
31249460
31249516
31249771
31249920
31249921
31249922
31249924
31249925
31249926
31249927
31249929
31249931
31249932
31249933
31249934
31249935
31249936
31249937
31249938
31249939
31249940
31249941
31249942
31249943
31249944
31249945
31249946
31249947
31249948
31249949
31249951
31249953
31249954
31249958
31250023
31250078
31250079
31250080
31250081
31250215
31250218
31250225
31250229
31250233
31250282
31250285
31250315
31250370
31250386
31250387
31250388
31250389
31250395
31250787
31250790
31250797
31250802
31250807
31250858
31250861
31250893
31250955
31250975
31250976
31250977
31250978
31250982
31251242
31251276
31251277
31251278
31251279
31251280
31251282
31251283
31251284
31251285
31251286
31251289
31251598
31251620
31251658
31251660
31252013
31252034
31252059
31252173
31252181
31252217
31252247
31252258
31252259
31252261
31252262
31252338
31252664
31252710
31252941
31253004
31253054
31253066
31253091
31253197
31253864
31253870
31253885
31253936
31253968
31253969
31253981
31254013
31254023
31254025
31254027
31254030
31254032
31254034
31254039
31254055
31254056
31254068
31254088
31254092
31254096
31254097
31254098
31254099
31254101
31254102
31254104
31254133
31254175
31254331
31254443
31254448
31254450
31254452
31254457
31254462
31254469
31254494
31254566
31254568
31254569
31254683
31254718
31254719
31254738
31254742
31255141
31255232
31255251
31255795
31255810
31256013
31256056
31256059
31256424
31256625
31256627
31256641
31256749
31256750
31256754
31257295
31257300
31257399
31257598
31257922
31258178
31258183
31258285
31258580
31258590
31258616
31258741
31258800
31258810
31258811
31258812
31258813
31258814
31258815
31258816
31258819
31258820
31258821
31258823
31258825
31258826
31258827
31258828
31258829
31258830
31258831
31258832
31258833
31258834
31258835
31258836
31258837
31258838
31258839
31258840
31258841
31258842
31258843
31258844
31258845
31258846
31258847
31258848
31258849
31258850
31258851
31258852
31258853
31258854
31258855
31258856
31258857
31258858
31258859
31258860
31258861
31258862
31258863
31258864
31258865
31258866
31258867
31258868
31258869
31258870
31258871
31258872
31258873
31258874
31258875
31258876
31258877
31258878
31258879
31258880
31258881
31258882
31258883
31258884
31258885
31258887
31258889
31258890
31258976
31258978
31258994
31259042
31259045
31259339
31259340
31259341
31259342
31259343
31259345
31259346
31259347
31259348
31259349
31259606
31259607
31259621
31259634
31259648
31259652
31259801
31259807
31259876
31259908
31259914
31259915
31259916
31259917
31260255
31260256
31260257
31260258
31260259
31260264
31260300
31260314
31260350
31260365
31260421
31260422
31260423
31260424
31260510
31260511
31260512
31260513
31260514
31260515
31260516
31260517
31260518
31260519
31260520
31260521
31260523
31260524
31260525
31260528
31260529
31260530
31260532
31260534
31260535
31260538
31260539
31260540
31260541
31260542
31260543
31260544
31260545
31260546
31260547
31260548
31260549
31260550
31260551
31260552
31260553
31260554
31260555
31260556
31260557
31260558
31260559
31260560
31260561
31260562
31260563
31260564
31260565
31260566
31260567
31260568
31260569
31260570
31260571
31260572
31260573
31260574
31260575
31260576
31260577
31260578
31260579
31260580
31260581
31260582
31260583
31260584
31260585
31260586
31260587
31260588
31260589
31260591
31260592
31260593
31260594
31260595
31260596
31260597
31260598
31260601
31260602
31260603
31260621
31260623
31260624
31260627
31260633
31260655
31260659
31260660
31260661
31260664
31260666
31260699
31260700
31260701
31260702
31260703
31260705
31260731
31260733
31260734
31260741
31260747
31260753
31260799
31260809
31260810
31260811
31260820
31260885
31260893
31260948
31260959
31261041
31261050
31261070
31261071
31261072
31261073
31261077
31261184
31261198
31261208
31261212
31261236
31261237
31261239
31261241
31261242
31261243
31261255
31261264
31261280
31261305
31261306
31261308
31261318
31261368
31261384
31261396
31261401
31261403
31261406
31261444
31261448
31261449
31261451
31261452
31261453
31261456
31261464
31261465
31261522
31261539
31261587
31261588
31261606
31261673
31261681
31261690
31261739
31261857
31261861
31261886
31261920
31261921
31261940
31261944
31261949
31261950
31261953
31261954
31261958
31261959
31261964
31261965
31261966
31261968
31261969
31261970
31261971
31261972
31261973
31261974
31261975
31261976
31261978
31261979
31261981
31261984
31261985
31261986
31261987
31261988
31261989
31261990
31261991
31261992
31261993
31261997
31261998
31261999
31262000
31262001
31262002
31262003
31262004
31262005
31262006
31262007
31262008
31262009
31262011
31262012
31262014
31262015
31262016
31262017
31262018
31262019
31262020
31262021
31262022
31262023
31262025
31262030
31262033
31262036
31262043
31262046
31262049
31262050
31262055
31262057
31262059
31262060
31262061
31262062
31262064
31262065
31262069
31262070
31262073
31262074
31262082
31262083
31262084
31262086
31262088
31262092
31262093
31262094
31262099
31262100
31262101
31262102
31262107
31262109
31262211
31262255
31262268
31262301
31262311
31262352
31262364
31262380
31262400
31262402
31262430
31262431
31262460
31262510
31262511
31262513
31262527
31262547
31262619
31262629
31262641
31262672
31262694
31262695
31262700
31262704
31262707
31262710
31262714
31262722
31262750
31262751
31262768
31262842
31262858
31262862
31262863
31262864
31262882
31262905
31262906
31262907
31262917
31262928
31262933
31262941
31262970
31262971
31263076
31263157
31263159
31263173
31263174
31263189
31263190
31263191
31263192
31263193
31263194
31263195
31263196
31263198
31263200
31263202
31263203
31263204
31263205
31263206
31263207
31263208
31263209
31263210
31263211
31263212
31263213
31263214
31263215
31263216
31263217
31263218
31263219
31263220
31263221
31263222
31263223
31263225
31263226
31263227
31263233
31263234
31263243
31263247
31263250
31263251
31263260
31263261
31263262
31263264
31263271
31263272
31263273
31263281
31263282
31263319
31263324
31263331
31263368
31263397
31263416
31263435
31263448
31263450
31263451
31263452
31263453
31263454
31263455
31263456
31263457
31263458
31263459
31263460
31263461
31263462
31263463
31263464
31263465
31263466
31263467
31263468
31263469
31263470
31263471
31263472
31263473
31263474
31263475
31263476
31263490
31263510
31263519
31263574
31263576
31263586
31263589
31263592
31263596
31263605
31263606
31263607
31263608
31263609
31263610
31263680
31263681
31263704
31263708
31263785
31263835
31263836
31263862
31263889
31263890
31263891
31263892
31263893
31263894
31263895
31263896
31263897
31263907
31263913
31263915
31263916
31263917
31263918
31263919
31263920
31263921
31263922
31263933
31263937
31263968
31263983
31263993
31264000
31264027
31264032
31264037
31264040
31264046
31264054
31264056
31264116
31264122
31264169
31264171
31264173
31264193
31264211
31264232
31264259
31264326
31264332
31264345
31264351
31264352
31264374
31264402
31264403
31264404
31264407
31264408
31264450
31264466
31264582
31264585
31264589
31264592
31264595
31264615
31264672
31264689
31264761
31264774
31264783
31264784
31264785
31264786
31264789
31264790
31264793
31264801
31264802
31264855
31264870
31264917
31265011
31265052
31265053
31265054
31265055
31265056
31265279
31265310
31265370
31265660
31265745
31265746
31265747
31265750
31265751
31265752
31265754
31265755
31265757
31265760
31265761
31265762
31265763
31265764
31265765
31265766
31265767
31265770
31265771
31265772
31265773
31265774
31265776
31265779
31265801
31265819
31265823
31265829
31265831
31265833
31265834
31265836
31265839
31265843
31265844
31265896
31265953
31265956
31265998
31266013
31266022
31266032
31266049
31266074
31266097
31266101
31266110
31266135
31266187
31266219
31266269
31266310
31266340
31266377
31266407
31266409
31266433
31266438
31266457
31266475
31266476
31266494
31266513
31266523
31266534
31266552
31266563
31266566
31266579
31266582
31266594
31266611
31266613
31266626
31266627
31266630
31266633
31266637
31266640
31266641
31266644
31266649
31266665
31266667
31266669
31266691
31266692
31266723
31266727
31266737
31266738
31266748
31266768
31266772
31266782
31266803
31266804
31266816
31266836
31266857
31266886
31266888
31266938
31266940
31266959
31266971
31266973
31266993
31266997
31267030
31267034
31267046
31267047
31267065
31267070
31267081
31267097
31267114
31267119
31267135
31267139
31267193
31267215
31267219
31267227
31267240
31267243
31267255
31267274
31267304
31267311
31267338
31267345
31267370
31267433
31267446
31267453
31267487
31267505
31267514
31267567
31267571
31267576
31267605
31267632
31267667
31267669
31267670
31267706
31267724
31267726
31267743
31267753
31267829
31267847
31267868
31267879
31267907
31267920
31267945
31267948
31267967
31267988
31268039
31268064
31268065
31268068
31268069
31268078
31268081
31268092
31268097
31268098
31268106
31268144
31268173
31268204
31268213
31268257
31268266
31268272
31268325
31268333
31268336
31268340
31268369
31268370
31268374
31268377
31268379
31268381
31268388
31268398
31268413
31268447
31268459
31268460
31268465
31268493
31268509
31268512
31268537
31268538
31268573
31268595
31268621
31268670
31268671
31268719
31268762
31268763
31268799
31268845
31268879
31268895
31268898
31268915
31268925
31268929
31268930
31268938
31268969
31268971
31268975
31268976
31268984
31268993
31269003
31269052
31269065
31269069
31269070
31269123
31269129
31269163
31269183
31269210
31269215
31269227
31269236
31269283
31269307
31269342
31269344
31269378
31269392
31269393
31269395
31269458
31269467
31269510
31269514
31269540
31269543
31269570
31269595
31269700
31269705
31269728
31269732
31269733
31269735
31269743
31269747
31269748
31284345
31290868
31290892
31290952
31290962
31291149
31291509
31291512
31291709
31292208
31292250
31292255
31292258
31292770
31293005
31293091
31293895
31293904
31293907
31293966
31293974
31294149
31294243
31294274
31294325
31294398
31294807
31294936
31295153
31295443
31295467
31295529
31295540
31295542
31295543
31295544
31295545
31295546
31295547
31295548
31295549
31295550
31295943
31295948
31295950
31295978
31295979
31295982
31296491
31296647
31296648
31296719
31296749
31296860
31296884
31296900
31297036
31297338
31297444
31297445
31297659
31297695
31297784
31297961
31298752
31299297
31299304
31299310
31300182
31300552
31300780
31301945
31302790
31303139
31303147
31303475
31303524
31303750
31303900
31303903
31304435
31304484
31304663
31304782
31305039
31305081
31305089
31305097
31305123
31305212
31305213
31305214
31305216
31305217
31305218
31305219
31305221
31305222
31305224
31305225
31305226
31305227
31305228
31305230
31305231
31305233
31305234
31305238
31305239
31305240
31305241
31305242
31305244
31305246
31305248
31305252
31305253
31305254
31305257
31305258
31305260
31305261
31305262
31305267
31305268
31305270
31305271
31305274
31305275
31305276
31305279
31305280
31305281
31305283
31305284
31305285
31305287
31305289
31305290
31305292
31305293
31305295
31305296
31305297
31305299
31305301
31305308
31305309
31305310
31305311
31305312
31305315
31305316
31305319
31305321
31305323
31305324
31305325
31305326
31305327
31305328
31305330
31305331
31305333
31305334
31305339
31305340
31305341
31305346
31305347
31305348
31305349
31305351
31305352
31305353
31305354
31305357
31305361
31305362
31305364
31305365
31305366
31305367
31305370
31305371
31305372
31305373
31305374
31305375
31305376
31305377
31305378
31305380
31305384
31305386
31305388
31305390
31305391
31305392
31305396
31305397
31305399
31305400
31305401
31305403
31305404
31305405
31305406
31305407
31305408
31305409
31305412
31305413
31305414
31305415
31305416
31305418
31305419
31305420
31305422
31305423
31305424
31305426
31305428
31305429
31305431
31305432
31305435
31305436
31305437
31305440
31305441
31305444
31305445
31305446
31305447
31305449
31305451
31305452
31305454
31305455
31305456
31305457
31305459
31305461
31305462
31305468
31305470
31305471
31305472
31305473
31305476
31305479
31305483
31305484
31305487
31305488
31305489
31305490
31305491
31305492
31305494
31305497
31305498
31305499
31305500
31305501
31305503
31305504
31305507
31305508
31305510
31305511
31305513
31305514
31305515
31305516
31305517
31305519
31305520
31305522
31305523
31305524
31305525
31305527
31305529
31305530
31305531
31305532
31305533
31305534
31305535
31305536
31305538
31305540
31305541
31305544
31305545
31305546
31305547
31305548
31305549
31305550
31305551
31305552
31305553
31305554
31305555
31305558
31305559
31305560
31305561
31305562
31305564
31305565
31305566
31305568
31305569
31305570
31305573
31305574
31305575
31305576
31305577
31305578
31305581
31305584
31305585
31305586
31305587
31305588
31305590
31305591
31305592
31305593
31305595
31305596
31305597
31305598
31305599
31305600
31305602
31305604
31305609
31305610
31305613
31305614
31305616
31305617
31305619
31305620
31305622
31305623
31305624
31305626
31305627
31305628
31305629
31305631
31305632
31305634
31305637
31305639
31305640
31305641
31305643
31305645
31305646
31305647
31305648
31305650
31305651
31305652
31305653
31305654
31305655
31305658
31305660
31305661
31305662
31305663
31305665
31305666
31305668
31305669
31305670
31305671
31305673
31305675
31305677
31305679
31305680
31305681
31305682
31305683
31305684
31305685
31305686
31305690
31305691
31305694
31305695
31305696
31305697
31305699
31305700
31305706
31305707
31305709
31305710
31305712
31305713
31305714
31305715
31305716
31305718
31305720
31305721
31305722
31305724
31305726
31305733
31305734
31305735
31305736
31305738
31305741
31305744
31305745
31305746
31305748
31305749
31305750
31305751
31305752
31305753
31305755
31305758
31305759
31305760
31305761
31305764
31305765
31305768
31305769
31305770
31305772
31305773
31305775
31305777
31305782
31305783
31305876
31306454
31306483
31306556
31306567
31306575
31306577
31306578
31306581
31306585
31306590
31306913
31306916
31306919
31307014
31307020
31307023
31307024
31307025
31307027
31307028
31307032
31307363
31307367
31307433
31307609
31308398
31308760
31309479
31309925
31309959
31311059
31311281
31311657
31313673
31314279
31314398
31314647
31314706
31314895
31316839
31317088
31347591
31347592
31347593
31347594
31347595
31347596
31347597
31381815
31381816
31381817
31381818
31381819
31381820
31381821
31381822
31381823
31381824
31381825
31381826
31381827
31381828
31381829
31381830
31381831
31381832
31381833
31381834
31381835
31381836
31381969
31381970
31381971
31381972
31381973
31381974
31381975
31381976
31381977
31381978
31381979
31381980
31381981
31381982
31381983
31381984
31381985
31381986
31381987
31381988
31381989
31381990
31405357
31405777
31410655
31410656
31410657
31410658
31410659
31410660
31410661
31410662
31410663
31410664
31410665
31410666
31410667
31410668
31410669
31410670
31410671
31410672
31410673
31410674
31410675
31410676
31410804
31410805
31410806
31410807
31410808
31410809
31410810
31410811
31410812
31410813
31410814
31410815
31410816
31410817
31410818
31410819
31410820
31410821
31410822
31410823
31410824
31410825
31423111
31431443
31431444
31431445
31431446
31431447
31431448
31431449
31431450
31431451
31431452
31431453
31431454
31431455
31431456
31431457
31431458
31431459
31431460
31456742
31456755
31456767
31456791
31456946
31457187
31457261
31457881
31457882
31457886
31457890
31458031
31458073
31458074
31458075
31458076
31458077
31458078
31458079
31458080
31458081
31458082
31458234
31458239
31458245
31458255
31458300
31458530
31459305
31459306
31459470
31459488
31459537
31459548
31459556
31459559
31459565
31459597
31459873
31459884
31460080
31460083
31460085
31460087
31460089
31460091
31460093
31460098
31460104
31460106
31460108
31460115
31460121
31460124
31460126
31460128
31460129
31460137
31460146
31460154
31460158
31460161
31460162
31460164
31460169
31460178
31460182
31460187
31460195
31460682
31460718
31460746
31460782
31461199
31461901
31461986
31462050
31462219
31462481
31464424
31464481
31464482
31464483
31464509
31465176
31465302
31466190
31466737
31466757
31468037
31468066
31468124
31468239
31468418
31469410
31469738
31469756
31469820
31469843
31470256
31470259
31470532
31470534
31470537
31470541
31470546
31470547
31470550
31470760
31470986
31471240
31471374
31471430
31471439
31471440
31471453
31471465
31471480
31471489
31471547
31471572
31471598
31471625
31471657
31471671
31471672
31471673
31471689
31471707
31471767
31471768
31471835
31471854
31471855
31471869
31471930
31472229
31472241
31473122
31474065
31474066
31474088
31474103
31474109
31474113
31474114
31474115
31474118
31474123
31474127
31474129
31474134
31474140
31474142
31474144
31474146
31474147
31474962
31474963
31475044
31475713
31475735
31475816
31475817
31475818
31475870
31476028
31476109
31476223
31476913
31477345
31478371
31478392
31478454
31478606
31479035
31479046
31479737
31479756
31479974
31479987
31480210
31480241
31480252
31480304
31480306
31480341
31480435
31480436
31480886
31481010
31481082
31481194
31481296
31481809
31481854
31481864
31481901
31482211
31482395
31482403
31482909
31482945
31483002
31483006
31483012
31483083
31483320
31483845
31483945
31484380
31484664
31484667
31484668
31484670
31484672
31484674
31484675
31484677
31484678
31484679
31484680
31484681
31484683
31484684
31484685
31484686
31484951
31484970
31485006
31485181
31485190
31486059
31486206
31486350
31486361
31486546
31486549
31486654
31486688
31486898
31487055
31487378
31487383
31487719
31487738
31487739
31487744
31487808
31487857
31488654
31489243
31489293
31489588
31489591
31489592
31489593
31489595
31489596
31489599
31489601
31489603
31489605
31489606
31489607
31489611
31489613
31489617
31489619
31489622
31489626
31489629
31489631
31489634
31489696
31489700
31490089
31490095
31490134
31490371
31490383
31490463
31490992
31491152
31491303
31491620
31492458
31492682
31493537
31493626
31493628
31493901
31493969
31494385
31494386
31494387
31494389
31494487
31494507
31494536
31494608
31494611
31494612
31494614
31494615
31494616
31494622
31494624
31494637
31494895
31494994
31496654
31496944
31497660
31497815
31497830
31497831
31497907
31497987
31497989
31498004
31499014
31500483
31500569
31500619
31500812
31500832
31500948
31501290
31501573
31503158
31503578
31503654
31504296
31504345
31504376
31504382
31505027
31505426
31505598
31506142
31506185
31506195
31506476
31506788
31506841
31506937
31506942
31507043
31508916
31509189
31509583
31510014
31510144
31510163
31510694
31510992
31511066
31511085
31511157
31511685
31511697
31511730
31511760
31512360
31512363
31512467
31513071
31513084
31514925
31514928
31515064
31515877
31516108
31516172
31516261
31516270
31516312
31516478
31516510
31516612
31516755
31516893
31517128
31517801
31517808
31517809
31517810
31517811
31517812
31517813
31517814
31517987
31518017
31518048
31518070
31518083
31518148
31519044
31519192
31520041
31520178
31520220
31520238
31520248
31520272
31520327
31520386
31520478
31520479
31520927
31520992
31522273
31522453
31522454
31522459
31522852
31522888
31522907
31522909
31523586
31523779
31523801
31523807
31524902
31524928
31525027
31525069
31525437
31525758
31525789
31525834
31525835
31526086
31526097
31526133
31526169
31526279
31526346
31526364
31526482
31526514
31526617
31526767
31527957
31528039
31528060
31528467
31529287
31529376
31529520
31529528
31529532
31529535
31529536
31529593
31529795
31530005
31530021
31530026
31530033
31530035
31530036
31530037
31530221
31530385
31530437
31530439
31530459
31530500
31530527
31530533
31530566
31531168
31531171
31531193
31531203
31531318
31531377
31531402
31531456
31531497
31531502
31531659
31532845
31532946
31532947
31532950
31533030
31533087
31533275
31534562
31535439
31535514
31536134
31536165
31536766
31536920
31537026
31537155
31537361
31537514
31537524
31537531
31537558
31538053
31538079
31538115
31538126
31538269
31539944
31540099
31540106
31540499
31540560
31540923
31541235
31541597
31543036
31543047
31543355
31543457
31543499
31543545
31543969
31544197
31544251
31544269
31544270
31544278
31544282
31544325
31544326
31544327
31544328
31544329
31544330
31544332
31544333
31544334
31544335
31544337
31544338
31544339
31544341
31544342
31544345
31544346
31544350
31544351
31544352
31544353
31544354
31544355
31544357
31544358
31544360
31544361
31544362
31544364
31544366
31544367
31545087
31545279
31545716
31546528
31546828
31546968
31547077
31547388
31547393
31547394
31547399
31547562
31547722
31549040
31549157
31549158
31549170
31549171
31549277
31549278
31549279
31549280
31549281
31549282
31549283
31549284
31549285
31549286
31549287
31549288
31549289
31549290
31549291
31549292
31549293
31549295
31549297
31549298
31549300
31549301
31549303
31549304
31549305
31549306
31549312
31549313
31549314
31549315
31549316
31549318
31549319
31549320
31549321
31549322
31549323
31549324
31549325
31549327
31549328
31549329
31549330
31549331
31549334
31549336
31549338
31549339
31549340
31549343
31549345
31549346
31549347
31549348
31549386
31549414
31549438
31549534
31549639
31551666
31551846
31551856
31551881
31551979
31552824
31554053
31554057
31554362
31554363
31554450
31554999
31556022
31556124
31556128
31556266
31556372
31556522
31556607
31556698
31556999
31557306
31557349
31557461
31557652
31557656
31557699
31558901
31558917
31560388
31561043
31562165
31562167
31562186
31562379
31563613
31563727
31563740
31564290
31565014
31565086
31565090
31565127
31565131
31565177
31565331
31565334
31565336
31565338
31565358
31565367
31565368
31565369
31567485
31567486
31568255
31568497
31568548
31568568
31568575
31568629
31568634
31568981
31568982
31569046
31569115
31570089
31570093
31570099
31570146
31570148
31570190
31570199
31570463
31570477
31570479
31570805
31570835
31570905
31570908
31570934
31570939
31570945
31571161
31571163
31571183
31571184
31571187
31571189
31571192
31571194
31571195
31571556
31571598
31571625
31571656
31571658
31571670
31572248
31572404
31572693
31572698
31573144
31573203
31573382
31573516
31573667
31573675
31573901
31573924
31573964
31574568
31574607
31574658
31574689
31575317
31575437
31575476
31575810
31575906
31576572
31576684
31576777
31576825
31576868
31576873
31576897
31576915
31576918
31577076
31577543
31577551
31577674
31577677
31577680
31577798
31578805
31579362
31579428
31579521
31579536
31579547
31579660
31580049
31580056
31580089
31580434
31580781
31581159
31581409
31581414
31581447
31581449
31581467
31581468
31581502
31581514
31581519
31581601
31581638
31581644
31581650
31581672
31581724
31581760
31581782
31581802
31581807
31581836
31581983
31582364
31582591
31582843
31583002
31583037
31583188
31583353
31583409
31583446
31583506
31583510
31583514
31583516
31583520
31583521
31583522
31583523
31583526
31583527
31583528
31583530
31583531
31583532
31583534
31583537
31583539
31583540
31583541
31583542
31583543
31583544
31584592
31584844
31584876
31586082
31586187
31586545
31586629
31586632
31586833
31586912
31587439
31587478
31587600
31587632
31587760
31587979
31588054
31588223
31588487
31589690
31590425
31591365
31591640
31591656
31591893
31591951
31592638
31592749
31592773
31592853
31592877
31592884
31592904
31593566
31594430
31595252
31595333
31595608
31595905
31596099
31596100
31596102
31596104
31596251
31596522
31596840
31596914
31597426
31597714
31597775
31597784
31597829
31597852
31597855
31598174
31598541
31598801
31599120
31599413
31599496
31599515
31599533
31599732
31600094
31600646
31600740
31600777
31600782
31600783
31600904
31600948
31601292
31601304
31601350
31601360
31601368
31601369
31601494
31601546
31601550
31601555
31602132
31602218
31602225
31602258
31602349
31602957
31603366
31603373
31603400
31603442
31603507
31611723
31611800
31611801
31611802
31611803
31611804
31611836
31611896
31611905
31611907
31611916
31611938
31611969
31612000
31612009
31612012
31612030
31612031
31612032
31612035
31612144
31612282
31612303
31612407
31628593
31628817
31628885
31629125
31629379
31629792
31629826
31630303
31630316
31630745
31630768
31630776
31630961
31630972
31631400
31631500
31631651
31631652
31631658
31631671
31631765
31631797
31631803
31632344
31632348
31632349
31632358
31632359
31632362
31632363
31633081
31633452
31633671
31633992
31634013
31634135
31634332
31634697
31634757
31634760
31634769
31634771
31634879
31634897
31634911
31635198
31635436
31635455
31635456
31635491
31635808
31636302
31636308
31636456
31636513
31636615
31636888
31637270
31639832
31640223
31640269
31641136
31641358
31641486
31641645
31641781
31641827
31642194
31642490
31642521
31642553
31642555
31642557
31642934
31642938
31642940
31643034
31643086
31643346
31643456
31644008
31644091
31644326
31644351
31644384
31644427
31644445
31644731
31644745
31645033
31645090
31645163
31645191
31645386
31645457
31645487
31646080
31646086
31646376
31646431
31646433
31646447
31646451
31646472
31646479
31646486
31647088
31647097
31647290
31647292
31647293
31647294
31647297
31647299
31647300
31647301
31647367
31647370
31648096
31648097
31648110
31648176
31648204
31648287
31648294
31648300
31648329
31648334
31648339
31648357
31648362
31648428
31648527
31648540
31648546
31648718
31648923
31649031
31649160
31649199
31649483
31649617
31649692
31649695
31649696
31649697
31650004
31650012
31650084
31650351
31650362
31650562
31650568
31651233
31651236
31651248
31651307
31651309
31651384
31651387
31651393
31651632
31651913
31652674
31653233
31653290
31653503
31653519
31653589
31654235
31654239
31654240
31654241
31654243
31654245
31654246
31654248
31654254
31654266
31654442
31654737
31655115
31655234
31655346
31655400
31655789
31656055
31656064
31656451
31656460
31656464
31656465
31656483
31656499
31656796
31657266
31657465
31657865
31657962
31658018
31658159
31658163
31658164
31658175
31658195
31658216
31658228
31658257
31658357
31658411
31658416
31658429
31658877
31659129
31660359
31660508
31660816
31660817
31660818
31661179
31661763
31662083
31662099
31662452
31662489
31662808
31663106
31663760
31663801
31663888
31664037
31664040
31664212
31664226
31664266
31664372
31664947
31664949
31664950
31664952
31664953
31664955
31665077
31665412
31665539
31665542
31665750
31666001
31666504
31666553
31666613
31666799
31666848
31666983
31667022
31667670
31667721
31667722
31667727
31667744
31667815
31668225
31668263
31668265
31668293
31668515
31668532
31669174
31669680
31669813
31670054
31670055
31670099
31670450
31670651
31670672
31671463
31672490
31672492
31672495
31672496
31672497
31672499
31672500
31672501
31672502
31672503
31672504
31672505
31672506
31672507
31672508
31672509
31672510
31672511
31672513
31673044
31673190
31673306
31673314
31673673
31673949
31674021
31674099
31674108
31674284
31674530
31675005
31675811
31675818
31675819
31675858
31676183
31703773
31703774
31703775
31703776
31703777
31703778
31703779
31725757
31725787
31725882
31736462
31736468
31736747
31737110
31738925
31747921
31790681
31876679
31876680
31892202
31893233
31894208
31894226
31906932
31906933
31913777
31918665
31919225
31919340
31919747
31919977
31920045
31920096
31920187
31920389
31920398
31920463
31920976
31921436
32009946
32009996
32010217
32010932
32010933
32010935
32011422
32011720
32011878
32011907
32011913
32011918
32011923
32011941
32012147
32012205
32012297
32012817
32013148
32013385
32013672
32014240
32014243
32014251
32014345
32014371
32014375
32014790
32014981
32015428
32015482
32015579
32015634
32015635
32015678
32015747
32015882
32015886
32015895
32015981
32016288
32016931
32017037
32017167
32017476
32017660
32017697
32018304
32018325
32018331
32018364
32018441
32018447
32018459
32018472
32018477
32018486
32018494
32018503
32018505
32018512
32018525
32018533
32018556
32018566
32018579
32018600
32018612
32018618
32018631
32018632
32018656
32018714
32018718
32018745
32018748
32018758
32018775
32018799
32018805
32018837
32018855
32018858
32018864
32018868
32018897
32018904
32018922
32018942
32018969
32019020
32019067
32019076
32019091
32019094
32019107
32019117
32019153
32019163
32019175
32019205
32019856
32019876
32019958
32020654
32020655
32020748
32020755
32020809
32020877
32022156
32022163
32022174
32022254
32022255
32022256
32022257
32022258
32022259
32022260
32022261
32022263
32022264
32022265
32022266
32022267
32022269
32022270
32022271
32022272
32022274
32022275
32022276
32022282
32022283
32022284
32022286
32022287
32022288
32022289
32022290
32022293
32022295
32022296
32022297
32022298
32022299
32022300
32022301
32022302
32022303
32022304
32022306
32022307
32022308
32022309
32022312
32022313
32022316
32022318
32022319
32022320
32022321
32022322
32022323
32022324
32022327
32022328
32022352
32022533
32022544
32022644
32022727
32024082
32024085
32024087
32024092
32024160
32024172
32024290
32024341
32025103
32025239
32025887
32025888
32025933
32025986
32026036
32026978
32028318
32028325
32028443
32028808
32029088
32029129
32030093
32030238
32030253
32030422
32030434
32030597
32030942
32030943
32030947
32030951
32030955
32030956
32030959
32031628
32032001
32032907
32032939
32033108
32033346
32034033
32034041
32034382
32034384
32034385
32034400
32034411
32034419
32034420
32034421
32034677
32034725
32034739
32034792
32034839
32035017
32035077
32035118
32035985
32036037
32036157
32037236
32037467
32037468
32037469
32037861
32038153
32038242
32038383
32038418
32038426
32038445
32038452
32038481
32038651
32039791
32040038
32040206
32040209
32040304
32040362
32040364
32040624
32040627
32040672
32040683
32041420
32041883
32041961
32042112
32042178
32042360
32042790
32043535
32043568
32043576
32043581
32043606
32043619
32044138
32044164
32044206
32044375
32044376
32044377
32044547
32044563
32044567
32044724
32045010
32045011
32045022
32045026
32045057
32045086
32045912
32045928
32046181
32047308
32047828
32048097
32048146
32048243
32048249
32048251
32049760
32049806
32050153
32050565
32050956
32051017
32051023
32051585
32051587
32051611
32051654
32051655
32052100
32052923
32053073
32053313
32053616
32054347
32054350
32055085
32056207
32056381
32056407
32056424
32056439
32056459
32056460
32056461
32056463
32056464
32056466
32056467
32056468
32056471
32056477
32056516
32056546
32056553
32057106
32057204
32057218
32057232
32057233
32057234
32057286
32057671
32057673
32057675
32057676
32057677
32057678
32057679
32057682
32057683
32057692
32057764
32057768
32057771
32057898
32083791
32083932
32084134
32084503
32084634
32084667
32084692
32084697
32084917
32085542
32085547
32085548
32085558
32085586
32085846
32086253
32086254
32086259
32086264
32086265
32086266
32086268
32086270
32086272
32086273
32086276
32086281
32086282
32086284
32086285
32086286
32087337
32087373
32087619
32087632
32087734
32087944
32087981
32088168
32088183
32088685
32089153
32089397
32089398
32089460
32089469
32089521
32089549
32089720
32090581
32090844
32091052
32091069
32091243
32091297
32091303
32091306
32091379
32091447
32091448
32091898
32092139
32092148
32092758
32092768
32092783
32092868
32092873
32092875
32092878
32092884
32092889
32092891
32092895
32093050
32093051
32093054
32093056
32093271
32093891
32093961
32094004
32094085
32094086
32094087
32094119
32094336
32094409
32094486
32095062
32095184
32095227
32095541
32095679
32095700
32095722
32095726
32095859
32095860
32096071
32096078
32096134
32096793
32096865
32096931
32096958
32097040
32097121
32097489
32097517
32097657
32097658
32097912
32098078
32098114
32098261
32098262
32098304
32098943
32099006
32099128
32099391
32099481
32100011
32100408
32100962
32101055
32101069
32101775
32102086
32102088
32103337
32104376
32104859
32105001
32105073
32105201
32105227
32105352
32105804
32105812
32105831
32105847
32106107
32106153
32106154
32106305
32106318
32106321
32106329
32106335
32106355
32106381
32106460
32106465
32106646
32107093
32107098
32107107
32107114
32107135
32107158
32107159
32107169
32107199
32107208
32303018
32304622
32304786
32304787
32304794
32304801
32304814
32304822
32304832
32304852
32304901
32305278
32305491
32305605
32305622
32305750
32306355
32306360
32306379
32306450
32306488
32306501
32306535
32306584
32306633
32306660
32306664
32306673
32306675
32307127
32307445
32307446
32307454
32307480
32307484
32307658
32308713
32308832
32309244
32309275
32309385
32309979
32310007
32310237
32310238
32310241
32310247
32310409
32310577
32310888
32310997
32311003
32311033
32312116
32313034
32313472
32313486
32313492
32313657
32313857
32314232
32314382
32314499
32314504
32314507
32314972
32314973
32314974
32314975
32314976
32314977
32314978
32314979
32314980
32315446
32315912
32316379
32316833
32316834
32317086
32317106
32317113
32317130
32317312
32317729
32317741
32318154
32319687
32319725
32319860
32319930
32319931
32319946
32320004
32320008
32321593
32321857
32321858
32321859
32321860
32321861
32321862
32321863
32321864
32321865
32321866
32321867
32321869
32321870
32321872
32321874
32321877
32321878
32321879
32321880
32321882
32321883
32321976
32322191
32322299
32322352
32322362
32322958
32322960
32322968
32322992
32323159
32323162
32323169
32323211
32324648
32324693
32324722
32325044
32326987
32331596
32407343
32413580
32445726
32445892
32445907
32446319
32446411
32446443
32446449
32446450
32446457
32446460
32446465
32446470
32446473
32446478
32446484
32446564
32446571
32447621
32447731
32448314
32448359
32448398
32448876
32448901
32448998
32449044
32449128
32449149
32449164
32449217
32449224
32449233
32449235
32449242
32449260
32449262
32449280
32449291
32449296
32449308
32449312
32449313
32449317
32449318
32449343
32449344
32449353
32449354
32449355
32449369
32449370
32449379
32449384
32449422
32449426
32449429
32449439
32449440
32449453
32449469
32449482
32449497
32449504
32450814
32450816
32450991
32451085
32451101
32451111
32451584
32451647
32451803
32452303
32452583
32452800
32453439
32453750
32454018
32454029
32454036
32454108
32454131
32454401
32454780
32454893
32456181
32456190
32456191
32456195
32456741
32456760
32457101
32457148
32457949
32457951
32458092
32458097
32458137
32458194
32458916
32458931
32458935
32458936
32458946
32458951
32458955
32458980
32458989
32459587
32460037
32460149
32460735
32460758
32461809
32462069
32462246
32462457
32462657
32462836
32463502
32464185
32464186
32464189
32464192
32464194
32464196
32464548
32464760
32464809
32464895
32464912
32464916
32464919
32464932
32465830
32466476
32466628
32466642
32466729
32466735
32466739
32466750
32466800
32466807
32466867
32466987
32468583
32468637
32468666
32468772
32469228
32494938
32494942
32494946
32494954
32494963
32494964
32495009
32495012
32495127
32495169
32495212
32495235
32495367
32495469
32495470
32495526
32495554
32496544
32496624
32497425
32497793
32497872
32497880
32497947
32498134
32498473
32498518
32498785
32498846
32499088
32499170
32499316
32499325
32499350
32499418
32499429
32499479
32499612
32499650
32499755
32524829
32525175
32525326
32526537
32526543
32526544
32526560
32526563
32526656
32527095
32528922
32529493
32529509
32529836
32529969
32530049
32530064
32530332
32530447
32530674
32530795
32530847
32530887
32530932
32530934
32531892
32532073
32532368
32532533
32532608
32532613
32532621
32532661
32532783
32532889
32532913
32532954
32533012
32533026
32533030
32533059
32533232
32533239
32533249
32533341
32533363
32533435
32533521
32534243
32534245
32534253
32534265
32534636
32534797
32534810
32534814
32534855
32534858
32535037
32535094
32535267
32535563
32535677
32535780
32535944
32535977
32536341
32536460
32536633
32536676
32536737
32536771
32536778
32536785
32537152
32537153
32539201
32539295
32539322
32539330
32540055
32540212
32540397
32540439
32540831
32540937
32541738
32542000
32542001
32542002
32542116
32542161
32542162
32542175
32542268
32543721
32543980
32544119
32544128
32544493
32544752
32545882
32545909
32546644
32546648
32546797
32547016
32547116
32547136
32547187
32547333
32547334
32547335
32547351
32547354
32547356
32547357
32547474
32547476
32547772
32547852
32547864
32547871
32547879
32547880
32547906
32547911
32547913
32547929
32547958
32548090
32548092
32548115
32548169
32548606
32548676
32549207
32550404
32550431
32550506
32551112
32551113
32551115
32551117
32551118
32551119
32551121
32551122
32551123
32551124
32551125
32551126
32551128
32551153
32551229
32551259
32551407
32551624
32551782
32551783
32551786
32551939
32551982
32552034
32552035
32552357
32552650
32552675
32552853
32552894
32552895
32552924
32552925
32552979
32553538
32553718
32554037
32554462
32554490
32554552
32554563
32554568
32554825
32555441
32556473
32556629
32556703
32557189
32557192
32557202
32557358
32557397
32557672
32557976
32557998
32558173
32558354
32558449
32558673
32558680
32558682
32558845
32558871
32559102
32559172
32559677
32559678
32559710
32559711
32559712
32559714
32559716
32559717
32559718
32559719
32559720
32559721
32559722
32559723
32559724
32559725
32559726
32559728
32559729
32559730
32559731
32559732
32559733
32559734
32559736
32559737
32559738
32559739
32559740
32559741
32559743
32559744
32559746
32559747
32559748
32559749
32559750
32559751
32559752
32559753
32559754
32559755
32559756
32559757
32559758
32559759
32559760
32559761
32559762
32559763
32559764
32559765
32559766
32559767
32559768
32559769
32559770
32559771
32559977
32560095
32560846
32560864
32560866
32560958
32561097
32561674
32561678
32561680
32561682
32561687
32561710
32562402
32562654
32563243
32563275
32563840
32563842
32563843
32563871
32563891
32563955
32564029
32564050
32564054
32564189
32564250
32564315
32565386
32565560
32565740
32565742
32565744
32565747
32565798
32566058
32566559
32566650
32566764
32566767
32566825
32566836
32566866
32566942
32567707
32567929
32567981
32568100
32568103
32568108
32568111
32568575
32568747
32568752
32568965
32568966
32568967
32568989
32569272
32569363
32570119
32570187
32570189
32570287
32570294
32570299
32571113
32571114
32571139
32571145
32571444
32571445
32571446
32571447
32571685
32571788
32571844
32572129
32572561
32572806
32572807
32572896
32573251
32573260
32573262
32573263
32573265
32573266
32573558
32573718
32574319
32574416
32574418
32575158
32575160
32575167
32575168
32575174
32575178
32575182
32575188
32575191
32575196
32575199
32575202
32575208
32575213
32575215
32575271
32575298
32575455
32575585
32575607
32575612
32575640
32575788
32575881
32575888
32576083
32576085
32576086
32576102
32576186
32576187
32576188
32576189
32576190
32576193
32576196
32576202
32576203
32576242
32576247
32576248
32576255
32576279
32576381
32576477
32576491
32576965
32577144
32577325
32577375
32577388
32577612
32577657
32578519
32578552
32578623
32578715
32578814
32579102
32579230
32579292
32579308
32579633
32579661
32579713
32579829
32579920
32580320
32580490
32580548
32581113
32582708
32582725
32583114
32583118
32583119
32583237
32583254
32583285
32583615
32583674
32584507
32584953
32584960
32584961
32584962
32584963
32584966
32585428
32585429
32585431
32585432
32586030
32587149
32587158
32587176
32587186
32587189
32587220
32587344
32587451
32587464
32588101
32588107
32588808
32588825
32588960
32589171
32589217
32589222
32589231
32589835
32589889
32589903
32590169
32590577
32591173
32591445
32591695
32592456
32592561
32593172
32593497
32593570
32599075
32599085
32599350
32599370
32599372
32599648
32599982
32600009
32600127
32600693
32600801
32600848
32600855
32601352
32602045
32602206
32602255
32602338
32603037
32603180
32603939
32603959
32604217
32604438
32606121
32606193
32606209
32606311
32606321
32606429
32606776
32606796
32607996
32608663
32609316
32609322
32609324
32610990
32611220
32611222
32611224
32611225
32611227
32611228
32611229
32611522
32611530
32611660
32611950
32612256
32612628
32613961
32614601
32614628
32614633
32614880
32614994
32615322
32615337
32615344
32615347
32615350
32615357
32615358
32615359
32616654
32616688
32617424
32617632
32617636
32617638
32617639
32617761
32617767
32618990
32619594
32619649
32619651
32619652
32619654
32620268
32620936
32620954
32621041
32621048
32621093
32621131
32621405
32621408
32621619
32621915
32622055
32622057
32622187
32622188
32622316
32622320
32622321
32622323
32622325
32622351
32622354
32622356
32622358
32622361
32622362
32622363
32622365
32622924
32623205
32623224
32623445
32623527
32623554
32623755
32623758
32623764
32623767
32624802
32624907
32625467
32625740
32626220
32626502
32626963
32627113
32628041
32628193
32628213
32628238
32628539
32628673
32628674
32628718
32628721
32628940
32629629
32629979
32629997
32630184
32630188
32630374
32630648
32631080
32631081
32631082
32631084
32632495
32632506
32632510
32632740
32632904
32632914
32632947
32633220
32633898
32633901
32633949
32634058
32634066
32634102
32634130
32634158
32634169
32634176
32634884
32635118
32635142
32635145
32635188
32635796
32635804
32635956
32636146
32636266
32636271
32637011
32637617
32637743
32638056
32638189
32638266
32638277
32638883
32639077
32639113
32639388
32639390
32639782
32640331
32640485
32640495
32640565
32640583
32640637
32640684
32640694
32641058
32641114
32641407
32641504
32641517
32641809
32641865
32642254
32642648
32642777
32642812
32642820
32643200
32643350
32643988
32644188
32644216
32644220
32644225
32644248
32644567
32644676
32645328
32645449
32645467
32645473
32645681
32645686
32645687
32645692
32645693
32645694
32646789
32646857
32647754
32647766
32647771
32647773
32647919
32647960
32647987
32648514
32649053
32650421
32651400
32651429
32651517
32653257
32653321
32653388
32654884
32655008
32655465
32655854
32656176
32656407
32656595
32656600
32657327
32657684
32657689
32657690
32657693
32657695
32657696
32657697
32657726
32657743
32658779
32658863
32659183
32659230
32659498
32659593
32660123
32660134
32660805
32661244
32661314
32661332
32661382
32661764
32661887
32661890
32661893
32661896
32661899
32662044
32662771
32662779
32662787
32663106
32663295
32663466
32665137
32665226
32665343
32665373
32665578
32665837
32666027
32666032
32666043
32667853
32668224
32668313
32668330
32668409
32669126
32669147
32669316
32670623
32670967
32671054
32671146
32672091
32672174
32673315
32673395
32673619
32673621
32673629
32673713
32673831
32674569
32676504
32676730
32676731
32676732
32676736
32676849
32676852
32676906
32677264
32677386
32677454
32677459
32678671
32678708
32678725
32678800
32679423
32679426
32679507
32679906
32679908
32679912
32680724
32681057
32681139
32681674
32682581
32682598
32682599
32682603
32682650
32683122
32683585
32683594
32683609
32683892
32683948
32684109
32684962
32685212
32685339
32685517
32685832
32685834
32686949
32686957
32686970
32686983
32686985
32687004
32687468
32688300
32689319
32689545
32689659
32690112
32690275
32690460
32690648
32690713
32691404
32691555
32691639
32691651
32691727
32691792
32692667
32693830
32693888
32693914
32693977
32694088
32694096
32694200
32694621
32695371
32695393
32695410
32695430
32695582
32696086
32696146
32696366
32696369
32696517
32697157
32697182
32697539
32697648
32697709
32697965
32697968
32697975
32697976
32697985
32697995
32698003
32698007
32698008
32698467
32698977
32699425
32699962
32699963
32699981
32700057
32700312
32700345
32700347
32700350
32700351
32700659
32701100
32701349
32701350
32702145
32702645
32703283
32703691
32703831
32703974
32704660
32704928
32705554
32705585
32705592
32705942
32705951
32706628
32706707
32706743
32706828
32708248
32708379
32708453
32708461
32709312
32710023
32710328
32710361
32710576
32710835
32710994
32711088
32711199
32712116
32712521
32713020
32713151
32713369
32714057
32714159
32714895
32716274
32716731
32716743
32716971
32718107
32718261
32718268
32718269
32718274
32718656
32719479
32719490
32719494
32719606
32720104
32720147
32720457
32720458
32720483
32720512
32720605
32720606
32720608
32720612
32720617
32720667
32720731
32721478
32721499
32721502
32721509
32721516
32721520
32721521
32721523
32721526
32721527
32721528
32721539
32721541
32721831
32721895
32721905
32721928
32722563
32722816
32723235
32723546
32724261
32724509
32724822
32726640
32726694
32726695
32726699
32726741
32726743
32727261
32727272
32727321
32727553
32728099
32728549
32728764
32728766
32728812
32730364
32730450
32730545
32730677
32730694
32730698
32730990
32731075
32731310
32732023
32732028
32732031
32732034
32732130
32733198
32733485
32733689
32734009
32734087
32734094
32736147
32736291
32736314
32736328
32736330
32736351
32736684
32736688
32736694
32736695
32736703
32736711
32736712
32736717
32736721
32737194
32737198
32737272
32737328
32738409
32738508
32738762
32738769
32738823
32738829
32738932
32739039
32739359
32739510
32739540
32740749
32741535
32742477
32742780
32743264
32744357
32744687
32790033
32790233
32790430
32790706
32791305
32791770
32792146
32792694
32792735
32792762
32792775
32792776
32792789
32792792
32792823
32792880
32792888
32793440
32793442
32793443
32793444
32793449
32793452
32793537
32793554
32793568
32793588
32793643
32793669
32793774
32793782
32793869
32795654
32795982
32797719
32797721
32797722
32797723
32797724
32797753
32797923
32797924
32797961
32798043
32798232
32798791
32798797
32799207
32799251
32799259
32799354
32799366
32799375
32799451
32799498
32799675
32799782
32799796
32802454
32802507
32802526
32802528
32802584
32802587
32802588
32802589
32802590
32802591
32802593
32802597
32802607
32802904
32803522
32803851
32803865
32803914
32803929
32805390
32805991
32806025
32806248
32806324
32806476
32806518
32807177
32807417
32807542
32808853
32808911
32808918
32808944
32809155
32809189
32809727
32809804
32809819
32810101
32810167
32810176
32810194
32810273
32810334
32810380
32810397
32810423
32810448
32810540
32810552
32810985
32811891
32811996
32812014
32812396
32812397
32812402
32812404
32812410
32812429
32812628
32812630
32812631
32812632
32812633
32812634
32812643
32812646
32812650
32812651
32812658
32812659
32812660
32812666
32812669
32812674
32812676
32812680
32812682
32813128
32813129
32813170
32813696
32813820
32813947
32829072
32829135
32829233
32829892
32829912
32829927
32829945
32829976
32830060
32830173
32830217
32830306
32830510
32830517
32830699
32830712
32830714
32830715
32830716
32830721
32830723
32830726
32830730
32830731
32830733
32830739
32830743
32830749
32830751
32830754
32830784
32831380
32831427
32831575
32831867
32831941
32831956
32831964
32832029
32832030
32832031
32832045
32832055
32832063
32832071
32832526
32832877
32833484
32833531
32833827
32834275
32834809
32834882
32834893
32835055
32835503
32835601
32836154
32836160
32836166
32836329
32836450
32836517
32836518
32836654
32836657
32836935
32836946
32836947
32837727
32837731
32837749
32838146
32838204
32838222
32838334
32838522
32838528
32838667
32839697
32839701
32840435
32840483
32840762
32840985
32840986
32841335
32841385
32841410
32841417
32841714
32841715
32841716
32841717
32841719
32841720
32841721
32841725
32841727
32841728
32841729
32841737
32842029
32842031
32842129
32842130
32842133
32842217
32842323
32842523
32842553
32842629
32843064
32843243
32843258
32843384
32844016
32844100
32844101
32845029
32845630
32845634
32845650
32845652
32845702
32846266
32846288
32846290
32846294
32846324
32846329
32846649
32847071
32847072
32847073
32847299
32847434
32847623
32847959
32848268
32848275
32848399
32848909
32849007
32849010
32849627
32849673
32850589
32850598
32850720
32850873
32851346
32852472
32852475
32852525
32852775
32852837
32852842
32852898
32852904
32852960
32852961
32852962
32852964
32852966
32852968
32852969
32852970
32852971
32852972
32852973
32852974
32852975
32852976
32852978
32852979
32852980
32852982
32852983
32852984
32852985
32852986
32852987
32852988
32852989
32852990
32852991
32852992
32852995
32852997
32853733
32853818
32854356
32854684
32854687
32854985
32855034
32855053
32855380
32855408
32855411
32856046
32856626
32857013
32858486
32858759
32858800
32858933
32859248
32859275
32859424
32859905
32860011
32861884
32862055
32862057
32862153
32862434
32863345
32863347
32863475
32863480
32863482
32863486
32863488
32863489
32863533
32863800
32863873
32864711
32864779
32864788
32865054
32865540
32866020
32866026
32866361
32867426
32867429
32867612
32867681
32867702
32867838
32868461
32868486
32868529
32868969
32868972
32869460
32869780
32869783
32869799
32870517
32870533
32870576
32870579
32870622
32870719
32871534
32871861
32871869
32872141
32872502
32872503
32872515
32872519
32872582
32872583
32872584
32872585
32872586
32872590
32873169
32873724
32873871
32874012
32874023
32874147
32874150
32874153
32874254
32874415
32874441
32874819
32874932
32874942
32875094
32875102
32875335
32926050
32926100
32926598
32927137
32927215
32927356
32927468
32927492
32927667
32927766
32927943
32928219
32928398
32928414
32928470
32928795
32928802
32928901
32929019
32929593
32929743
32929761
32929876
32930660
32930682
32931328
32931330
32931864
32932233
32932238
32932335
32932374
32932434
32932674
32932676
32932866
32932877
32932882
32932902
32933033
32933254
32934041
32934769
32934965
32934972
32935060
32935413
32935433
32935456
32935726
32935859
32935866
32936213
32936214
32936506
32936507
32936510
32936511
32936711
32936713
32936747
32936984
32937193
32937249
32937254
32937569
32937578
32937703
32937780
32937785
32938321
32938380
32938612
32938615
32938617
32938729
32938803
32938857
32938877
32939200
32941335
32941366
32941379
32941545
32941627
32941812
32941813
32942622
32942684
32942829
32943057
32943110
32944498
32944801
32945013
32945242
32945247
32945421
32945828
32945970
32945971
32945972
32946178
32946185
32946265
32946745
32946760
32946762
32946765
32946774
32946776
32946777
32946892
32947091
32947251
32947259
32947362
32947440
32948061
32948179
32948393
32948407
32948809
32948989
32948990
32948991
32948992
32949143
32949196
32949199
32949482
32949488
32949741
32950052
32960806
32963085
32963651
32963784
32964122
32964123
32964125
32964126
32964130
32964131
32964136
32964144
32964150
32964169
32964191
32964204
32964212
32964213
32964230
32964239
32964240
32964258
32964260
32964261
32964266
32964273
32964280
32964287
32964307
32964316
32964381
32964411
32964413
32964415
32964424
32964427
32964428
32964459
32964489
32964501
32964516
32964526
32990340
32990447
32990697
32991032
32991225
32991445
32991604
32991630
32991736
32991926
32992060
32992070
32992262
32992304
32992392
32992467
32993087
32993106
32993109
32993120
32993427
32993579
32993738
32994121
32994131
32994323
32994624
32994803
32994947
32995499
32995538
32996228
32996619
32996624
32996694
32997440
32997496
32997937
32998183
32998197
32998694
32998758
32998797
32999292
32999305
32999308
32999371
32999393
32999487
32999500
32999586
32999931
33000118
33000301
33000317
33000694
33001104
33001139
33001201
33001312
33001536
33001543
33001544
33001561
33001588
33001593
33001832
33001862
33002136
33002455
33002465
33002818
33002820
33002895
33003317
33003646
33003817
33003973
33003975
33004173
33004202
33004438
33004473
33004927
33005393
33005394
33006139
33006147
33006148
33006218
33006432
33006648
33007021
33007367
33007377
33007480
33007945
33007991
33007993
33007994
33007995
33007996
33007998
33008003
33008004
33008005
33008007
33008008
33008009
33008011
33008014
33008015
33008021
33008024
33008025
33008031
33008033
33008035
33008036
33008038
33008040
33008041
33008043
33008044
33008047
33008049
33008052
33008053
33008088
33008093
33008167
33008169
33008170
33008171
33008172
33008173
33008174
33008176
33008177
33008178
33008179
33008185
33008186
33008187
33008189
33008191
33008658
33008708
33009018
33009828
33009829
33009850
33010473
33010478
33010570
33010639
33010685
33010748
33010771
33010793
33010797
33011421
33011603
33011668
33011944
33012488
33012881
33012961
33012962
33013518
33039363
33040658
33040873
33040961
33041052
33041825
33042937
33043143
33043171
33043428
33043429
33043442
33043545
33043546
33043623
33044189
33044249
33044284
33044436
33044438
33044445
33044446
33044588
33044851
33045753
33045755
33045756
33045757
33045758
33045759
33045762
33045763
33045764
33045765
33045766
33045767
33045768
33045769
33046312
33046314
33046348
33046803
33047555
33047725
33047732
33047733
33047737
33049130
33049641
33049733
33049785
33049810
33049836
33050009
33050895
33050982
33051264
33051282
33051473
33051683
33052702
33052742
33052829
33053007
33053244
33053247
33053545
33053665
33053831
33053869
33053895
33053901
33053922
33053946
33053960
33053968
33054330
33054546
33054605
33056666
33056670
33056688
33056747
33056762
33057015
33057749
33057772
33057776
33057790
33058389
33058476
33058483
33058618
33058674
33059207
33059253
33059699
33059815
33060223
33060633
33060651
33060908
33060991
33061221
33061497
33061510
33061711
33061769
33061770
33061771
33061772
33061773
33061774
33061775
33061776
33061779
33061780
33061781
33061784
33061786
33061787
33061788
33061789
33061791
33061794
33061797
33061798
33061799
33061800
33061801
33061802
33061803
33061804
33061805
33061806
33061807
33061808
33061809
33061813
33061814
33062175
33062467
33062797
33062825
33062826
33063008
33063018
33063033
33063317
33063331
33063479
33070420
33073984
33074735
33075330
33075518
33075785
33080188
33081354
33084377
33084589
33084590
33085772
33088969
33088973
33088977
33089002
33089036
33089056
33089084
33089085
33089118
33089138
33089145
33089165
33089166
33089175
33089187
33089215
33089243
33089286
33089296
33089303
33089343
33089365
33089394
33089400
33089423
33089510
33089511
33089515
33089532
33089604
33089608
33089638
33089642
33122741
33123019
33123024
33123030
33123049
33123324
33123325
33123326
33123332
33123833
33123895
33124201
33124202
33124204
33124205
33124379
33125076
33125085
33125095
33125123
33125153
33125274
33125341
33125342
33125397
33126309
33126357
33126359
33126360
33126447
33126451
33126548
33128143
33128504
33128647
33128809
33129007
33129063
33129108
33129531
33129799
33129852
33130025
33130029
33130279
33130370
33130474
33130531
33130533
33130542
33130606
33130640
33130644
33130819
33130820
33130821
33130822
33130823
33130824
33130825
33130826
33130827
33130828
33130829
33130830
33130831
33131138
33131425
33131514
33131618
33131692
33131781
33131784
33131785
33131791
33131792
33131793
33131796
33131797
33131798
33131917
33131997
33132003
33132028
33132562
33132596
33133455
33133638
33134015
33134024
33135054
33135090
33135184
33135288
33135324
33136118
33136145
33136179
33136182
33136199
33136216
33136538
33136564
33136602
33136646
33136694
33136732
33136772
33136780
33136810
33136914
33136952
33136953
33136955
33137007
33137053
33137491
33137501
33137625
33137631
33138033
33138045
33138315
33138321
33138401
33138419
33138604
33138886
33139157
33140407
33140415
33140429
33140484
33140505
33140526
33140530
33140534
33140535
33140690
33141635
33141679
33141850
33141881
33141893
33142186
33142254
33142800
33142803
33143422
33143424
33143495
33143510
33143548
33144356
33144359
33144364
33144378
33144384
33144389
33144391
33144411
33144437
33144608
33144634
33144762
33145150
33145301
33145555
33146300
33146349
33146352
33146353
33146362
33146386
33146879
33146880
33146885
33146912
33147185
33147196
33147202
33147214
33147268
33147281
33147300
33147303
33147304
33147396
33147446
33147926
33148440
33148624
33148630
33148682
33148687
33148688
33148690
33149720
33149789
33149791
33149793
33149811
33149813
33149920
33149927
33149929
33149944
33149973
33149978
33150358
33150597
33150634
33150909
33150986
33150989
33151637
33151649
33151689
33152267
33152269
33152273
33152277
33152353
33152876
33152951
33152952
33153021
33153063
33153140
33153141
33153142
33153144
33153146
33153147
33153149
33153152
33153155
33153156
33153157
33153158
33153164
33153167
33153168
33153170
33153173
33153176
33153179
33153180
33153182
33153183
33153184
33153185
33153186
33153189
33153192
33153193
33153196
33153198
33153199
33153201
33153203
33153205
33153749
33153752
33153756
33153758
33153763
33153778
33153781
33154268
33154336
33154724
33154928
33154975
33155055
33155099
33155104
33155223
33155260
33155316
33155317
33155347
33155391
33155405
33155487
33155488
33155492
33155493
33155494
33155497
33155499
33155805
33155807
33155808
33155814
33155816
33155820
33155824
33155826
33155827
33155828
33155832
33155834
33155842
33155846
33155847
33155849
33155850
33155853
33155868
33155874
33155882
33156032
33156136
33156557
33157415
33157550
33157599
33157601
33157615
33157637
33157881
33157883
33157907
33157931
33158336
33158346
33158370
33158407
33158425
33159054
33159390
33159558
33159625
33159700
33159749
33159760
33159764
33160028
33160198
33160243
33160410
33160607
33161151
33161330
33161338
33161467
33161468
33161773
33161775
33161808
33162301
33162305
33162551
33162565
33162566
33162622
33162716
33162966
33163004
33163025
33163499
33163854
33164231
33164353
33164397
33164714
33164942
33165121
33165277
33165381
33165616
33165644
33165645
33165646
33165647
33165648
33165650
33165652
33165653
33165655
33165657
33165659
33165660
33166027
33166207
33166402
33166427
33166757
33166770
33166949
33167144
33167146
33167157
33167570
33168321
33168757
33168804
33186248
33187387
33192362
33193063
33193460
33193469
33193732
33193734
33193876
33193903
33193932
33193941
33194017
33194036
33194366
33194368
33194375
33194384
33194391
33195236
33195282
33195373
33195397
33195444
33195552
33195669
33195671
33195675
33196238
33196346
33196459
33196543
33196564
33196565
33196951
33196952
33196957
33196972
33197203
33197419
33197421
33197426
33197581
33197582
33197634
33197636
33197738
33198158
33198484
33198523
33198538
33198547
33198664
33198676
33198691
33198698
33199168
33199463
33199585
33199810
33199919
33199933
33200048
33200073
33200075
33200110
33200113
33200118
33200123
33200485
33200583
33200726
33201193
33201201
33201205
33201486
33201750
33201751
33201755
33201757
33201758
33201759
33201760
33201988
33202036
33202039
33202045
33202057
33202059
33202066
33202069
33202083
33202172
33202322
33202451
33202452
33202454
33202455
33202457
33202607
33202987
33203032
33203606
33203970
33204001
33204210
33204228
33204314
33204480
33204590
33204591
33204899
33205233
33205282
33205283
33205297
33205699
33205897
33206039
33206246
33207038
33207064
33207297
33207298
33207301
33207327
33207461
33207570
33207635
33207702
33207925
33207926
33207946
33207947
33208057
33208286
33208466
33208475
33208481
33208508
33209238
33209275
33209282
33209301
33209914
33209981
33210010
33210596
33210597
33210722
33211549
33212609
33212671
33213535
33213592
33213710
33214433
33214437
33214445
33214739
33214828
33215035
33215157
33215178
33215229
33216140
33216394
33216406
33216451
33216637
33216645
33216826
33217126
33217259
33217783
33217850
33217920
33218229
33218230
33218233
33218234
33218235
33218236
33218238
33218264
33218460
33218652
33218974
33219086
33219125
33219325
33220018
33220107
33220123
33220348
33220557
33220583
33220634
33221116
33221171
33221182
33221184
33221223
33221687
33221958
33222412
33222416
33222445
33223649
33223980
33224064
33224067
33224122
33224410
33224479
33224499
33224755
33224851
33225167
33225181
33225214
33225509
33225631
33225634
33225639
33225755
33225781
33225783
33225784
33225785
33225787
33226127
33226246
33226247
33226442
33226443
33226444
33226445
33226446
33226448
33226450
33226451
33226452
33226454
33226455
33226456
33227619
33227620
33227638
33227778
33227958
33228007
33228202
33228204
33228789
33228818
33229044
33229311
33229482
33229762
33230137
33230222
33230746
33230750
33231041
33231047
33231051
33231097
33231170
33231222
33231267
33231485
33231562
33232011
33232323
33232493
33232496
33232498
33232503
33232506
33232823
33233659
33233740
33233802
33234041
33234043
33234044
33234049
33234201
33234207
33234332
33234584
33234830
33234855
33234925
33235137
33235673
33235678
33235698
33236175
33236232
33236237
33236363
33236368
33236372
33236972
33237487
33237702
33237757
33237806
33237808
33237809
33237814
33237815
33237832
33238313
33238325
33238676
33238693
33238791
33238913
33238972
33238984
33239097
33239883
33240070
33240071
33240546
33240700
33240736
33240940
33240944
33241392
33241452
33242106
33242312
33243439
33243501
33244386
33244849
33245001
33245002
33245012
33245020
33245200
33245398
33245499
33245535
33245539
33245541
33245556
33245876
33246311
33246877
33246895
33247695
33248721
33248792
33248852
33249086
33249087
33249093
33249098
33249104
33249241
33249268
33249410
33249433
33249488
33249507
33249509
33249537
33249546
33249793
33250941
33250942
33250945
33250947
33250953
33250955
33251130
33251491
33251535
33251727
33251728
33251729
33251730
33251731
33251732
33251734
33251735
33251738
33251740
33251864
33251866
33252092
33252224
33252325
33252839
33253284
33254601
33254950
33255214
33255336
33255514
33256570
33256571
33256588
33256872
33256936
33256976
33256991
33256995
33257009
33257028
33257082
33257099
33257464
33257591
33257596
33258243
33258489
33258743
33259656
33260007
33260017
33260018
33260020
33260065
33260205
33260286
33260287
33261363
33261609
33262020
33262043
33262634
33263152
33263682
33264264
33264268
33264667
33264899
33265170
33265403
33265808
33265932
33265961
33266394
33266421
33266435
33266737
33266808
33266932
33267273
33267275
33267364
33267406
33267490
33267491
33268964
33269031
33269032
33269034
33269035
33269668
33271044
33271047
33272858
33272863
33272865
33273430
33273528
33273829
33273831
33273833
33273834
33273836
33273862
33273865
33273894
33274021
33274023
33274067
33274070
33274506
33274578
33274755
33275030
33275770
33275870
33276345
33277937
33277939
33277965
33277983
33278493
33278841
33278950
33278954
33279619
33279992
33279995
33279996
33280149
33280150
33280151
33280152
33280153
33280154
33280155
33280156
33280159
33280160
33280163
33280164
33280167
33280168
33280170
33280173
33280176
33280177
33280178
33280179
33280181
33280182
33280183
33280185
33280186
33280187
33280188
33280189
33280191
33280192
33280194
33280195
33280196
33280197
33280203
33280204
33280205
33280206
33280207
33280210
33280211
33281321
33281562
33281956
33282603
33282744
33282751
33282753
33282755
33282759
33283107
33283110
33283482
33283941
33284077
33284091
33284493
33285378
33286320
33286382
33286579
33286633
33286669
33286799
33286836
33287321
33288115
33288140
33288555
33288561
33288613
33288967
33289295
33289615
33289629
33289630
33289981
33289994
33290108
33290265
33290527
33290567
33290596
33290646
33290843
33291027
33291185
33291187
33291190
33291192
33291193
33291196
33291977
33292400
33292401
33292402
33292403
33292407
33292582
33292659
33292665
33292667
33292669
33292988
33293517
33293759
33293860
33294022
33294178
33294800
33295428
33295870
33295887
33295971
33295975
33295995
33296012
33296149
33296151
33296154
33296381
33296824
33296829
33296852
33296965
33296968
33296999
33297033
33297295
33297546
33297702
33298032
33298491
33299175
33299523
33300453
33300653
33301273
33301745
33302032
33302047
33302049
33302052
33302058
33302059
33302060
33302061
33302063
33302066
33302070
33302072
33302076
33302077
33302079
33302454
33303128
33303140
33303143
33303681
33303815
33303907
33304172
33304173
33305099
33305210
33305211
33305212
33305213
33305214
33305215
33305216
33305217
33305218
33305219
33305221
33305222
33305223
33305224
33305287
33305289
33305545
33305548
33305840
33305844
33305926
33306657
33306712
33306722
33306845
33306851
33307136
33307786
33307789
33308520
33310222
33310320
33310592
33310852
33310853
33310854
33310855
33310856
33310865
33310867
33310883
33310886
33310903
33310934
33311352
33311511
33311538
33311565
33312123
33312125
33312726
33312729
33312786
33312791
33312977
33313233
33313862
33314020
33314277
33314408
33314690
33314941
33314953
33314972
33315483
33316594
33316622
33316639
33316751
33341223
33341332
33341648
33341864
33341953
33342136
33342348
33342352
33342470
33342486
33342505
33342760
33342793
33342818
33342838
33343266
33343286
33343710
33343712
33343713
33343715
33344552
33344565
33344580
33344669
33345068
33345108
33345523
33345568
33345573
33345589
33345600
33345758
33345904
33345940
33345946
33345960
33345982
33346759
33346832
33346839
33346950
33347009
33347015
33347042
33347312
33347443
33347720
33347726
33348037
33348041
33348056
33348068
33348167
33348289
33348399
33348689
33348801
33349575
33349581
33349721
33349822
33349887
33349999
33350322
33350399
33350619
33350628
33350631
33350632
33351066
33351137
33351139
33351362
33351778
33351779
33351811
33351816
33351818
33351819
33351837
33351840
33351960
33351969
33351970
33352361
33352364
33352365
33352369
33352370
33352371
33352383
33352384
33352386
33352535
33352536
33352640
33352653
33352654
33352660
33353066
33353123
33353173
33353176
33353239
33353275
33353293
33353345
33353534
33353983
33354008
33354243
33354254
33354429
33355200
33355204
33355569
33355750
33355900
33355997
33356220
33356221
33356224
33356788
33356789
33356790
33356793
33356794
33356795
33356796
33356798
33356800
33357482
33357487
33357666
33357735
33357737
33357850
33357854
33357889
33358074
33358270
33358271
33358291
33358533
33359146
33359660
33359669
33359670
33359671
33360866
33361004
33361007
33361008
33361010
33361031
33361290
33363796
33363816
33363841
33363938
33364241
33364253
33364255
33364263
33364322
33364372
33364373
33364374
33364375
33364376
33364377
33364378
33364380
33364382
33364383
33364384
33364388
33364389
33364391
33364393
33364394
33364395
33364396
33364409
33364926
33365567
33365613
33365764
33365766
33365772
33365817
33366017
33366291
33366314
33366576
33366660
33366760
33367234
33367235
33367245
33367328
33367633
33367653
33368380
33368454
33368622
33368628
33368630
33368632
33368634
33369172
33369173
33369247
33369446
33369518
33369644
33369645
33369982
33369983
33369984
33369994
33369998
33370003
33370009
33370012
33370014
33370016
33370017
33370020
33370025
33370028
33370031
33370032
33370036
33370038
33370039
33370040
33370042
33370044
33370497
33370751
33370878
33370887
33371216
33371337
33371339
33371340
33371344
33371345
33371347
33371653
33371667
33371741
33371927
33371934
33371938
33371941
33371942
33371998
33372187
33372514
33372741
33372754
33372847
33373122
33373164
33373423
33373444
33373446
33373447
33373449
33373450
33373453
33374125
33374269
33374992
33374997
33375417
33375419
33375420
33375421
33375422
33375423
33375425
33375426
33375428
33375429
33375435
33375437
33375438
33375443
33375445
33375446
33375634
33375641
33375785
33375991
33376178
33376673
33376674
33376718
33376973
33377080
33377367
33378309
33378319
33378324
33378332
33378335
33378436
33378497
33378702
33379162
33379163
33379165
33379172
33379173
33379174
33379251
33379593
33380757
33380866
33380875
33381552
33381561
33381592
33381653
33381949
33382645
33382667
33382691
33382955
33383012
33383094
33383110
33383112
33383116
33383118
33383119
33383131
33383134
33383136
33383142
33383293
33383409
33383412
33383420
33383571
33383647
33383791
33383794
33383796
33383797
33383799
33383800
33383878
33383886
33384620
33384621
33384923
33384954
33384974
33384990
33385086
33385096
33385102
33385129
33385134
33385146
33385646
33385648
33385649
33385885
33386199
33386550
33386710
33386716
33386738
33386746
33386763
33386888
33387640
33387718
33387722
33388081
33388113
33388129
33413225
33413654
33413752
33414235
33414237
33414377
33414732
33414734
33414851
33414854
33414855
33415700
33415724
33415859
33416025
33416131
33416138
33416176
33416394
33416630
33416643
33416646
33416774
33416976
33417323
33417387
33417455
33417470
33417525
33417650
33417951
33418154
33418163
33418193
33418566
33418653
33419160
33419276
33419279
33419280
33419363
33419390
33419403
33419412
33419426
33419520
33419570
33419579
33419682
33419689
33420445
33420447
33420762
33420770
33420785
33420800
33420955
33421189
33421509
33421567
33421966
33421988
33421989
33422103
33422207
33423127
33423189
33423208
33423228
33423231
33423233
33423261
33423520
33423549
33424286
33424288
33424295
33424724
33424730
33424736
33425427
33425428
33426691
33427146
33427152
33427326
33428857
33429963
33430571
33430575
33430586
33430621
33430975
33431018
33431878
33431887
33431888
33431900
33431903
33431910
33431948
33432072
33432088
33432163
33432311
33432312
33432755
33433348
33433702
33433759
33434071
33434175
33434603
33434930
33435107
33435825
33435847
33435955
33435968
33436030
33436054
33436707
33436971
33437094
33437165
33437209
33437293
33438496
33439931
33440644
33440651
33441320
33441329
33441814
33442008
33442259
33442348
33442376
33442635
33442994
33442995
33444009
33444012
33444021
33444217
33444218
33444988
33445194
33445196
33445740
33445784
33445901
33446185
33446279
33446674
33446799
33446808
33447277
33447278
33447279
33447281
33447284
33447286
33447288
33447297
33447299
33447565
33447567
33447900
33447901
33447902
33447903
33447904
33447905
33447906
33447907
33447909
33447910
33447911
33448143
33448144
33448147
33448151
33448647
33449108
33449430
33449581
33450120
33450174
33450261
33450457
33450901
33450930
33450970
33451071
33451073
33451074
33451077
33451079
33451080
33451081
33451083
33451084
33451085
33451088
33451092
33451093
33451095
33451099
33451105
33451109
33451111
33451261
33451708
33452245
33452363
33452401
33452448
33453032
33453326
33454994
33454997
33454998
33455009
33455205
33455370
33455376
33455576
33455660
33457115
33457137
33457321
33457647
33457663
33458242
33458244
33458245
33458246
33458247
33458248
33458249
33458252
33458253
33458254
33458256
33458257
33458258
33458260
33458261
33458263
33458264
33458265
33458269
33458271
33458272
33458275
33458276
33458280
33458282
33458287
33458290
33458294
33458295
33458296
33458298
33458301
33458302
33458303
33458304
33458305
33458307
33458308
33458309
33458311
33458313
33458315
33458317
33458321
33458347
33458355
33458651
33458864
33459157
33459638
33460586
33460589
33460591
33460593
33460596
33460604
33460605
33460607
33460608
33460613
33460617
33460619
33460655
33460773
33460775
33460776
33460778
33460784
33460792
33461051
33461899
33462875
33462879
33462885
33462907
33463036
33463037
33463046
33463048
33463256
33463291
33463893
33464157
33464405
33464588
33464887
33465454
33466392
33466405
33466434
33466468
33466475
33466909
33466914
33466920
33467205
33467206
33467209
33467210
33467918
33468576
33469081
33469186
33469311
33469984
33470082
33470627
33470636
33471048
33471457
33471503
33471680
33471684
33471686
33471991
33472168
33472178
33472225
33472432
33472451
33472458
33472461
33472492
33473033
33473127
33473189
33473206
33473225
33473310
33473514
33473805
33473863
33473866
33473904
33473905
33474211
33474477
33474580
33474601
33474610
33474619
33474825
33474882
33474899
33475599
33475639
33475646
33475656
33475664
33475673
33475690
33475706
33475710
33476138
33476757
33476760
33476761
33476763
33476773
33476829
33476915
33477127
33477131
33477137
33477140
33477142
33477152
33477156
33477158
33477198
33477319
33477473
33477848
33477958
33477959
33478168
33478169
33478324
33478706
33478809
33479007
33479013
33479282
33479283
33479286
33479466
33479484
33479598
33480086
33480097
33480993
33481578
33481580
33481581
33481582
33481945
33482068
33482071
33482072
33482076
33482077
33482115
33482178
33482420
33482422
33482664
33482767
33483027
33483678
33483679
33483702
33483708
33484372
33484630
33484659
33484959
33484971
33485076
33485083
33485377
33485513
33485796
33485823
33485948
33486168
33486484
33486500
33486550
33486912
33486916
33487104
33487264
33487308
33487319
33487562
33487565
33487569
33487570
33487571
33487572
33487574
33487578
33487580
33487583
33487587
33487593
33487599
33487604
33487673
33487775
33487819
33487901
33487906
33487979
33487987
33488019
33488125
33488304
33488379
33488941
33488982
33488988
33490287
33490302
33490496
33491111
33491112
33491113
33491115
33491116
33491120
33491121
33491122
33491123
33491125
33491127
33491129
33491234
33491242
33491244
33491870
33491871
33491877
33492000
33493237
33493296
33493300
33493301
33493302
33493303
33493829
33493832
33493838
33493846
33493852
33493854
33493855
33493856
33493859
33493861
33493862
33493911
33493986
33493988
33493989
33493992
33493996
33493997
33493998
33494002
33494161
33494195
33494198
33494586
33494741
33494834
33494995
33494997
33494998
33494999
33495001
33495004
33495010
33495011
33495215
33495467
33495595
33495681
33495923
33495972
33496020
33496082
33496124
33496780
33496781
33496805
33496811
33496853
33498847
33506931
33507420
33509373
33511072
33515724
33517054
33517865
33519408
33557805
33557981
33558145
33570266
33570268
33570269
33570271
33570294
33570363
33570366
33570370
33570794
33570795
33570796
33570798
33572077
33572445
33572859
33572935
33572937
33573653
33573668
33573690
33573777
33573802
33573850
33574477
33574478
33574479
33574480
33574481
33574483
33574486
33574487
33574490
33574492
33574495
33574496
33574497
33574498
33574500
33574501
33574502
33574505
33574506
33574507
33574509
33574511
33574512
33574513
33574514
33574515
33574517
33574518
33574519
33574520
33574635
33574681
33574829
33574959
33575068
33575069
33575142
33575161
33575361
33575426
33575428
33575514
33575633
33575701
33575705
33576102
33576183
33576283
33576835
33577074
33577136
33577474
33577799
33577894
33578276
33578352
33578832
33579084
33579314
33579586
33579598
33579609
33579614
33579622
33579624
33579634
33579638
33579641
33579658
33579661
33579665
33579667
33579905
33580872
33580884
33581440
33581889
33581892
33582042
33582525
33582978
33583140
33583307
33583320
33583368
33583371
33583407
33583409
33583589
33583697
33583785
33583971
33585155
33585157
33585461
33585595
33585596
33585600
33585605
33585608
33585609
33585610
33585611
33585614
33585616
33585617
33585618
33585710
33585711
33587253
33587314
33587319
33587485
33587489
33587498
33587499
33587730
33587972
33587974
33588732
33589320
33589321
33589612
33589684
33590023
33590050
33590317
33590434
33590481
33591117
33591123
33591142
33591154
33591159
33591178
33591229
33591280
33591447
33591543
33591766
33592053
33592337
33592494
33592496
33592527
33592644
33592724
33592727
33592728
33593169
33593561
33593631
33593771
33594056
33594157
33594194
33594214
33594254
33594296
33594708
33594893
33594939
33595291
33595341
33596457
33596518
33596681
33596914
33596927
33596929
33596931
33596933
33596934
33596937
33596938
33596948
33596950
33596951
33596956
33596957
33596960
33596961
33596965
33596966
33596972
33596973
33596975
33596978
33596981
33596982
33596991
33596994
33596995
33597253
33597576
33597578
33597652
33597703
33597909
33597927
33597930
33597934
33597936
33597937
33597939
33597944
33597947
33597954
33597955
33597958
33597962
33597965
33597967
33597973
33597984
33597987
33597988
33597989
33597991
33597992
33598084
33598097
33598117
33598370
33598371
33598372
33598373
33598386
33598395
33598396
33598408
33598417
33598430
33598591
33599241
33599326
33599327
33600582
33600657
33600744
33600928
33601264
33601266
33601268
33601270
33601273
33601492
33601572
33601813
33601814
33602762
33602899
33603014
33603062
33603087
33603655
33603794
33603945
33603956
33603960
33603961
33603982
33605028
33605787
33606318
33606559
33606927
33606932
33606950
33607005
33607220
33608897
33609238
33609288
33609303
33609360
33609684
33609900
33609905
33609923
33609926
33609930
33609934
33609935
33609940
33609941
33610532
33610562
33610576
33610577
33610580
33610766
33610767
33610768
33610769
33610770
33610771
33610772
33610773
33610960
33610961
33610991
33611134
33611135
33611290
33611394
33611545
33611700
33611730
33612385
33612584
33612822
33612878
33613050
33613111
33613199
33613250
33613428
33613637
33613669
33613671
33613835
33613840
33613841
33614057
33614065
33614448
33614535
33614537
33614570
33614583
33614747
33615119
33615122
33615123
33615958
33615959
33615961
33616381
33616909
33617582
33617957
33618425
33618493
33618529
33618615
33618628
33618876
33619263
33619285
33619635
33619908
33619926
33619927
33619930
33620332
33620334
33620335
33620337
33620338
33620339
33620344
33620345
33620346
33620347
33620349
33620354
33620355
33620357
33620358
33620359
33620360
33620362
33620363
33620364
33620373
33620377
33620378
33620379
33620381
33620382
33620384
33620386
33620387
33620388
33620389
33620390
33620391
33620392
33620393
33620394
33620395
33620396
33622061
33622196
33622218
33622883
33622884
33622885
33622914
33622915
33623224
33623239
33623270
33623415
33623820
33623857
33623941
33624007
33624156
33624228
33624259
33624310
33624686
33624688
33624694
33624779
33624785
33624788
33624790
33624792
33624797
33624799
33624875
33624934
33625104
33625122
33625141
33625605
33625646
33625649
33625911
33626666
33626777
33626830
33626832
33626839
33626844
33626845
33626863
33626877
33626918
33626919
33626937
33626946
33626951
33627005
33627283
33627501
33627523
33627550
33627611
33627743
33627971
33627973
33628302
33628330
33628623
33628909
33629037
33629087
33629118
33629465
33629497
33629851
33629984
33630260
33630261
33630262
33630264
33630772
33630832
33631063
33631065
33631328
33631480
33631584
33631770
33631779
33631910
33632198
33632325
33633364
33633374
33633475
33633481
33633495
33633733
33634105
33634126
33634441
33634603
33635095
33635246
33635346
33635723
33635737
33636253
33636469
33636643
33636662
33636780
33637376
33637429
33637501
33637540
33637700
33637701
33637704
33637743
33637764
33637824
33638075
33638109
33638122
33638361
33638370
33638421
33638569
33638581
33638977
33639010
33639020
33639167
33639213
33639498
33639822
33640164
33640262
33640487
33641220
33641910
33642072
33642816
33642836
33642851
33642855
33642856
33642860
33643276
33643410
33643743
33643750
33643759
33643778
33643789
33643828
33644010
33644088
33644111
33645357
33645358
33645359
33645472
33645578
33645586
33645587
33645591
33646204
33646272
33646659
33646676
33646691
33647073
33647256
33647262
33647342
33647486
33647544
33648306
33648355
33648518
[truncated: 3,125,550 more chars]
